# Supplementary material for: The intestinal microbiome of fish under starvation
Source: BMC Genomics. 2014 Apr 5;15:266. doi: 10.1186/1471-2164-15-266 (PMC4234480; doi:10.1186/1471-2164-15-266)
Supplement: Additional file 1 — Taxonomic profiles detected in the intestinal metagenomes of the Asian seabass. [file 1471-2164-15-266-S1.xls]

## Sheet: data
Additional file 1 Taxonomic profiles detected in the intestinal metagenomes of the Asian seabass.
Phylogenetics	Classification	Control sample	Experimental sample
k__Bacteria	k	96.3322	97.7001
k__Archaea	k	3.66776	2.29985
k__Bacteria|p__Proteobacteria	p	48.818	39.1021
k__Bacteria|p__Firmicutes	p	15.3497	10.0946
k__Bacteria|p__Bacteroidetes	p	8.16464	36.0141
k__Bacteria|p__Fusobacteria	p	7.30965	2.60509
k__Bacteria|p__Tenericutes	p	6.47014	3.59267
k__Bacteria|p__Spirochaetes	p	4.86537	2.34391
k__Archaea|p__Euryarchaeota	p	2.88965	1.80573
k__Bacteria|p__Actinobacteria	p	1.12834	0.52506
k__Bacteria|p__Thermotogae	p	0.80428	0.50616
k__Bacteria|p__Aquificae	p	0.64143	0.44344
k__Bacteria|p__Cyanobacteria	p	0.61012	0.49082
k__Archaea|p__Crenarchaeota	p	0.56354	0.36488
k__Bacteria|p__Chlamydiae	p	0.43848	0.74176
k__Bacteria|p__Deferribacteres	p	0.24213	0.16925
k__Bacteria|p__Thermi	p	0.23678	0.12507
k__Bacteria|p__Dictyoglomi	p	0.22116	0.13917
k__Bacteria|p__Elusimicrobia	p	0.17673	0.10868
k__Bacteria|p__Chlorobi	p	0.17369	0.14831
k__Bacteria|p__Nitrospirae	p	0.13901	0.09155
k__Bacteria|p__Planctomycetes	p	0.11782	0.08375
k__Bacteria|p__Chloroflexi	p	0.11399	0.10958
k__Archaea|p__Nanoarchaeota	p	0.11378	0.0574
k__Bacteria|p__Verrucomicrobia	p	0.09562	0.07764
k__Archaea|p__Thaumarchaeota	p	0.08132	0.06125
k__Bacteria|p__Synergistetes	p	0.0792	0.05725
k__Bacteria|p__Lentisphaerae	p	0.03669	0.03239
k__Bacteria|p__WWE1	p	0.03507	0.02942
k__Bacteria|p__Acidobacteria	p	0.02679	0.03993
k__Archaea|p__Korarchaeota	p	0.01949	0.0106
k__Bacteria|p__Chrysiogenetes	p	0.01288	0.01118
k__Bacteria|p__TM7	p	0.01216	0.00676
k__Bacteria|p__Fibrobacteres	p	0.00793	0.009
k__Bacteria|p__Gemmatimonadetes	p	0.00446	0.00149
k__Bacteria|p__Proteobacteria|c__Gammaproteobacteria	c	21.0023	26.6112
k__Bacteria|p__Proteobacteria|c__Betaproteobacteria	c	20.8363	7.85979
k__Bacteria|p__Firmicutes|c__Clostridia	c	9.62496	5.86934
k__Bacteria|p__Fusobacteria|c__Fusobacteria	c	7.30965	2.60509
k__Bacteria|p__Tenericutes|c__Mollicutes	c	6.47014	3.59267
k__Bacteria|p__Bacteroidetes|c__Flavobacteria	c	5.50773	3.55563
k__Bacteria|p__Firmicutes|c__Bacilli	c	5.01741	3.67048
k__Bacteria|p__Spirochaetes|c__Spirochaetes	c	4.86537	2.34391
k__Bacteria|p__Proteobacteria|c__Epsilonproteobacteria	c	3.53512	2.08848
k__Bacteria|p__Proteobacteria|c__Alphaproteobacteria	c	2.80471	1.89557
k__Archaea|p__Euryarchaeota|c__Methanococci	c	1.55123	0.88253
k__Bacteria|p__Bacteroidetes|c__Bacteroidia	c	1.30407	24.3932
k__Bacteria|p__Actinobacteria|c__Actinobacteria	c	1.12834	0.52506
k__Bacteria|p__Bacteroidetes|c__Sphingobacteria	c	1.08177	7.83711
k__Bacteria|p__Thermotogae|c__Thermotogae	c	0.80428	0.50616
k__Bacteria|p__Aquificae|c__Aquificae	c	0.64143	0.44344
k__Bacteria|p__Proteobacteria|c__Deltaproteobacteria	c	0.60941	0.6237
k__Bacteria|p__Cyanobacteria|c__Cyanophyceae	c	0.5988	0.48649
k__Archaea|p__Crenarchaeota|c__Thermoprotei	c	0.56354	0.36488
k__Archaea|p__Euryarchaeota|c__Methanobacteria	c	0.51554	0.33673
k__Bacteria|p__Chlamydiae|c__Chlamydiae	c	0.43848	0.74176
k__Bacteria|p__Firmicutes|c__Negativicutes	c	0.39804	0.2983
k__Archaea|p__Euryarchaeota|c__Methanomicrobia	c	0.31192	0.21957
k__Bacteria|p__Firmicutes|c__Erysipelotrichi	c	0.30925	0.2565
k__Bacteria|p__Deferribacteres|c__Deferribacteres	c	0.24213	0.16925
k__Bacteria|p__Dictyoglomi|c__Dictyoglomia	c	0.22116	0.13917
k__Bacteria|p__Bacteroidetes|c__Cytophagia	c	0.21634	0.18385
k__Archaea|p__Euryarchaeota|c__Thermoplasmata	c	0.18909	0.12155
k__Archaea|p__Euryarchaeota|c__Thermococci	c	0.18119	0.11852
k__Bacteria|p__Chlorobi|c__Chlorobia	c	0.17369	0.14831
k__Bacteria|p__Thermi|c__Thermi	c	0.16543	0.09193
k__Bacteria|p__Nitrospirae|c__Nitrospira	c	0.13901	0.09155
k__Bacteria|p__Elusimicrobia|c__Endomicrobia	c	0.11583	0.06984
k__Archaea|p__Nanoarchaeota|c__Nanoarchaea	c	0.11378	0.0574
k__Archaea|p__Thaumarchaeota|c__Cenarchaea	c	0.08132	0.06125
k__Bacteria|p__Synergistetes|c__Synergistia	c	0.0792	0.05725
k__Bacteria|p__Planctomycetes|c__Planctomycetacia	c	0.07736	0.04925
k__Archaea|p__Euryarchaeota|c__Archaeoglobi	c	0.0723	0.05652
k__Bacteria|p__Thermi|c__Deinococci	c	0.07134	0.03314
k__Archaea|p__Euryarchaeota|c__Halobacteria	c	0.0624	0.0682
k__Bacteria|p__Elusimicrobia|c__Elusimicrobia	c	0.0609	0.03884
k__Bacteria|p__Bacteroidetes|c__Bacteroidetes_uncl	c	0.05473	0.04436
k__Bacteria|p__Verrucomicrobia|c__Verrucomicrobia_uncl	c	0.04689	0.04206
k__Bacteria|p__Planctomycetes|c__Kueneniae	c	0.04046	0.0345
k__Bacteria|p__Lentisphaerae|c__Lentisphaerae_uncl	c	0.03669	0.03239
k__Bacteria|p__Chloroflexi|c__Chloroflexi	c	0.03659	0.0233
k__Bacteria|p__WWE1|c__WWE1_uncl	c	0.03507	0.02942
k__Bacteria|p__Chloroflexi|c__Dehalococcoidetes	c	0.02534	0.01824
k__Bacteria|p__Verrucomicrobia|c__Verrucomicrobiae	c	0.02482	0.0216
k__Bacteria|p__Chloroflexi|c__Thermomicrobia	c	0.02182	0.04691
k__Bacteria|p__Acidobacteria|c__Acidobacteria	c	0.01974	0.03694
k__Archaea|p__Korarchaeota|c__Korarchaea	c	0.01949	0.0106
k__Bacteria|p__Proteobacteria|c__Magnetococci	c	0.01802	0.01287
k__Bacteria|p__Verrucomicrobia|c__Opitutae	c	0.01612	0.00916
k__Bacteria|p__Chrysiogenetes|c__Chrysiogenetes	c	0.01288	0.01118
k__Bacteria|p__Proteobacteria|c__Zetaproteobacteria	c	0.01217	0.01051
k__Bacteria|p__TM7|c__TM71	c	0.01216	0.00676
k__Bacteria|p__Chloroflexi|c__Thermobaculae	c	0.01184	0.00842
k__Bacteria|p__Chloroflexi|c__Ktedonobacteria	c	0.01156	0.00741
k__Bacteria|p__Cyanobacteria|c__Gloeobacteria	c	0.01132	0.00433
k__Bacteria|p__Fibrobacteres|c__Fibrobacteres	c	0.00793	0.009
k__Bacteria|p__Verrucomicrobia|c__Spartobacteria	c	0.00779	0.00483
k__Bacteria|p__Acidobacteria|c__Solibacteres	c	0.00706	0.00299
k__Bacteria|p__Chloroflexi|c__Anaerolineae	c	0.00686	0.00531
k__Archaea|p__Euryarchaeota|c__Methanopyri	c	0.00598	0.00209
k__Bacteria|p__Gemmatimonadetes|c__Gemmatimonadetes	c	0.00446	0.00149
k__Bacteria|p__Proteobacteria|c__Betaproteobacteria|o__Burkholderiales	o	20.2941	7.44482
k__Bacteria|p__Proteobacteria|c__Gammaproteobacteria|o__Enterobacteriales	o	17.3685	19.94
k__Bacteria|p__Firmicutes|c__Clostridia|o__Clostridiales	o	7.40015	4.51547
k__Bacteria|p__Tenericutes|c__Mollicutes|o__Mycoplasmatales	o	5.72826	3.19563
k__Bacteria|p__Bacteroidetes|c__Flavobacteria|o__Flavobacteriales	o	5.50773	3.55563
k__Bacteria|p__Fusobacteria|c__Fusobacteria|o__Fusobacteriales	o	4.92709	2.02435
k__Bacteria|p__Spirochaetes|c__Spirochaetes|o__Spirochaetales	o	4.72382	2.24103
k__Bacteria|p__Firmicutes|c__Bacilli|o__Lactobacillales	o	2.79886	2.04039
k__Bacteria|p__Proteobacteria|c__Epsilonproteobacteria|o__Campylobacterales	o	2.75644	1.65275
k__Bacteria|p__Fusobacteria|c__Fusobacteria|o__Leptotrichales	o	2.38255	0.58074
k__Bacteria|p__Firmicutes|c__Bacilli|o__Bacillales	o	2.21855	1.63009
k__Bacteria|p__Firmicutes|c__Clostridia|o__Thermoanaerobacterales	o	1.76698	1.08889
k__Bacteria|p__Proteobacteria|c__Alphaproteobacteria|o__Rickettsiales	o	1.71347	1.08564
k__Archaea|p__Euryarchaeota|c__Methanococci|o__Methanococcales	o	1.55123	0.88253
k__Bacteria|p__Bacteroidetes|c__Bacteroidia|o__Bacteroidales	o	1.30407	24.3932
k__Bacteria|p__Bacteroidetes|c__Sphingobacteria|o__Sphingobacteriales	o	1.08177	7.83711
k__Bacteria|p__Actinobacteria|c__Actinobacteria|o__Actinomycetales	o	0.87117	0.36687
k__Bacteria|p__Thermotogae|c__Thermotogae|o__Thermotogales	o	0.80428	0.50616
k__Bacteria|p__Proteobacteria|c__Epsilonproteobacteria|o__Nautiliales	o	0.69067	0.36112
k__Bacteria|p__Proteobacteria|c__Alphaproteobacteria|o__Rhizobiales	o	0.65477	0.44734
k__Bacteria|p__Aquificae|c__Aquificae|o__Aquificales	o	0.64143	0.44344
k__Bacteria|p__Proteobacteria|c__Gammaproteobacteria|o__Pseudomonadales	o	0.61992	1.60289
k__Bacteria|p__Proteobacteria|c__Gammaproteobacteria|o__Vibrionales	o	0.56787	0.74189
k__Bacteria|p__Proteobacteria|c__Gammaproteobacteria|o__Alteromonadales	o	0.55348	0.5301
k__Bacteria|p__Proteobacteria|c__Gammaproteobacteria|o__Pasteurellales	o	0.53315	0.45342
k__Archaea|p__Euryarchaeota|c__Methanobacteria|o__Methanobacteriales	o	0.51554	0.33673
k__Bacteria|p__Chlamydiae|c__Chlamydiae|o__Chlamydiales	o	0.43848	0.74176
k__Bacteria|p__Tenericutes|c__Mollicutes|o__Acholeplasmatales	o	0.41105	0.23263
k__Bacteria|p__Proteobacteria|c__Betaproteobacteria|o__Neisseriales	o	0.40649	0.30534
k__Bacteria|p__Firmicutes|c__Negativicutes|o__Selenomonadales	o	0.39804	0.2983
k__Bacteria|p__Firmicutes|c__Clostridia|o__Halanaerobiales	o	0.3955	0.22479
k__Bacteria|p__Proteobacteria|c__Gammaproteobacteria|o__Thiotrichales	o	0.37138	0.26212
k__Bacteria|p__Tenericutes|c__Mollicutes|o__Entomoplasmatales	o	0.33082	0.16441
k__Bacteria|p__Firmicutes|c__Erysipelotrichi|o__Erysipelotrichales	o	0.30925	0.2565
k__Bacteria|p__Deferribacteres|c__Deferribacteres|o__Deferribacterales	o	0.24213	0.16925
k__Bacteria|p__Proteobacteria|c__Deltaproteobacteria|o__Desulfovibrionales	o	0.23227	0.38248
k__Bacteria|p__Proteobacteria|c__Alphaproteobacteria|o__Rhodobacterales	o	0.2305	0.13986
k__Archaea|p__Euryarchaeota|c__Methanomicrobia|o__Methanosarcinales	o	0.2268	0.15894
k__Bacteria|p__Dictyoglomi|c__Dictyoglomia|o__Dictyoglomales	o	0.22116	0.13917
k__Bacteria|p__Bacteroidetes|c__Cytophagia|o__Cytophagales	o	0.21634	0.18385
k__Bacteria|p__Proteobacteria|c__Gammaproteobacteria|o__Legionellales	o	0.2114	0.17301
k__Archaea|p__Crenarchaeota|c__Thermoprotei|o__Sulfolobales	o	0.20933	0.14788
k__Archaea|p__Crenarchaeota|c__Thermoprotei|o__Desulfurococcales	o	0.20181	0.12157
k__Bacteria|p__Proteobacteria|c__Gammaproteobacteria|o__Gammaproteobacteria_uncl	o	0.1923	0.13571
k__Bacteria|p__Cyanobacteria|c__Cyanophyceae|o__Oscillatoriales	o	0.18489	0.13848
k__Archaea|p__Euryarchaeota|c__Thermococci|o__Thermococcales	o	0.18119	0.11852
k__Bacteria|p__Cyanobacteria|c__Cyanophyceae|o__Nostocales	o	0.17681	0.13318
k__Bacteria|p__Chlorobi|c__Chlorobia|o__Chlorobiales	o	0.17369	0.14831
k__Bacteria|p__Proteobacteria|c__Gammaproteobacteria|o__Aeromonadales	o	0.17048	2.38801
k__Bacteria|p__Thermi|c__Thermi|o__Thermales	o	0.16543	0.09193
k__Archaea|p__Crenarchaeota|c__Thermoprotei|o__Thermoproteales	o	0.15239	0.09543
k__Bacteria|p__Cyanobacteria|c__Cyanophyceae|o__Synechococcales	o	0.15191	0.1154
k__Bacteria|p__Spirochaetes|c__Spirochaetes|o__Leptospirales	o	0.14155	0.10287
k__Archaea|p__Euryarchaeota|c__Thermoplasmata|o__Thermoplasmatales	o	0.14098	0.09132
k__Bacteria|p__Nitrospirae|c__Nitrospira|o__Nitrospirales	o	0.13901	0.09155
k__Bacteria|p__Actinobacteria|c__Actinobacteria|o__Bifidobacteriales	o	0.12667	0.07007
k__Bacteria|p__Proteobacteria|c__Gammaproteobacteria|o__Chromatiales	o	0.11814	0.07709
k__Bacteria|p__Elusimicrobia|c__Endomicrobia|o__Endomicrobiales	o	0.11583	0.06984
k__Bacteria|p__Proteobacteria|c__Deltaproteobacteria|o__Desulfobacterales	o	0.11518	0.0837
k__Bacteria|p__Proteobacteria|c__Gammaproteobacteria|o__Xanthomonadales	o	0.1142	0.06927
k__Archaea|p__Nanoarchaeota|c__Nanoarchaea|o__Nanoarchales	o	0.11378	0.0574
k__Bacteria|p__Proteobacteria|c__Gammaproteobacteria|o__Oceanospirillales	o	0.11231	0.171
k__Bacteria|p__Proteobacteria|c__Deltaproteobacteria|o__Desulfuromonadales	o	0.10852	0.06694
k__Bacteria|p__Actinobacteria|c__Actinobacteria|o__Coriobacteriales	o	0.10067	0.07589
k__Bacteria|p__Proteobacteria|c__Alphaproteobacteria|o__Rhodospirillales	o	0.09874	0.13467
k__Bacteria|p__Proteobacteria|c__Epsilonproteobacteria|o__Epsilonproteobacteria_uncl	o	0.088	0.07461
k__Bacteria|p__Cyanobacteria|c__Cyanophyceae|o__Chroococcales	o	0.08519	0.09943
k__Archaea|p__Euryarchaeota|c__Methanomicrobia|o__Methanomicrobiales	o	0.07977	0.05668
k__Bacteria|p__Synergistetes|c__Synergistia|o__Synergistales	o	0.0792	0.05725
k__Archaea|p__Euryarchaeota|c__Archaeoglobi|o__Archaeoglobales	o	0.0723	0.05652
k__Bacteria|p__Thermi|c__Deinococci|o__Deinococcales	o	0.07134	0.03314
k__Archaea|p__Thaumarchaeota|c__Cenarchaea|o__Nitrosopumilales	o	0.06835	0.05503
k__Bacteria|p__Proteobacteria|c__Deltaproteobacteria|o__Bdellovibrionales	o	0.06455	0.04244
k__Archaea|p__Euryarchaeota|c__Halobacteria|o__Halobacteriales	o	0.0624	0.0682
k__Bacteria|p__Firmicutes|c__Clostridia|o__Natranaerobiales	o	0.06233	0.04019
k__Bacteria|p__Elusimicrobia|c__Elusimicrobia|o__Elusimicrobiales	o	0.0609	0.03884
k__Bacteria|p__Bacteroidetes|c__Bacteroidetes_uncl|o__Bacteroidetes_uncl	o	0.05473	0.04436
k__Bacteria|p__Proteobacteria|c__Deltaproteobacteria|o__Myxococcales	o	0.05408	0.02956
k__Bacteria|p__Proteobacteria|c__Alphaproteobacteria|o__Sphingomonadales	o	0.05027	0.05482
k__Archaea|p__Euryarchaeota|c__Thermoplasmata|o__Aciduliprofundales	o	0.04811	0.03024
k__Bacteria|p__Planctomycetes|c__Planctomycetacia|o__Planctomycetales	o	0.0471	0.03227
k__Bacteria|p__Verrucomicrobia|c__Verrucomicrobia_uncl|o__Methylacidiphilales	o	0.04689	0.04206
k__Bacteria|p__Planctomycetes|c__Kueneniae|o__Kueneniales	o	0.04046	0.0345
k__Bacteria|p__Proteobacteria|c__Betaproteobacteria|o__Nitrosomonadales	o	0.03803	0.02442
k__Bacteria|p__Proteobacteria|c__Alphaproteobacteria|o__Caulobacterales	o	0.03586	0.02304
k__Bacteria|p__Proteobacteria|c__Betaproteobacteria|o__Rhodocyclales	o	0.03534	0.03088
k__Bacteria|p__WWE1|c__WWE1_uncl|o__WWE1_uncl	o	0.03507	0.02942
k__Bacteria|p__Proteobacteria|c__Gammaproteobacteria|o__Cardiobacteriales	o	0.03392	0.03348
k__Bacteria|p__Proteobacteria|c__Betaproteobacteria|o__Methylophilales	o	0.03382	0.03296
k__Bacteria|p__Lentisphaerae|c__Lentisphaerae_uncl|o__Lentisphaerales	o	0.02822	0.02479
k__Bacteria|p__Chloroflexi|c__Chloroflexi|o__Chloroflexales	o	0.02784	0.01763
k__Bacteria|p__Chloroflexi|c__Dehalococcoidetes|o__Dehalococcoidales	o	0.02534	0.01824
k__Bacteria|p__Verrucomicrobia|c__Verrucomicrobiae|o__Verrucomicrobiales	o	0.02482	0.0216
k__Bacteria|p__Proteobacteria|c__Deltaproteobacteria|o__Syntrophobacterales	o	0.02389	0.01257
k__Bacteria|p__Planctomycetes|c__Planctomycetacia|o__Pirellulales	o	0.0225	0.01306
k__Bacteria|p__Proteobacteria|c__Betaproteobacteria|o__Gallionellales	o	0.02175	0.01616
k__Bacteria|p__Actinobacteria|c__Actinobacteria|o__Rubrobacterales	o	0.02125	0.0084
k__Bacteria|p__Proteobacteria|c__Gammaproteobacteria|o__Methylococcales	o	0.0208	0.01925
k__Bacteria|p__Acidobacteria|c__Acidobacteria|o__Acidobacteriales	o	0.01974	0.03694
k__Archaea|p__Korarchaeota|c__Korarchaea|o__Korarchaeales	o	0.01949	0.0106
k__Bacteria|p__Proteobacteria|c__Magnetococci|o__Magnetococci_uncl	o	0.01802	0.01287
k__Bacteria|p__Proteobacteria|c__Gammaproteobacteria|o__Acidithiobacillales	o	0.01452	0.01391
k__Bacteria|p__Chloroflexi|c__Thermomicrobia|o__Thermomicrobia_unclassified	o	0.01374	0.04264
k__Archaea|p__Thaumarchaeota|c__Cenarchaea|o__Cenarchaeales	o	0.01296	0.00622
k__Bacteria|p__Chrysiogenetes|c__Chrysiogenetes|o__Chrysiogenales	o	0.01288	0.01118
k__Bacteria|p__Proteobacteria|c__Zetaproteobacteria|o__Mariprofundales	o	0.01217	0.01051
k__Bacteria|p__TM7|c__TM71|o__TM71_uncl	o	0.01216	0.00676
k__Bacteria|p__Chloroflexi|c__Thermobaculae|o__Thermobaculales	o	0.01184	0.00842
k__Bacteria|p__Proteobacteria|c__Alphaproteobacteria|o__Alphaproteobacteria_uncl	o	0.01173	0.00897
k__Bacteria|p__Chloroflexi|c__Ktedonobacteria|o__Ktedonobacterales	o	0.01156	0.00741
k__Bacteria|p__Cyanobacteria|c__Gloeobacteria|o__Gloeobacterales	o	0.01132	0.00433
k__Bacteria|p__Proteobacteria|c__Deltaproteobacteria|o__Desulfarculales	o	0.01093	0.00601
k__Bacteria|p__Proteobacteria|c__Alphaproteobacteria|o__Parvularculales	o	0.00937	0.00123
k__Bacteria|p__Verrucomicrobia|c__Opitutae|o__Puniceicoccales	o	0.00884	0.00731
k__Bacteria|p__Chloroflexi|c__Chloroflexi|o__Herpetosiphonales	o	0.00874	0.00566
k__Bacteria|p__Lentisphaerae|c__Lentisphaerae_uncl|o__Victivallales	o	0.00847	0.0076
k__Bacteria|p__Fibrobacteres|c__Fibrobacteres|o__Fibrobacterales	o	0.00793	0.009
k__Bacteria|p__Verrucomicrobia|c__Spartobacteria|o__Spartobacteria_uncl	o	0.00779	0.00483
k__Bacteria|p__Planctomycetes|c__Planctomycetacia|o__Gemmatales	o	0.00776	0.00392
k__Bacteria|p__Verrucomicrobia|c__Opitutae|o__Opitutales	o	0.00728	0.00185
k__Bacteria|p__Acidobacteria|c__Solibacteres|o__Solibacterales	o	0.00706	0.00299
k__Bacteria|p__Chloroflexi|c__Anaerolineae|o__Anaerolineales	o	0.00686	0.00531
k__Bacteria|p__Proteobacteria|c__Betaproteobacteria|o__Hydrogenophilales	o	0.00674	0.00522
k__Archaea|p__Euryarchaeota|c__Methanopyri|o__Methanopyrales	o	0.00598	0.00209
k__Archaea|p__Euryarchaeota|c__Methanomicrobia|o__Methanocellales	o	0.00535	0.00395
k__Bacteria|p__Chloroflexi|c__Thermomicrobia|o__Thermomicrobiales	o	0.00533	0.00207
k__Bacteria|p__Actinobacteria|c__Actinobacteria|o__Acidimicrobiales	o	0.00517	0.0011
k__Bacteria|p__Gemmatimonadetes|c__Gemmatimonadetes|o__Gemmatimonadales	o	0.00446	0.00149
k__Bacteria|p__Actinobacteria|c__Actinobacteria|o__Solirubrobacterales	o	0.00341	0.00272
k__Bacteria|p__Chloroflexi|c__Thermomicrobia|o__Sphaerobacterales	o	0.00275	0.0022
k__Bacteria|p__Proteobacteria|c__Betaproteobacteria|o__Burkholderiales|f__Oxalobacteraceae	f	19.974	7.1011
k__Bacteria|p__Proteobacteria|c__Gammaproteobacteria|o__Enterobacteriales|f__Enterobacteriaceae	f	17.3685	19.94
k__Bacteria|p__Tenericutes|c__Mollicutes|o__Mycoplasmatales|f__Mycoplasmataceae	f	5.72826	3.19563
k__Bacteria|p__Fusobacteria|c__Fusobacteria|o__Fusobacteriales|f__Fusobacteriaceae	f	4.92709	2.02435
k__Bacteria|p__Firmicutes|c__Clostridia|o__Clostridiales|f__Clostridiaceae	f	4.11223	2.22035
k__Bacteria|p__Bacteroidetes|c__Flavobacteria|o__Flavobacteriales|f__Flavobacteriales_uncl	f	3.89151	1.27546
k__Bacteria|p__Spirochaetes|c__Spirochaetes|o__Spirochaetales|f__Borreliaceae	f	3.6123	1.62577
k__Bacteria|p__Proteobacteria|c__Epsilonproteobacteria|o__Campylobacterales|f__Campylobacteraceae	f	1.76084	0.99485
k__Bacteria|p__Firmicutes|c__Clostridia|o__Clostridiales|f__Clostridiales_Family_XI_Incertae_Sedis	f	1.42916	0.85893
k__Bacteria|p__Fusobacteria|c__Fusobacteria|o__Leptotrichales|f__Leptotrichales_unclassified	f	1.38282	0.00542
k__Bacteria|p__Firmicutes|c__Bacilli|o__Lactobacillales|f__Streptococcaceae	f	1.21316	0.89802
k__Bacteria|p__Bacteroidetes|c__Flavobacteria|o__Flavobacteriales|f__Flavobacteriaceae	f	1.19304	1.9977
k__Bacteria|p__Bacteroidetes|c__Sphingobacteria|o__Sphingobacteriales|f__Sphingobacteriaceae	f	1.04854	7.81129
k__Bacteria|p__Proteobacteria|c__Epsilonproteobacteria|o__Campylobacterales|f__Helicobacteraceae	f	0.9956	0.6579
k__Bacteria|p__Firmicutes|c__Bacilli|o__Bacillales|f__Bacillaceae	f	0.97231	0.74344
k__Archaea|p__Euryarchaeota|c__Methanococci|o__Methanococcales|f__Methanococcaceae	f	0.93799	0.51725
k__Bacteria|p__Firmicutes|c__Clostridia|o__Thermoanaerobacterales|f__Thermoanaerobacterales_Family_III_Incertae_Sedis	f	0.92037	0.61916
k__Bacteria|p__Firmicutes|c__Bacilli|o__Lactobacillales|f__Lactobacillaceae	f	0.89187	0.65836
k__Bacteria|p__Spirochaetes|c__Spirochaetes|o__Spirochaetales|f__Brachyspiraceae	f	0.86662	0.45258
k__Bacteria|p__Fusobacteria|c__Fusobacteria|o__Leptotrichales|f__Leptotrichiaceae	f	0.84172	0.47513
k__Bacteria|p__Firmicutes|c__Clostridia|o__Thermoanaerobacterales|f__Thermoanaerobacteraceae	f	0.82945	0.45614
k__Bacteria|p__Thermotogae|c__Thermotogae|o__Thermotogales|f__Thermotogaceae	f	0.80428	0.50616
k__Bacteria|p__Proteobacteria|c__Alphaproteobacteria|o__Rickettsiales|f__Rickettsiaceae	f	0.80078	0.50209
k__Bacteria|p__Proteobacteria|c__Epsilonproteobacteria|o__Nautiliales|f__Nautiliaceae	f	0.69067	0.36112
k__Archaea|p__Euryarchaeota|c__Methanococci|o__Methanococcales|f__Methanocaldococcaceae	f	0.61323	0.36529
k__Bacteria|p__Bacteroidetes|c__Bacteroidia|o__Bacteroidales|f__Bacteroidaceae	f	0.60795	23.2075
k__Bacteria|p__Firmicutes|c__Clostridia|o__Clostridiales|f__Lachnospiraceae	f	0.59824	0.45106
k__Bacteria|p__Firmicutes|c__Bacilli|o__Bacillales|f__Staphylococcaceae	f	0.57154	0.41218
k__Bacteria|p__Proteobacteria|c__Gammaproteobacteria|o__Vibrionales|f__Vibrionaceae	f	0.56787	0.74189
k__Bacteria|p__Proteobacteria|c__Alphaproteobacteria|o__Rickettsiales|f__Anaplasmataceae	f	0.5673	0.41205
k__Bacteria|p__Proteobacteria|c__Gammaproteobacteria|o__Pasteurellales|f__Pasteurellaceae	f	0.53315	0.45342
k__Bacteria|p__Firmicutes|c__Clostridia|o__Clostridiales|f__Eubacteriaceae	f	0.45907	0.3168
k__Bacteria|p__Bacteroidetes|c__Flavobacteria|o__Flavobacteriales|f__Blattabacteriaceae	f	0.42318	0.28247
k__Bacteria|p__Tenericutes|c__Mollicutes|o__Acholeplasmatales|f__Acholeplasmataceae	f	0.41105	0.23263
k__Bacteria|p__Proteobacteria|c__Betaproteobacteria|o__Neisseriales|f__Neisseriaceae	f	0.40649	0.30534
k__Bacteria|p__Proteobacteria|c__Gammaproteobacteria|o__Pseudomonadales|f__Moraxellaceae	f	0.38926	0.22103
k__Bacteria|p__Bacteroidetes|c__Bacteroidia|o__Bacteroidales|f__Prevotellaceae	f	0.37538	0.44949
k__Bacteria|p__Firmicutes|c__Negativicutes|o__Selenomonadales|f__Veillonellaceae	f	0.37237	0.27624
k__Bacteria|p__Firmicutes|c__Clostridia|o__Halanaerobiales|f__Halanaerobiaceae	f	0.35683	0.19138
k__Bacteria|p__Aquificae|c__Aquificae|o__Aquificales|f__Hydrogenothermaceae	f	0.35251	0.23729
k__Bacteria|p__Proteobacteria|c__Alphaproteobacteria|o__Rickettsiales|f__Rickettsiales_uncl	f	0.34539	0.1715
k__Bacteria|p__Tenericutes|c__Mollicutes|o__Entomoplasmatales|f__Entomoplasmataceae	f	0.33082	0.16441
k__Bacteria|p__Proteobacteria|c__Alphaproteobacteria|o__Rhizobiales|f__Bartonellaceae	f	0.32601	0.18978
k__Bacteria|p__Firmicutes|c__Erysipelotrichi|o__Erysipelotrichales|f__Erysipelotrichaceae	f	0.30925	0.2565
k__Archaea|p__Euryarchaeota|c__Methanobacteria|o__Methanobacteriales|f__Methanobacteriaceae	f	0.29768	0.21461
k__Bacteria|p__Proteobacteria|c__Gammaproteobacteria|o__Thiotrichales|f__Francisellaceae	f	0.29522	0.21037
k__Bacteria|p__Chlamydiae|c__Chlamydiae|o__Chlamydiales|f__Chlamydiaceae	f	0.27968	0.63568
k__Bacteria|p__Firmicutes|c__Bacilli|o__Bacillales|f__Bacillales_uncl	f	0.27467	0.17995
k__Bacteria|p__Firmicutes|c__Bacilli|o__Bacillales|f__Listeriaceae	f	0.27163	0.19996
k__Bacteria|p__Firmicutes|c__Clostridia|o__Clostridiales|f__Ruminococcaceae	f	0.26825	0.22364
k__Bacteria|p__Firmicutes|c__Bacilli|o__Lactobacillales|f__Leuconostocaceae	f	0.25108	0.16603
k__Bacteria|p__Deferribacteres|c__Deferribacteres|o__Deferribacterales|f__Deferribacteraceae	f	0.24213	0.16925
k__Bacteria|p__Proteobacteria|c__Gammaproteobacteria|o__Alteromonadales|f__Shewanellaceae	f	0.24074	0.21275
k__Bacteria|p__Proteobacteria|c__Gammaproteobacteria|o__Pseudomonadales|f__Pseudomonadaceae	f	0.23066	1.38187
k__Bacteria|p__Dictyoglomi|c__Dictyoglomia|o__Dictyoglomales|f__Dictyoglomaceae	f	0.22116	0.13917
k__Archaea|p__Euryarchaeota|c__Methanobacteria|o__Methanobacteriales|f__Methanothermaceae	f	0.21786	0.12213
k__Archaea|p__Euryarchaeota|c__Methanomicrobia|o__Methanosarcinales|f__Methanosarcinaceae	f	0.21244	0.15187
k__Bacteria|p__Bacteroidetes|c__Bacteroidia|o__Bacteroidales|f__Porphyromonadaceae	f	0.21165	0.5067
k__Bacteria|p__Firmicutes|c__Bacilli|o__Lactobacillales|f__Enterococcaceae	f	0.20993	0.14404
k__Archaea|p__Crenarchaeota|c__Thermoprotei|o__Sulfolobales|f__Sulfolobaceae	f	0.20933	0.14788
k__Bacteria|p__Proteobacteria|c__Alphaproteobacteria|o__Rhodobacterales|f__Rhodobacteraceae	f	0.19464	0.11878
k__Bacteria|p__Firmicutes|c__Clostridia|o__Clostridiales|f__Peptococcaceae	f	0.19462	0.15086
k__Archaea|p__Crenarchaeota|c__Thermoprotei|o__Desulfurococcales|f__Desulfurococcaceae	f	0.19285	0.11734
k__Bacteria|p__Proteobacteria|c__Gammaproteobacteria|o__Gammaproteobacteria_uncl|f__Gammaproteobacteria_uncl	f	0.1923	0.13571
k__Bacteria|p__Spirochaetes|c__Spirochaetes|o__Spirochaetales|f__Treponemaceae	f	0.18965	0.12604
k__Bacteria|p__Aquificae|c__Aquificae|o__Aquificales|f__Aquificaceae	f	0.18721	0.13693
k__Bacteria|p__Proteobacteria|c__Deltaproteobacteria|o__Desulfovibrionales|f__Desulfovibrionaceae	f	0.18346	0.34774
k__Archaea|p__Euryarchaeota|c__Thermococci|o__Thermococcales|f__Thermococcaceae	f	0.18119	0.11852
k__Bacteria|p__Cyanobacteria|c__Cyanophyceae|o__Nostocales|f__Nostocaceae	f	0.17681	0.13318
k__Bacteria|p__Actinobacteria|c__Actinobacteria|o__Actinomycetales|f__Corynebacteriaceae	f	0.17478	0.08981
k__Bacteria|p__Chlorobi|c__Chlorobia|o__Chlorobiales|f__Chlorobiaceae	f	0.17369	0.14831
k__Bacteria|p__Thermi|c__Thermi|o__Thermales|f__Thermaceae	f	0.16543	0.09193
k__Bacteria|p__Fusobacteria|c__Fusobacteria|o__Leptotrichales|f__Sebaldellaceae	f	0.15802	0.10019
k__Bacteria|p__Firmicutes|c__Bacilli|o__Lactobacillales|f__Carnobacteriaceae	f	0.1577	0.12196
k__Bacteria|p__Firmicutes|c__Clostridia|o__Clostridiales|f__Clostridiales_uncl	f	0.15233	0.14992
k__Bacteria|p__Proteobacteria|c__Betaproteobacteria|o__Burkholderiales|f__Burkholderiaceae	f	0.14316	0.18791
k__Archaea|p__Crenarchaeota|c__Thermoprotei|o__Thermoproteales|f__Thermoproteaceae	f	0.14184	0.0884
k__Bacteria|p__Spirochaetes|c__Spirochaetes|o__Leptospirales|f__Leptospiraceae	f	0.14155	0.10287
k__Bacteria|p__Nitrospirae|c__Nitrospira|o__Nitrospirales|f__Nitrospiraceae	f	0.13901	0.09155
k__Bacteria|p__Proteobacteria|c__Gammaproteobacteria|o__Aeromonadales|f__Aeromonadaceae	f	0.13882	2.36047
k__Bacteria|p__Cyanobacteria|c__Cyanophyceae|o__Oscillatoriales|f__Phormidiaceae	f	0.13651	0.1
k__Bacteria|p__Actinobacteria|c__Actinobacteria|o__Actinomycetales|f__Streptomycetaceae	f	0.13646	0.04435
k__Bacteria|p__Chlamydiae|c__Chlamydiae|o__Chlamydiales|f__Parachlamydiaceae	f	0.12865	0.08475
k__Bacteria|p__Actinobacteria|c__Actinobacteria|o__Bifidobacteriales|f__Bifidobacteriaceae	f	0.12667	0.07007
k__Bacteria|p__Proteobacteria|c__Gammaproteobacteria|o__Legionellales|f__Legionellaceae	f	0.12325	0.10386
k__Bacteria|p__Bacteroidetes|c__Cytophagia|o__Cytophagales|f__Cytophagaceae	f	0.12178	0.09979
k__Bacteria|p__Elusimicrobia|c__Endomicrobia|o__Endomicrobiales|f__Endomicrobiaceae	f	0.11583	0.06984
k__Bacteria|p__Proteobacteria|c__Gammaproteobacteria|o__Xanthomonadales|f__Xanthomonadaceae	f	0.1142	0.06927
k__Archaea|p__Nanoarchaeota|c__Nanoarchaea|o__Nanoarchales|f__Nanoarchaceae	f	0.11378	0.0574
k__Bacteria|p__Proteobacteria|c__Deltaproteobacteria|o__Desulfuromonadales|f__Geobacteraceae	f	0.10852	0.06694
k__Bacteria|p__Cyanobacteria|c__Cyanophyceae|o__Synechococcales|f__Synechococcaceae	f	0.10299	0.08225
k__Bacteria|p__Aquificae|c__Aquificae|o__Aquificales|f__Desulfurobacteriaceae	f	0.10171	0.06922
k__Bacteria|p__Actinobacteria|c__Actinobacteria|o__Coriobacteriales|f__Coriobacteriaceae	f	0.10067	0.07589
k__Bacteria|p__Bacteroidetes|c__Bacteroidia|o__Bacteroidales|f__Bacteroidales_uncl	f	0.09691	0.20993
k__Bacteria|p__Proteobacteria|c__Alphaproteobacteria|o__Rhizobiales|f__Rhizobiaceae	f	0.09432	0.06554
k__Bacteria|p__Proteobacteria|c__Betaproteobacteria|o__Burkholderiales|f__Comamonadaceae	f	0.09151	0.07487
k__Bacteria|p__Proteobacteria|c__Gammaproteobacteria|o__Legionellales|f__Coxiellaceae	f	0.08815	0.06915
k__Bacteria|p__Proteobacteria|c__Epsilonproteobacteria|o__Epsilonproteobacteria_uncl|f__Epsilonproteobacteria_uncl	f	0.088	0.07461
k__Bacteria|p__Firmicutes|c__Clostridia|o__Clostridiales|f__Peptostreptococcaceae	f	0.08187	0.06341
k__Bacteria|p__Proteobacteria|c__Gammaproteobacteria|o__Alteromonadales|f__Alteromonadaceae	f	0.08014	0.06799
k__Bacteria|p__Proteobacteria|c__Gammaproteobacteria|o__Alteromonadales|f__Pseudoalteromonadaceae	f	0.07952	0.11366
k__Bacteria|p__Synergistetes|c__Synergistia|o__Synergistales|f__Synergistaceae	f	0.0792	0.05725
k__Bacteria|p__Actinobacteria|c__Actinobacteria|o__Actinomycetales|f__Actinomycetaceae	f	0.07876	0.041
k__Bacteria|p__Firmicutes|c__Bacilli|o__Bacillales|f__Paenibacillaceae	f	0.07615	0.05811
k__Bacteria|p__Actinobacteria|c__Actinobacteria|o__Actinomycetales|f__Mycobacteriaceae	f	0.07613	0.01859
k__Bacteria|p__Firmicutes|c__Bacilli|o__Lactobacillales|f__Aerococcaceae	f	0.07512	0.05198
k__Archaea|p__Euryarchaeota|c__Archaeoglobi|o__Archaeoglobales|f__Archaeoglobaceae	f	0.0723	0.05652
k__Bacteria|p__Proteobacteria|c__Betaproteobacteria|o__Burkholderiales|f__Alcaligenaceae	f	0.07078	0.06517
k__Archaea|p__Thaumarchaeota|c__Cenarchaea|o__Nitrosopumilales|f__Nitrosopumilaceae	f	0.06835	0.05503
k__Bacteria|p__Proteobacteria|c__Gammaproteobacteria|o__Chromatiales|f__Chromatiaceae	f	0.06612	0.04246
k__Bacteria|p__Firmicutes|c__Clostridia|o__Clostridiales|f__Syntrophomonadaceae	f	0.06368	0.04973
k__Bacteria|p__Firmicutes|c__Clostridia|o__Natranaerobiales|f__Natranaerobiaceae	f	0.06233	0.04019
k__Bacteria|p__Proteobacteria|c__Deltaproteobacteria|o__Desulfobacterales|f__Desulfobulbaceae	f	0.06124	0.04683
k__Bacteria|p__Proteobacteria|c__Alphaproteobacteria|o__Rhizobiales|f__Brucellaceae	f	0.0612	0.03359
k__Bacteria|p__Elusimicrobia|c__Elusimicrobia|o__Elusimicrobiales|f__Elusimicrobiaceae	f	0.0609	0.03884
k__Bacteria|p__Actinobacteria|c__Actinobacteria|o__Actinomycetales|f__Micrococcaceae	f	0.05933	0.03633
k__Archaea|p__Euryarchaeota|c__Thermoplasmata|o__Thermoplasmatales|f__Picrophilaceae	f	0.05896	0.04002
k__Archaea|p__Euryarchaeota|c__Halobacteria|o__Halobacteriales|f__Halobacteriaceae	f	0.05851	0.02121
k__Bacteria|p__Thermi|c__Deinococci|o__Deinococcales|f__Deinococcaceae	f	0.05785	0.0272
k__Bacteria|p__Proteobacteria|c__Alphaproteobacteria|o__Rhodospirillales|f__Acetobacteraceae	f	0.05706	0.10377
k__Bacteria|p__Cyanobacteria|c__Cyanophyceae|o__Chroococcales|f__Cyanobacteriaceae	f	0.05527	0.08434
k__Bacteria|p__Spirochaetes|c__Spirochaetes|o__Spirochaetales|f__Spirochaetaceae	f	0.05525	0.03663
k__Bacteria|p__Bacteroidetes|c__Bacteroidetes_uncl|o__Bacteroidetes_uncl|f__Bacteroidetes_uncl	f	0.05473	0.04436
k__Bacteria|p__Proteobacteria|c__Deltaproteobacteria|o__Desulfobacterales|f__Desulfobacteraceae	f	0.05394	0.03687
k__Bacteria|p__Proteobacteria|c__Deltaproteobacteria|o__Bdellovibrionales|f__Bacteriovoracaceae	f	0.05157	0.03102
k__Bacteria|p__Bacteroidetes|c__Cytophagia|o__Cytophagales|f__Flammeovirgaceae	f	0.05155	0.04863
k__Archaea|p__Euryarchaeota|c__Thermoplasmata|o__Thermoplasmatales|f__Ferroplasmaceae	f	0.04982	0.02512
k__Bacteria|p__Proteobacteria|c__Gammaproteobacteria|o__Oceanospirillales|f__Oceanospirillaceae	f	0.04916	0.08188
k__Bacteria|p__Cyanobacteria|c__Cyanophyceae|o__Oscillatoriales|f__Oscillatoriaceae	f	0.04837	0.03848
k__Archaea|p__Euryarchaeota|c__Thermoplasmata|o__Aciduliprofundales|f__Aciduloprofundaceae	f	0.04811	0.03024
k__Bacteria|p__Planctomycetes|c__Planctomycetacia|o__Planctomycetales|f__Planctomycetaceae	f	0.0471	0.03227
k__Bacteria|p__Verrucomicrobia|c__Verrucomicrobia_uncl|o__Methylacidiphilales|f__Methylacidiphilaceae	f	0.04689	0.04206
k__Bacteria|p__Proteobacteria|c__Gammaproteobacteria|o__Alteromonadales|f__Psychromonadaceae	f	0.04531	0.04192
k__Bacteria|p__Proteobacteria|c__Alphaproteobacteria|o__Sphingomonadales|f__Sphingomonadaceae	f	0.044	0.03519
k__Bacteria|p__Bacteroidetes|c__Cytophagia|o__Cytophagales|f__Cyclobacteriaceae	f	0.043	0.03543
k__Bacteria|p__Proteobacteria|c__Alphaproteobacteria|o__Rhodospirillales|f__Rhodospirillaceae	f	0.04169	0.03091
k__Bacteria|p__Proteobacteria|c__Gammaproteobacteria|o__Chromatiales|f__Ectothiorhodospiraceae	f	0.04142	0.02828
k__Bacteria|p__Proteobacteria|c__Gammaproteobacteria|o__Thiotrichales|f__Piscirickettsiaceae	f	0.04111	0.02713
k__Bacteria|p__Planctomycetes|c__Kueneniae|o__Kueneniales|f__Kueneniaceae	f	0.04046	0.0345
k__Bacteria|p__Actinobacteria|c__Actinobacteria|o__Actinomycetales|f__Microbacteriaceae	f	0.03885	0.02256
k__Bacteria|p__Firmicutes|c__Clostridia|o__Halanaerobiales|f__Halobacteroidaceae	f	0.03868	0.03341
k__Bacteria|p__Proteobacteria|c__Betaproteobacteria|o__Nitrosomonadales|f__Nitrosomonadaceae	f	0.03803	0.02442
k__Bacteria|p__Proteobacteria|c__Deltaproteobacteria|o__Desulfovibrionales|f__Desulfohalobiaceae	f	0.03773	0.02788
k__Bacteria|p__Proteobacteria|c__Gammaproteobacteria|o__Alteromonadales|f__Colwelliaceae	f	0.03675	0.02837
k__Bacteria|p__Proteobacteria|c__Alphaproteobacteria|o__Caulobacterales|f__Caulobacteraceae	f	0.03586	0.02304
k__Bacteria|p__Proteobacteria|c__Alphaproteobacteria|o__Rhodobacterales|f__Hyphomonadaceae	f	0.03586	0.02108
k__Bacteria|p__Proteobacteria|c__Betaproteobacteria|o__Rhodocyclales|f__Rhodocyclaceae	f	0.03534	0.03088
k__Bacteria|p__WWE1|c__WWE1_uncl|o__WWE1_uncl|f__WWE1_uncl	f	0.03507	0.02942
k__Bacteria|p__Proteobacteria|c__Gammaproteobacteria|o__Thiotrichales|f__Thiotrichaceae	f	0.03505	0.02462
k__Bacteria|p__Proteobacteria|c__Gammaproteobacteria|o__Cardiobacteriales|f__Cardiobacteriaceae	f	0.03392	0.03348
k__Bacteria|p__Proteobacteria|c__Betaproteobacteria|o__Methylophilales|f__Methylophilaceae	f	0.03382	0.03296
k__Bacteria|p__Proteobacteria|c__Alphaproteobacteria|o__Rhizobiales|f__Bradyrhizobiaceae	f	0.03363	0.06347
k__Bacteria|p__Firmicutes|c__Bacilli|o__Bacillales|f__Planococcaceae	f	0.03355	0.02165
k__Archaea|p__Euryarchaeota|c__Thermoplasmata|o__Thermoplasmatales|f__Thermoplasmataceae	f	0.03221	0.02617
k__Bacteria|p__Proteobacteria|c__Gammaproteobacteria|o__Oceanospirillales|f__Alcanivoracaceae	f	0.03204	0.02626
k__Bacteria|p__Proteobacteria|c__Gammaproteobacteria|o__Aeromonadales|f__Succinivibrionaceae	f	0.03166	0.02755
k__Bacteria|p__Chlamydiae|c__Chlamydiae|o__Chlamydiales|f__Waddliaceae	f	0.03015	0.02133
k__Bacteria|p__Cyanobacteria|c__Cyanophyceae|o__Chroococcales|f__Microcystaceae	f	0.02992	0.01509
k__Bacteria|p__Proteobacteria|c__Alphaproteobacteria|o__Rhizobiales|f__Phyllobacteriaceae	f	0.02875	0.01528
k__Bacteria|p__Lentisphaerae|c__Lentisphaerae_uncl|o__Lentisphaerales|f__Lentisphaeraceae	f	0.02822	0.02479
k__Bacteria|p__Proteobacteria|c__Alphaproteobacteria|o__Rhizobiales|f__Aurantimonadaceae	f	0.02659	0.03706
k__Bacteria|p__Proteobacteria|c__Gammaproteobacteria|o__Alteromonadales|f__Idiomarinaceae	f	0.02626	0.02206
k__Bacteria|p__Cyanobacteria|c__Cyanophyceae|o__Synechococcales|f__Merismopediaceae	f	0.02604	0.01623
k__Bacteria|p__Firmicutes|c__Negativicutes|o__Selenomonadales|f__Acidaminococcaceae	f	0.02567	0.02206
k__Bacteria|p__Verrucomicrobia|c__Verrucomicrobiae|o__Verrucomicrobiales|f__Verrucomicrobiaceae	f	0.02482	0.0216
k__Bacteria|p__Proteobacteria|c__Gammaproteobacteria|o__Alteromonadales|f__Moritellaceae	f	0.02441	0.01675
k__Bacteria|p__Cyanobacteria|c__Cyanophyceae|o__Synechococcales|f__Acaryochloridaceae	f	0.02288	0.01692
k__Bacteria|p__Planctomycetes|c__Planctomycetacia|o__Pirellulales|f__Pirellulaceae	f	0.0225	0.01306
k__Archaea|p__Euryarchaeota|c__Methanomicrobia|o__Methanomicrobiales|f__Methanospirillaceae	f	0.02235	0.01957
k__Bacteria|p__Proteobacteria|c__Alphaproteobacteria|o__Rhizobiales|f__Methylobacteriaceae	f	0.02216	0.00569
k__Archaea|p__Euryarchaeota|c__Methanomicrobia|o__Methanomicrobiales|f__Methanoregulaceae	f	0.0219	0.01332
k__Bacteria|p__Proteobacteria|c__Betaproteobacteria|o__Gallionellales|f__Gallionellaceae	f	0.02175	0.01616
k__Bacteria|p__Actinobacteria|c__Actinobacteria|o__Actinomycetales|f__Micromonosporaceae	f	0.02136	0.01031
k__Bacteria|p__Actinobacteria|c__Actinobacteria|o__Rubrobacterales|f__Rubrobacteraceae	f	0.02125	0.0084
k__Bacteria|p__Proteobacteria|c__Gammaproteobacteria|o__Methylococcales|f__Methylococcaceae	f	0.0208	0.01925
k__Bacteria|p__Firmicutes|c__Clostridia|o__Clostridiales|f__Clostridiales_Family_XVII_Incertae_Sedis	f	0.02067	0.01342
k__Bacteria|p__Bacteroidetes|c__Sphingobacteria|o__Sphingobacteriales|f__Chitinophagaceae	f	0.02043	0.01359
k__Archaea|p__Euryarchaeota|c__Halobacteria|o__Halobacteriales|f__Halobacteriales_unclassified	f	0	0.04699
k__Archaea|p__Korarchaeota|c__Korarchaea|o__Korarchaeales|f__Korarchaeaceae	f	0.01949	0.0106
k__Bacteria|p__Actinobacteria|c__Actinobacteria|o__Actinomycetales|f__Intrasporangiaceae	f	0.01933	0.00198
k__Bacteria|p__Chloroflexi|c__Dehalococcoidetes|o__Dehalococcoidales|f__Dehalococcoidaceae	f	0.01928	0.01117
k__Bacteria|p__Firmicutes|c__Bacilli|o__Bacillales|f__Alicyclobacillaceae	f	0.0187	0.01479
k__Bacteria|p__Proteobacteria|c__Deltaproteobacteria|o__Myxococcales|f__Myxococcaceae	f	0.01851	0.01068
k__Bacteria|p__Actinobacteria|c__Actinobacteria|o__Actinomycetales|f__Frankiaceae	f	0.01838	0.00546
k__Bacteria|p__Chloroflexi|c__Chloroflexi|o__Chloroflexales|f__Chloroflexaceae	f	0.01825	0.0099
k__Bacteria|p__Proteobacteria|c__Magnetococci|o__Magnetococci_uncl|f__Magnetococci_uncl	f	0.01802	0.01287
k__Bacteria|p__Firmicutes|c__Clostridia|o__Thermoanaerobacterales|f__Thermodesulfobiaceae	f	0.01717	0.01359
k__Bacteria|p__Actinobacteria|c__Actinobacteria|o__Actinomycetales|f__Pseudonocardiaceae	f	0.01709	0.01019
k__Bacteria|p__Proteobacteria|c__Deltaproteobacteria|o__Myxococcales|f__Cystobacteraceae	f	0.01687	0.00463
k__Bacteria|p__Actinobacteria|c__Actinobacteria|o__Actinomycetales|f__Nocardiopsaceae	f	0.01656	0.00626
k__Bacteria|p__Proteobacteria|c__Deltaproteobacteria|o__Syntrophobacterales|f__Syntrophaceae	f	0.01636	0.00939
k__Bacteria|p__Proteobacteria|c__Gammaproteobacteria|o__Oceanospirillales|f__Halomonadaceae	f	0.01627	0.05221
k__Bacteria|p__Proteobacteria|c__Alphaproteobacteria|o__Rhizobiales|f__Rhizobiales_uncl	f	0.01558	0.00725
k__Bacteria|p__Actinobacteria|c__Actinobacteria|o__Actinomycetales|f__Dermacoccaceae	f	0.01553	0.00394
k__Bacteria|p__Acidobacteria|c__Acidobacteria|o__Acidobacteriales|f__Acidobacteriaceae	f	0.01536	0.03407
k__Bacteria|p__Actinobacteria|c__Actinobacteria|o__Actinomycetales|f__Nocardiaceae	f	0.0152	0.00663
k__Bacteria|p__Proteobacteria|c__Gammaproteobacteria|o__Oceanospirillales|f__Hahellaceae	f	0.01484	0.01065
k__Bacteria|p__Proteobacteria|c__Gammaproteobacteria|o__Acidithiobacillales|f__Acidithiobacillaceae	f	0.01452	0.01391
k__Archaea|p__Euryarchaeota|c__Methanomicrobia|o__Methanosarcinales|f__Methanosaetaceae	f	0.01436	0.00707
k__Bacteria|p__Proteobacteria|c__Alphaproteobacteria|o__Rhizobiales|f__Xanthobacteraceae	f	0.0141	0.01257
k__Archaea|p__Euryarchaeota|c__Methanomicrobia|o__Methanomicrobiales|f__Methanomicrobiaceae	f	0.01391	0.013
k__Bacteria|p__Actinobacteria|c__Actinobacteria|o__Actinomycetales|f__Nocardioidaceae	f	0.01362	0.0054
k__Bacteria|p__Thermi|c__Deinococci|o__Deinococcales|f__Trueperaceae	f	0.01349	0.00593
k__Bacteria|p__Actinobacteria|c__Actinobacteria|o__Actinomycetales|f__Propionibacteriaceae	f	0.01339	0.00545
k__Bacteria|p__Proteobacteria|c__Alphaproteobacteria|o__Rhizobiales|f__Methylocystaceae	f	0.01322	0.00703
k__Bacteria|p__Proteobacteria|c__Deltaproteobacteria|o__Bdellovibrionales|f__Bdellovibrionaceae	f	0.01297	0.01142
k__Archaea|p__Thaumarchaeota|c__Cenarchaea|o__Cenarchaeales|f__Cenarchaeaceae	f	0.01296	0.00622
k__Bacteria|p__Chrysiogenetes|c__Chrysiogenetes|o__Chrysiogenales|f__Chrysiogenaceae	f	0.01288	0.01118
k__Bacteria|p__Proteobacteria|c__Gammaproteobacteria|o__Alteromonadales|f__Ferrimonadaceae	f	0.01281	0.01616
k__Bacteria|p__Bacteroidetes|c__Sphingobacteria|o__Sphingobacteriales|f__Rhodothermaceae	f	0.0128	0.01223
k__Bacteria|p__Actinobacteria|c__Actinobacteria|o__Actinomycetales|f__Kineosporiaceae	f	0.01273	0.00655
k__Bacteria|p__Bacteroidetes|c__Bacteroidia|o__Bacteroidales|f__Rikenellaceae	f	0.01219	0.01959
k__Bacteria|p__Proteobacteria|c__Zetaproteobacteria|o__Mariprofundales|f__Mariprofundaceae	f	0.01217	0.01051
k__Bacteria|p__TM7|c__TM71|o__TM71_uncl|f__TM71_uncl	f	0.01216	0.00676
k__Bacteria|p__Chloroflexi|c__Thermobaculae|o__Thermobaculales|f__Thermobaculaceae	f	0.01184	0.00842
k__Bacteria|p__Proteobacteria|c__Alphaproteobacteria|o__Alphaproteobacteria_uncl|f__Alphaproteobacteria_uncl	f	0.01173	0.00897
k__Bacteria|p__Proteobacteria|c__Alphaproteobacteria|o__Rhizobiales|f__Beijerinckiaceae	f	0.01162	0.00823
k__Archaea|p__Euryarchaeota|c__Methanomicrobia|o__Methanomicrobiales|f__Methanocorpusculaceae	f	0.01159	0.00723
k__Bacteria|p__Chloroflexi|c__Ktedonobacteria|o__Ktedonobacterales|f__Ktedonobacteraceae	f	0.01156	0.00741
k__Bacteria|p__Cyanobacteria|c__Gloeobacteria|o__Gloeobacterales|f__Gloeobacteraceae	f	0.01132	0.00433
k__Bacteria|p__Firmicutes|c__Clostridia|o__Clostridiales|f__Clostridiales_Family_XVIII_Incertae_Sedis	f	0.01129	0.00844
k__Bacteria|p__Proteobacteria|c__Deltaproteobacteria|o__Desulfovibrionales|f__Desulfomicrobiaceae	f	0.01107	0.00686
k__Bacteria|p__Actinobacteria|c__Actinobacteria|o__Actinomycetales|f__Jonesiaceae	f	0.01101	0.00446
k__Bacteria|p__Proteobacteria|c__Deltaproteobacteria|o__Desulfarculales|f__Desulfarculaceae	f	0.01093	0.00601
k__Bacteria|p__Actinobacteria|c__Actinobacteria|o__Actinomycetales|f__Geodermatophilaceae	f	0.01093	0.00472
k__Bacteria|p__Actinobacteria|c__Actinobacteria|o__Actinomycetales|f__Brevibacteriaceae	f	0.01065	0.00368
k__Bacteria|p__Proteobacteria|c__Gammaproteobacteria|o__Chromatiales|f__Halothiobacillaceae	f	0.01059	0.00635
k__Archaea|p__Crenarchaeota|c__Thermoprotei|o__Thermoproteales|f__Thermofilaceae	f	0.01055	0.00702
k__Bacteria|p__Actinobacteria|c__Actinobacteria|o__Actinomycetales|f__Thermomonosporaceae	f	0.01002	0.00299
k__Archaea|p__Euryarchaeota|c__Methanomicrobia|o__Methanomicrobiales|f__Methanocullaceae	f	0.01001	0.00357
k__Bacteria|p__Chloroflexi|c__Chloroflexi|o__Chloroflexales|f__Oscillochloridaceae	f	0.00959	0.00773
k__Bacteria|p__Proteobacteria|c__Alphaproteobacteria|o__Parvularculales|f__Parvularculaceae	f	0.00937	0.00123
k__Bacteria|p__Actinobacteria|c__Actinobacteria|o__Actinomycetales|f__Dermabacteraceae	f	0.00905	0.00504
k__Archaea|p__Crenarchaeota|c__Thermoprotei|o__Desulfurococcales|f__Pyrodictiaceae	f	0.00897	0.00423
k__Bacteria|p__Verrucomicrobia|c__Opitutae|o__Puniceicoccales|f__Puniceicoccaceae	f	0.00884	0.00731
k__Bacteria|p__Firmicutes|c__Clostridia|o__Clostridiales|f__Heliobacteriaceae	f	0.00875	0.00892
k__Bacteria|p__Chloroflexi|c__Chloroflexi|o__Herpetosiphonales|f__Herpetosiphonaceae	f	0.00874	0.00566
k__Bacteria|p__Actinobacteria|c__Actinobacteria|o__Actinomycetales|f__Actinosynnemataceae	f	0.0085	0.00333
k__Bacteria|p__Actinobacteria|c__Actinobacteria|o__Actinomycetales|f__Segniliparaceae	f	0.00848	0.00104
k__Bacteria|p__Lentisphaerae|c__Lentisphaerae_uncl|o__Victivallales|f__Victivallaceae	f	0.00847	0.0076
k__Bacteria|p__Actinobacteria|c__Actinobacteria|o__Actinomycetales|f__Dietziaceae	f	0.00841	0.00204
k__Bacteria|p__Actinobacteria|c__Actinobacteria|o__Actinomycetales|f__Actinomycetales_uncl	f	0.00836	0.00288
k__Bacteria|p__Proteobacteria|c__Betaproteobacteria|o__Burkholderiales|f__Sutterellaceae	f	0.00822	0.00919
k__Bacteria|p__Fibrobacteres|c__Fibrobacteres|o__Fibrobacterales|f__Fibrobacteraceae	f	0.00793	0.009
k__Bacteria|p__Verrucomicrobia|c__Spartobacteria|o__Spartobacteria_uncl|f__Spartobacteria_uncl	f	0.00779	0.00483
k__Bacteria|p__Planctomycetes|c__Planctomycetacia|o__Gemmatales|f__Gemmataceae	f	0.00776	0.00392
k__Bacteria|p__Proteobacteria|c__Alphaproteobacteria|o__Rhizobiales|f__Hyphomicrobiaceae	f	0.0076	0.00186
k__Bacteria|p__Proteobacteria|c__Gammaproteobacteria|o__Alteromonadales|f__Alteromonadales_uncl	f	0.00755	0.01045
k__Bacteria|p__Proteobacteria|c__Deltaproteobacteria|o__Syntrophobacterales|f__Syntrophobacteraceae	f	0.00754	0.00318
k__Bacteria|p__Actinobacteria|c__Actinobacteria|o__Actinomycetales|f__Catenulisporaceae	f	0.00751	0.002
k__Bacteria|p__Verrucomicrobia|c__Opitutae|o__Opitutales|f__Opitutaceae	f	0.00728	0.00185
k__Bacteria|p__Acidobacteria|c__Solibacteres|o__Solibacterales|f__Solibacteraceae	f	0.00706	0.00299
k__Bacteria|p__Chloroflexi|c__Anaerolineae|o__Anaerolineales|f__Anaerolineaceae	f	0.00686	0.00531
k__Bacteria|p__Proteobacteria|c__Betaproteobacteria|o__Hydrogenophilales|f__Hydrogenophilaceae	f	0.00674	0.00522
k__Bacteria|p__Actinobacteria|c__Actinobacteria|o__Actinomycetales|f__Streptosporangiaceae	f	0.00655	0.00344
k__Bacteria|p__Actinobacteria|c__Actinobacteria|o__Actinomycetales|f__Promicromonosporaceae	f	0.00654	0.00043
k__Bacteria|p__Proteobacteria|c__Deltaproteobacteria|o__Myxococcales|f__Haliangiaceae	f	0.00645	0.00566
k__Bacteria|p__Proteobacteria|c__Betaproteobacteria|o__Burkholderiales|f__Burkholderiales_uncl	f	0.00642	0.00657
k__Bacteria|p__Actinobacteria|c__Actinobacteria|o__Actinomycetales|f__Beutenbergiaceae	f	0.00637	0.0009
k__Bacteria|p__Proteobacteria|c__Deltaproteobacteria|o__Myxococcales|f__Nannocystaceae	f	0.00637	0.00546
k__Bacteria|p__Proteobacteria|c__Alphaproteobacteria|o__Sphingomonadales|f__Erythrobacteraceae	f	0.00626	0.01963
k__Bacteria|p__Actinobacteria|c__Actinobacteria|o__Actinomycetales|f__Cellulomonadaceae	f	0.00611	0.00336
k__Bacteria|p__Chloroflexi|c__Dehalococcoidetes|o__Dehalococcoidales|f__Dehalogenimonaceae	f	0.00606	0.00707
k__Archaea|p__Euryarchaeota|c__Methanopyri|o__Methanopyrales|f__Methanopyraceae	f	0.00598	0.00209
k__Bacteria|p__Proteobacteria|c__Deltaproteobacteria|o__Myxococcales|f__Polyangiaceae	f	0.00588	0.00314
k__Archaea|p__Euryarchaeota|c__Methanomicrobia|o__Methanocellales|f__Methanocellaceae	f	0.00535	0.00395
k__Bacteria|p__Chloroflexi|c__Thermomicrobia|o__Thermomicrobiales|f__Thermomicrobiaceae	f	0.00533	0.00207
k__Bacteria|p__Actinobacteria|c__Actinobacteria|o__Acidimicrobiales|f__Acidimicrobiaceae	f	0.00517	0.0011
k__Bacteria|p__Actinobacteria|c__Actinobacteria|o__Actinomycetales|f__Glycomycetaceae	f	0.00516	0.00336
k__Bacteria|p__Actinobacteria|c__Actinobacteria|o__Actinomycetales|f__Nakamurellaceae	f	0.00478	0.00061
k__Bacteria|p__Actinobacteria|c__Actinobacteria|o__Actinomycetales|f__Acidothermaceae	f	0.00456	0.0013
k__Bacteria|p__Actinobacteria|c__Actinobacteria|o__Actinomycetales|f__Sanguibacteraceae	f	0.00446	0.00242
k__Bacteria|p__Gemmatimonadetes|c__Gemmatimonadetes|o__Gemmatimonadales|f__Gemmatimonadaceae	f	0.00446	0.00149
k__Bacteria|p__Acidobacteria|c__Acidobacteria|o__Acidobacteriales|f__Korebacteraceae	f	0.00438	0.00287
k__Archaea|p__Euryarchaeota|c__Halobacteria|o__Halobacteriales|f__Haloarculaceae	f	0.00388	0
k__Bacteria|p__Actinobacteria|c__Actinobacteria|o__Solirubrobacterales|f__Conexibacteraceae	f	0.00341	0.00272
k__Bacteria|p__Actinobacteria|c__Actinobacteria|o__Actinomycetales|f__Gordoniaceae	f	0.00318	0.00317
k__Bacteria|p__Actinobacteria|c__Actinobacteria|o__Actinomycetales|f__Tsukamurellaceae	f	0.00305	0.0009
k__Bacteria|p__Chloroflexi|c__Thermomicrobia|o__Sphaerobacterales|f__Sphaerobacteraceae	f	0.00275	0.0022
