# Supplementary material for: The intestinal microbiome of fish under starvation
Source: BMC Genomics. 2014 Apr 5;15:266. doi: 10.1186/1471-2164-15-266 (PMC4234480; doi:10.1186/1471-2164-15-266)
Supplement: Additional file 3 — The information of significant annotation of the intestine metagenomes of the Asian seabass against COG database. [file 1471-2164-15-266-S3.xls]

## Sheet: Sheet1
Additional file 3 The significant annotation information of the intestine metagenomes of the Asian seabass against COG database
Sequence ID	Length (bp)	Control Sample-count	Control Sample-relative-aboundance(%)	Experimental Sample-count	Experimental Sample-relative-aboundance(%)	Target ID	Percentage of identity	Matched length (bp)	Mismatch	Gapopen	Query_start	Query_end	Subject_start	Subject_end	E-value	Bitscore	CDD ID	COG-length	Annotation	Function classification
scaffold2_1_2	360	272	0.0071689	52	0.00059134	gnl|CDD|34566	30	90	62	1	3	92	54	142	1e-11	56.1	CDD:34566	173	COG4959, TraF, Type IV secretory pathway, protease TraF	Posttranslational modification, protein turnover, chaperones / Intracellular trafficking and secretion
scaffold9_8_2	741	613	0.0161564	673	0.0076533	gnl|CDD|31052	25.1	263	147	13	24	246	1	253	5e-17	75.2	CDD:31052	261	COG0708, XthA, Exonuclease III	DNA replication, recombination, and repair
scaffold13_12_1	450	19	0.000500769	31	0.000352529	gnl|CDD|31297	40.91	44	26	0	75	118	56	99	5e-10	52.7	CDD:31297	219	COG1100, COG1100, GTPase SAR1 and related small G proteins	General function prediction only
scaffold17_14_1	309	21	0.000553481	32	0.000363901	gnl|CDD|31495	36.08	97	49	2	1	94	97	183	4e-14	64.5	CDD:31495	360	COG1304, LldD, L-lactate dehydrogenase (FMN-dependent) and related alpha-hydroxy acid dehydrogenases	Energy production and conversion
scaffold22_19_1	276	19	0.000500769	27	0.000307042	gnl|CDD|31108	44.94	89	49	0	1	89	131	219	6e-20	78.6	CDD:31108	222	COG0765, HisM, ABC-type amino acid transport system, permease component	Amino acid transport and metabolism
scaffold22_19_2	729	909	0.0239578	263	0.00299081	gnl|CDD|31323	66.25	240	80	1	1	240	2	240	8e-140	393	CDD:31323	240	COG1126, GlnQ, ABC-type polar amino acid transport system, ATPase component	Amino acid transport and metabolism
scaffold22_19_3	720	1832	0.0482846	381	0.0043327	gnl|CDD|31176	40.65	246	132	7	8	239	18	263	1e-41	143	CDD:31176	275	COG0834, HisJ, ABC-type amino acid transport/signal transduction systems, periplasmic component/domain	Amino acid transport and metabolism / Signal transduction mechanisms
scaffold22_19_4	1245	749	0.0197408	303	0.00344569	gnl|CDD|31223	31.03	261	159	6	1	247	375	628	8e-47	168	CDD:31223	642	COG1020, EntF, Non-ribosomal peptide synthetase modules and related proteins	Secondary metabolites biosynthesis, transport, and catabolism
scaffold42_34_1	231	15	0.000395344	17	0.000193323	gnl|CDD|31297	36.21	58	37	0	18	75	2	59	1e-10	52.7	CDD:31297	219	COG1100, COG1100, GTPase SAR1 and related small G proteins	General function prediction only
scaffold60_49_1	567	2	5.27125e-05	137	0.00155795	gnl|CDD|31750	24.71	170	122	4	10	176	11	177	1e-30	112	CDD:31750	288	COG1562, ERG9, Phytoene/squalene synthetase	Lipid metabolism
scaffold60_49_2	381	0	0	107	0.0012168	gnl|CDD|31426	36.9	84	53	0	41	124	401	484	8e-17	73.6	CDD:31426	487	COG1233, COG1233, Phytoene dehydrogenase and related proteins	Secondary metabolites biosynthesis, transport, and catabolism
scaffold76_62_2	447	91	0.00239842	4	4.54877e-05	gnl|CDD|32568	47.76	134	66	2	1	134	59	188	2e-34	118	CDD:32568	193	COG2452, COG2452, Predicted site-specific integrase-resolvase	DNA replication, recombination, and repair
scaffold89_73_9	171	8	0.00021085	4	4.54877e-05	gnl|CDD|30498	44.12	34	19	0	9	42	153	186	7e-12	55.3	CDD:30498	251	COG0149, TpiA, Triosephosphate isomerase	Carbohydrate transport and metabolism
scaffold91_75_1	1524	179	0.00471777	181	0.00205832	gnl|CDD|31445	24.51	257	173	4	242	480	46	299	3e-24	102	CDD:31445	429	COG1253, TlyC, Hemolysins and related proteins containing CBS domains	General function prediction only
scaffold174_136_1	1443	136	0.00358445	561	0.00637965	gnl|CDD|31335	61.05	457	171	5	1	452	27	481	0	665	CDD:31335	513	COG1140, NarY, Nitrate reductase beta subunit	Energy production and conversion
scaffold174_136_2	708	40	0.00105425	242	0.002752	gnl|CDD|32363	38.07	176	100	3	1	174	4	172	8e-33	117	CDD:32363	179	COG2180, NarJ, Nitrate reductase delta subunit	Energy production and conversion
scaffold199_153_1	2409	231	0.00608829	250	0.00284298	gnl|CDD|34495	27.17	184	129	4	383	566	83	261	3e-09	56.9	CDD:34495	394	COG4886, COG4886, Leucine-rich repeat (LRR) protein	Function unknown
scaffold230_175_4	585	55	0.00144959	81	0.000921125	gnl|CDD|34652	61.36	44	17	0	100	143	506	549	6e-14	67.4	CDD:34652	755	COG5047, SEC23, Vesicle coat complex COPII, subunit SEC23	Intracellular trafficking and secretion
scaffold230_175_5	189	22	0.000579837	9	0.000102347	gnl|CDD|34652	60.38	53	21	0	1	53	575	627	1e-21	85.5	CDD:34652	755	COG5047, SEC23, Vesicle coat complex COPII, subunit SEC23	Intracellular trafficking and secretion
scaffold230_175_6	192	20	0.000527125	11	0.000125091	gnl|CDD|34652	70	30	9	0	17	46	627	656	2e-08	47.7	CDD:34652	755	COG5047, SEC23, Vesicle coat complex COPII, subunit SEC23	Intracellular trafficking and secretion
scaffold230_175_7	213	4	0.000105425	14	0.000159207	gnl|CDD|34652	60	45	18	0	2	46	670	714	4e-13	61.6	CDD:34652	755	COG5047, SEC23, Vesicle coat complex COPII, subunit SEC23	Intracellular trafficking and secretion
scaffold262_200_1	615	787	0.0207424	176	0.00200146	gnl|CDD|32378	28.92	166	110	3	1	164	136	295	3e-13	64.9	CDD:32378	414	COG2195, PepD, Di- and tripeptidases	Amino acid transport and metabolism
scaffold271_206_1	606	71	0.00187129	47	0.00053448	gnl|CDD|30861	31.62	136	83	5	39	169	1	131	2e-18	80.2	CDD:30861	384	COG0515, SPS1, Serine/threonine protein kinase	General function prediction only / Signal transduction mechanisms / Transcription / DNA replication, recombination, and repair
scaffold328_246_1	1464	3134	0.0826005	644	0.00732351	gnl|CDD|31090	33.77	533	301	11	5	485	20	552	7e-98	306	CDD:31090	556	COG0747, DdpA, ABC-type dipeptide transport system, periplasmic component	Amino acid transport and metabolism
scaffold328_246_2	888	1377	0.0362925	336	0.00382096	gnl|CDD|30946	55.05	287	119	1	1	277	27	313	1e-94	283	CDD:30946	317	COG0601, DppB, ABC-type dipeptide/oligopeptide/nickel transport systems, permease components	Amino acid transport and metabolism / Inorganic ion transport and metabolism
scaffold369_273_1	198	4	0.000105425	10	0.000113719	gnl|CDD|31326	42.86	49	28	0	17	65	117	165	4e-14	62.3	CDD:31326	293	COG1131, CcmA, ABC-type multidrug transport system, ATPase component	Defense mechanisms
scaffold427_314_2	231	13	0.000342631	31	0.000352529	gnl|CDD|34704	39.02	41	25	0	22	62	989	1029	3e-08	47.3	CDD:34704	1053	COG5101, CRM1, Importin beta-related nuclear transport receptor	Nuclear structure / Intracellular trafficking and secretion
scaffold436_322_2	318	17	0.000448056	56	0.000636827	gnl|CDD|30751	32.47	77	49	2	18	94	3	76	7e-10	52.4	CDD:30751	421	COG0402, SsnA, Cytosine deaminase and related metal-dependent hydrolases	Nucleotide transport and metabolism / General function prediction only
scaffold488_359_1	402	427	0.0112541	86	0.000977985	gnl|CDD|30366	61.36	132	40	2	1	131	214	335	1e-65	203	CDD:30366	335	COG0016, PheS, Phenylalanyl-tRNA synthetase alpha subunit	Translation, ribosomal structure and biogenesis
scaffold488_359_2	2394	3126	0.0823896	690	0.00784662	gnl|CDD|30421	40.3	660	378	15	143	796	1	650	4e-175	520	CDD:30421	650	COG0072, PheT, Phenylalanyl-tRNA synthetase beta subunit	Translation, ribosomal structure and biogenesis
scaffold488_359_3	1209	3489	0.0919569	903	0.0102688	gnl|CDD|31946	39.46	261	144	4	141	396	11	262	8e-59	193	CDD:31946	262	COG1760, SdaA, L-serine deaminase	Amino acid transport and metabolism
scaffold488_359_4	567	207	0.00545574	53	0.000602712	gnl|CDD|30542	52.11	190	87	4	1	188	2	189	6e-69	209	CDD:30542	190	COG0193, Pth, Peptidyl-tRNA hydrolase	Translation, ribosomal structure and biogenesis
scaffold488_359_5	1410	883	0.0232726	228	0.0025928	gnl|CDD|34275	46.35	438	229	5	1	434	1	436	5e-148	434	CDD:34275	529	COG4656, RnfC, Predicted NADH:ubiquinone oxidoreductase, subunit RnfC	Energy production and conversion
scaffold488_359_6	765	531	0.0139952	111	0.00126228	gnl|CDD|34277	38.73	284	144	4	1	254	54	337	2e-71	222	CDD:34277	338	COG4658, RnfD, Predicted NADH:ubiquinone oxidoreductase, subunit RnfD	Energy production and conversion
scaffold488_359_7	540	129	0.00339995	57	0.000648199	gnl|CDD|34278	29.84	191	114	5	4	174	2	192	3e-36	125	CDD:34278	195	COG4659, RnfG, Predicted NADH:ubiquinone oxidoreductase, subunit RnfG	Energy production and conversion
scaffold488_359_8	609	1206	0.0317856	247	0.00280886	gnl|CDD|34279	52.15	209	87	2	3	198	2	210	6e-68	208	CDD:34279	212	COG4660, RnfE, Predicted NADH:ubiquinone oxidoreductase, subunit RnfE	Energy production and conversion
scaffold488_359_9	585	1197	0.0315484	249	0.00283161	gnl|CDD|34276	61.63	172	66	0	23	194	21	192	1e-75	226	CDD:34276	193	COG4657, RnfA, Predicted NADH:ubiquinone oxidoreductase, subunit RnfA	Energy production and conversion
scaffold488_359_10	996	2115	0.0557434	409	0.00465111	gnl|CDD|32705	30.87	230	126	3	1	230	1	197	3e-26	101	CDD:32705	198	COG2878, COG2878, Predicted NADH:ubiquinone oxidoreductase, subunit RnfB	Energy production and conversion
scaffold498_368_1	1830	269	0.00708983	135	0.00153521	gnl|CDD|31052	22.52	262	167	11	6	236	1	257	5e-18	81.8	CDD:31052	261	COG0708, XthA, Exonuclease III	DNA replication, recombination, and repair
scaffold503_372_7	201	5	0.000131781	6	6.82315e-05	gnl|CDD|30834	52.63	57	27	0	1	57	447	503	1e-23	90.7	CDD:30834	530	COG0488, Uup, ATPase components of ABC transporters with duplicated ATPase domains	General function prediction only
scaffold583_438_1	366	38	0.00100154	29	0.000329786	gnl|CDD|32399	45	120	65	1	1	120	595	713	1e-35	127	CDD:32399	713	COG2217, ZntA, Cation transport ATPase	Inorganic ion transport and metabolism
scaffold596_445_1	621	42	0.00110696	159	0.00180813	gnl|CDD|30375	37.08	89	56	0	4	92	103	191	5e-12	61.1	CDD:30375	429	COG0025, NhaP, NhaP-type Na+/H+ and K+/H+ antiporters	Inorganic ion transport and metabolism
scaffold624_468_2	1404	125	0.00329453	209	0.00237673	gnl|CDD|35135	25.77	97	69	1	342	438	15	108	2e-09	53.9	CDD:35135	156	COG5576, COG5576, Homeodomain-containing transcription factor	Transcription
scaffold626_469_4	519	56	0.00147595	93	0.00105759	gnl|CDD|31010	30.56	108	70	2	62	164	95	202	3e-08	48.7	CDD:31010	235	COG0666, Arp, FOG: Ankyrin repeat	General function prediction only
scaffold630_472_1	531	501	0.0132045	73	0.00083015	gnl|CDD|33370	21.35	178	126	7	1	176	90	255	1e-15	69.6	CDD:33370	259	COG3568, ElsH, Metal-dependent hydrolase	General function prediction only
scaffold665_501_1	876	89	0.00234571	140	0.00159207	gnl|CDD|30928	26.71	292	205	4	1	290	9	293	9e-43	148	CDD:30928	297	COG0583, LysR, Transcriptional regulator	Transcription
scaffold671_506_1	333	68	0.00179222	3	3.41158e-05	gnl|CDD|31631	25.45	110	76	2	1	104	187	296	2e-09	51.1	CDD:31631	325	COG1442, RfaJ, Lipopolysaccharide biosynthesis proteins, LPS:glycosyltransferases	Cell envelope biogenesis, outer membrane
scaffold683_514_4	216	12	0.000316275	15	0.000170579	gnl|CDD|30967	40	65	39	0	1	65	76	140	1e-19	76.6	CDD:30967	172	COG0622, COG0622, Predicted phosphoesterase	General function prediction only
scaffold731_549_1	849	309	0.00814408	152	0.00172853	gnl|CDD|30671	38.17	186	111	3	99	281	453	637	1e-43	155	CDD:30671	638	COG0323, MutL, DNA mismatch repair enzyme (predicted ATPase)	DNA replication, recombination, and repair
scaffold732_550_3	624	1474	0.0388491	288	0.00327511	gnl|CDD|30712	31.31	214	124	6	2	196	9	218	3e-29	108	CDD:30712	238	COG0363, NagB, 6-phosphogluconolactonase/Glucosamine-6-phosphate isomerase/deaminase	Carbohydrate transport and metabolism
scaffold733_551_2	675	84	0.00221392	179	0.00203557	gnl|CDD|32077	28.82	170	118	1	9	178	1	167	9e-23	91.9	CDD:32077	307	COG1893, ApbA, Ketopantoate reductase	Coenzyme metabolism
scaffold743_560_3	318	33	0.000869756	25	0.000284298	gnl|CDD|30656	28.57	84	59	1	4	86	97	180	2e-12	60.9	CDD:30656	859	COG0308, PepN, Aminopeptidase N	Amino acid transport and metabolism
scaffold784_592_2	999	4	0.000105425	254	0.00288847	gnl|CDD|31754	27.03	222	157	2	39	260	47	263	3e-28	110	CDD:31754	352	COG1566, EmrA, Multidrug resistance efflux pump	Defense mechanisms
scaffold784_592_3	1461	4	0.000105425	334	0.00379822	gnl|CDD|31727	19.76	425	302	4	36	456	54	443	4e-33	127	CDD:31727	457	COG1538, TolC, Outer membrane protein	Cell envelope biogenesis, outer membrane / Intracellular trafficking and secretion
scaffold784_592_4	687	2	5.27125e-05	117	0.00133051	gnl|CDD|30915	24.57	232	158	3	1	228	1	219	3e-28	105	CDD:30915	225	COG0569, TrkA, K+ transport systems, NAD-binding component	Inorganic ion transport and metabolism
scaffold784_592_5	2028	7	0.000184494	424	0.00482169	gnl|CDD|30517	24.78	456	281	10	182	612	76	494	1e-35	138	CDD:30517	499	COG0168, TrkG, Trk-type K+ transport systems, membrane components	Inorganic ion transport and metabolism
scaffold784_592_6	723	1	2.63562e-05	274	0.00311591	gnl|CDD|33868	33.72	86	56	1	143	228	220	304	7e-09	52.3	CDD:33868	322	COG4111, COG4111, Uncharacterized conserved protein	General function prediction only
scaffold784_592_7	348	2	5.27125e-05	138	0.00156932	gnl|CDD|31087	34.43	61	38	1	58	116	75	135	4e-14	65.8	CDD:31087	661	COG0744, MrcB, Membrane carboxypeptidase (penicillin-binding protein)	Cell envelope biogenesis, outer membrane
scaffold785_593_1	984	1	2.63562e-05	129	0.00146698	gnl|CDD|31754	27.03	222	157	2	34	255	47	263	4e-28	109	CDD:31754	352	COG1566, EmrA, Multidrug resistance efflux pump	Defense mechanisms
scaffold817_616_3	285	34	0.000896112	24	0.000272926	gnl|CDD|30475	45.9	61	31	1	17	77	290	348	4e-18	75.6	CDD:30475	395	COG0126, Pgk, 3-phosphoglycerate kinase	Carbohydrate transport and metabolism
scaffold843_636_2	384	999	0.0263299	219	0.00249045	gnl|CDD|31943	38.14	97	58	1	1	97	387	481	3e-10	54.5	CDD:31943	485	COG1757, NhaC, Na+/H+ antiporter	Energy production and conversion
scaffold843_636_3	690	1202	0.0316802	222	0.00252457	gnl|CDD|30514	50.43	230	114	0	1	230	3	232	1e-102	306	CDD:30514	459	COG0165, ArgH, Argininosuccinate lyase	Amino acid transport and metabolism
scaffold844_637_2	1140	3	7.90687e-05	169	0.00192185	gnl|CDD|31727	17.09	357	291	3	8	363	90	442	2e-21	92.9	CDD:31727	457	COG1538, TolC, Outer membrane protein	Cell envelope biogenesis, outer membrane / Intracellular trafficking and secretion
scaffold844_637_3	1251	3	7.90687e-05	225	0.00255868	gnl|CDD|31186	20.56	394	256	7	18	403	11	355	1e-15	75.2	CDD:31186	372	COG0845, AcrA, Membrane-fusion protein	Cell envelope biogenesis, outer membrane
scaffold857_648_1	1509	1108	0.0292027	436	0.00495816	gnl|CDD|30878	61.89	286	106	1	216	498	1	286	1e-117	357	CDD:30878	509	COG0532, InfB, Translation initiation factor 2 (IF-2; GTPase)	Translation, ribosomal structure and biogenesis
scaffold857_648_3	1065	373	0.00983088	104	0.00118268	gnl|CDD|30544	49.48	194	91	4	152	344	3	190	1e-45	154	CDD:30544	190	COG0195, NusA, Transcription elongation factor	Transcription
scaffold857_648_4	486	53	0.00139688	26	0.00029567	gnl|CDD|88623	39.47	152	89	2	9	158	3	153	8e-41	134	CDD:88623	153	COG0779, COG0779, Uncharacterized protein conserved in bacteria	Function unknown
scaffold857_648_5	132	103	0.00271469	25	0.000284298	gnl|CDD|32368	36.36	44	22	1	1	44	83	120	5e-08	42.9	CDD:32368	143	COG2185, Sbm, Methylmalonyl-CoA mutase, C-terminal domain/subunit (cobalamin-binding)	Lipid metabolism
scaffold979_746_3	165	6	0.000158137	15	0.000170579	gnl|CDD|34853	66.04	53	18	0	2	54	17	69	3e-24	90.7	CDD:34853	428	COG5256, TEF1, Translation elongation factor EF-1alpha (GTPase)	Translation, ribosomal structure and biogenesis
scaffold979_746_4	171	13	0.000342631	7	7.96034e-05	gnl|CDD|34853	58.33	36	15	0	1	36	73	108	2e-11	55.6	CDD:34853	428	COG5256, TEF1, Translation elongation factor EF-1alpha (GTPase)	Translation, ribosomal structure and biogenesis
scaffold999_762_1	840	2198	0.057931	457	0.00519697	gnl|CDD|33610	42.19	256	139	2	2	248	13	268	8e-52	172	CDD:33610	313	COG3817, COG3817, Predicted membrane protein	Function unknown
scaffold999_762_2	642	1336	0.0352119	292	0.0033206	gnl|CDD|32222	54.59	207	93	1	1	206	1	207	3e-98	285	CDD:32222	207	COG2039, Pcp, Pyrrolidone-carboxylate peptidase (N-terminal pyroglutamyl peptidase)	Posttranslational modification, protein turnover, chaperones
scaffold999_762_3	276	51	0.00134417	35	0.000398017	gnl|CDD|30583	36	75	43	1	1	70	1	75	1e-08	45.9	CDD:30583	96	COG0234, GroS, Co-chaperonin GroES (HSP10)	Posttranslational modification, protein turnover, chaperones
scaffold1018_778_1	2634	5100	0.134417	1398	0.0158979	gnl|CDD|30434	50.34	890	344	17	1	878	63	866	0	906	CDD:30434	1060	COG0085, RpoB, DNA-directed RNA polymerase, beta subunit/140 kD subunit	Transcription
scaffold1048_800_1	177	6	0.000158137	10	0.000113719	gnl|CDD|31297	40.35	57	34	0	2	58	17	73	2e-14	62.3	CDD:31297	219	COG1100, COG1100, GTPase SAR1 and related small G proteins	General function prediction only
scaffold1054_804_1	879	99	0.00260927	58	0.000659571	gnl|CDD|35135	40	60	34	1	22	81	53	110	6e-08	48.5	CDD:35135	156	COG5576, COG5576, Homeodomain-containing transcription factor	Transcription
scaffold1060_809_1	555	142	0.00374259	45	0.000511736	gnl|CDD|30900	66.3	184	62	0	1	184	316	499	2e-88	268	CDD:30900	499	COG0554, GlpK, Glycerol kinase	Energy production and conversion
scaffold1060_809_2	810	501	0.0132045	174	0.00197871	gnl|CDD|30900	66.67	240	79	1	1	240	4	242	2e-140	406	CDD:30900	499	COG0554, GlpK, Glycerol kinase	Energy production and conversion
scaffold1060_809_3	756	665	0.0175269	267	0.0030363	gnl|CDD|30925	44.93	227	108	3	4	229	8	218	2e-52	170	CDD:30925	241	COG0580, GlpF, Glycerol uptake facilitator and related permeases (Major Intrinsic Protein Family)	Carbohydrate transport and metabolism
scaffold1060_809_4	567	238	0.00627278	93	0.00105759	gnl|CDD|32137	46.86	175	92	1	9	183	1	174	3e-37	127	CDD:32137	181	COG1954, GlpP, Glycerol-3-phosphate responsive antiterminator (mRNA-binding)	Transcription
scaffold1060_809_5	1902	672	0.0177114	222	0.00252457	gnl|CDD|31490	53.57	336	152	3	299	631	1	335	4e-111	338	CDD:31490	343	COG1299, FruA, Phosphotransferase system, fructose-specific IIC component	Carbohydrate transport and metabolism
scaffold1089_834_2	237	18	0.000474412	15	0.000170579	gnl|CDD|30859	30.77	65	44	1	1	65	189	252	5e-09	49.4	CDD:30859	513	COG0513, SrmB, Superfamily II DNA and RNA helicases	DNA replication, recombination, and repair / Transcription / Translation, ribosomal structure and biogenesis
scaffold1089_834_3	222	17	0.000448056	11	0.000125091	gnl|CDD|30859	40.54	74	37	1	1	67	62	135	2e-19	79.4	CDD:30859	513	COG0513, SrmB, Superfamily II DNA and RNA helicases	DNA replication, recombination, and repair / Transcription / Translation, ribosomal structure and biogenesis
scaffold1126_862_1	462	1207	0.031812	330	0.00375273	gnl|CDD|30638	55.48	155	67	1	1	153	20	174	1e-55	173	CDD:30638	176	COG0290, InfC, Translation initiation factor 3 (IF-3)	Translation, ribosomal structure and biogenesis
scaffold1143_876_2	609	119	0.00313639	240	0.00272926	gnl|CDD|33946	22.32	233	149	6	2	202	6	238	1e-09	53.7	CDD:33946	246	COG4221, COG4221, Short-chain alcohol dehydrogenase of unknown specificity	General function prediction only
scaffold1182_906_1	378	460	0.0121239	147	0.00167167	gnl|CDD|30367	34.88	129	79	3	1	126	19	145	2e-32	116	CDD:30367	435	COG0017, AsnS, Aspartyl/asparaginyl-tRNA synthetases	Translation, ribosomal structure and biogenesis
scaffold1191_912_3	897	90	0.00237206	84	0.000955241	gnl|CDD|34859	32.26	93	60	1	183	275	10	99	4e-10	54.7	CDD:34859	132	COG5262, HTA1, Histone H2A	Chromatin structure and dynamics
scaffold1238_951_4	1656	1727	0.0455172	342	0.0038892	gnl|CDD|32381	33.15	181	112	5	283	455	2	181	7e-40	141	CDD:32381	181	COG2199, COG2199, FOG: GGDEF domain	Signal transduction mechanisms
scaffold1274_976_1	921	387	0.0101999	23	0.000261554	gnl|CDD|30955	21.28	343	211	8	4	303	445	771	4e-12	63.9	CDD:30955	962	COG0610, COG0610, Type I site-specific restriction-modification system, R (restriction) subunit and related helicases	Defense mechanisms
scaffold1292_990_1	378	110	0.00289919	15	0.000170579	gnl|CDD|32191	38.64	44	27	0	9	52	128	171	3e-09	50.6	CDD:32191	342	COG2008, GLY1, Threonine aldolase	Amino acid transport and metabolism
scaffold1310_1005_1	318	40	0.00105425	101	0.00114856	gnl|CDD|31183	59.41	101	41	0	1	101	909	1009	4e-33	120	CDD:31183	1009	COG0841, AcrB, Cation/multidrug efflux pump	Defense mechanisms
scaffold1316_1011_1	1212	2759	0.0727169	651	0.00740312	gnl|CDD|32155	53.09	405	186	3	1	403	1	403	3e-141	410	CDD:32155	404	COG1972, NupC, Nucleoside permease	Nucleotide transport and metabolism
scaffold1320_1015_2	570	5	0.000131781	107	0.0012168	gnl|CDD|30666	34.96	123	73	2	20	140	128	245	1e-21	89.4	CDD:30666	534	COG0318, CaiC, Acyl-CoA synthetases (AMP-forming)/AMP-acid ligases II	Lipid metabolism / Secondary metabolites biosynthesis, transport, and catabolism
scaffold1392_1069_6	219	12	0.000316275	11	0.000125091	gnl|CDD|30831	43.1	58	33	0	8	65	180	237	8e-16	66.6	CDD:30831	260	COG0483, SuhB, Archaeal fructose-1,6-bisphosphatase and related enzymes of inositol monophosphatase family	Carbohydrate transport and metabolism
scaffold1435_1099_3	408	14	0.000368987	117	0.00133051	gnl|CDD|31285	71.85	135	30	1	1	135	109	235	2e-65	203	CDD:31285	340	COG1088, RfbB, dTDP-D-glucose 4,6-dehydratase	Cell envelope biogenesis, outer membrane
scaffold1442_1103_1	414	648	0.0170788	140	0.00159207	gnl|CDD|31825	35	120	77	1	2	121	60	178	1e-33	119	CDD:31825	332	COG1638, DctP, TRAP-type C4-dicarboxylate transport system, periplasmic component	Carbohydrate transport and metabolism
scaffold1468_1120_2	567	77	0.00202943	201	0.00228576	gnl|CDD|32028	32.67	150	95	4	1	150	79	222	3e-18	77	CDD:32028	222	COG1843, FlgD, Flagellar hook capping protein	Cell motility and secretion
scaffold1468_1120_3	150	13	0.000342631	15	0.000170579	gnl|CDD|31746	60	40	16	0	1	40	86	125	5e-14	59.9	CDD:31746	137	COG1558, FlgC, Flagellar basal body rod protein	Cell motility and secretion
scaffold1478_1127_1	429	26	0.000685262	33	0.000375273	gnl|CDD|32446	22.22	153	102	3	1	139	65	214	5e-13	63	CDD:32446	432	COG2265, TrmA, SAM-dependent methyltransferases related to tRNA (uracil-5-)-methyltransferase	Translation, ribosomal structure and biogenesis
scaffold1479_1128_1	327	207	0.00545574	42	0.000477621	gnl|CDD|32088	59.32	59	24	0	1	59	294	352	8e-23	89.9	CDD:32088	463	COG1904, UxaC, Glucuronate isomerase	Carbohydrate transport and metabolism
scaffold1479_1128_2	342	68	0.00179222	12	0.000136463	gnl|CDD|32088	42.65	68	38	1	1	68	146	212	3e-21	85.7	CDD:32088	463	COG1904, UxaC, Glucuronate isomerase	Carbohydrate transport and metabolism
scaffold1492_1136_1	648	44	0.00115967	114	0.0012964	gnl|CDD|30486	51.85	216	103	1	1	216	59	273	2e-108	318	CDD:30486	403	COG0137, ArgG, Argininosuccinate synthase	Amino acid transport and metabolism
scaffold1514_1149_1	510	121	0.0031891	185	0.0021038	gnl|CDD|31599	38.46	169	92	5	13	169	102	270	1e-20	83.9	CDD:31599	301	COG1409, Icc, Predicted phosphohydrolases	General function prediction only
scaffold1514_1149_2	588	78	0.00205579	196	0.0022289	gnl|CDD|32964	46.84	190	99	1	3	192	1	188	2e-59	185	CDD:32964	191	COG3150, COG3150, Predicted esterase	General function prediction only
scaffold1533_1165_3	300	24	0.00063255	6	6.82315e-05	gnl|CDD|30859	43.18	44	25	0	48	91	39	82	1e-15	69.4	CDD:30859	513	COG0513, SrmB, Superfamily II DNA and RNA helicases	DNA replication, recombination, and repair / Transcription / Translation, ribosomal structure and biogenesis
scaffold1534_1166_4	267	12	0.000316275	15	0.000170579	gnl|CDD|30554	41.82	55	31	1	6	60	153	206	1e-09	51.4	CDD:30554	347	COG0205, PfkA, 6-phosphofructokinase	Carbohydrate transport and metabolism
scaffold1540_1170_1	966	104	0.00274105	128	0.00145561	gnl|CDD|31260	21.31	183	140	4	134	316	180	358	2e-32	122	CDD:31260	370	COG1060, ThiH, Thiamine biosynthesis enzyme ThiH and related uncharacterized enzymes	Coenzyme metabolism / General function prediction only
scaffold1541_1171_2	414	53	0.00139688	42	0.000477621	gnl|CDD|30642	55.91	127	53	3	15	138	8	134	4e-45	148	CDD:30642	274	COG0294, FolP, Dihydropteroate synthase and related enzymes	Coenzyme metabolism
scaffold1559_1183_1	519	17	0.000448056	48	0.000545852	gnl|CDD|32793	42.61	115	63	1	2	113	163	277	1e-21	87.2	CDD:32793	303	COG2974, RdgC, DNA recombination-dependent growth factor C	DNA replication, recombination, and repair
scaffold1564_1187_1	753	190	0.00500769	76	0.000864266	gnl|CDD|30553	28.88	232	149	6	7	234	2	221	2e-28	107	CDD:30553	255	COG0204, PlsC, 1-acyl-sn-glycerol-3-phosphate acyltransferase	Lipid metabolism
scaffold1564_1187_2	561	166	0.00437514	59	0.000670943	gnl|CDD|32320	34.67	150	87	2	47	185	19	168	4e-15	67.2	CDD:32320	174	COG2137, OraA, Uncharacterized protein conserved in bacteria	General function prediction only
scaffold1564_1187_3	981	967	0.0254865	287	0.00326374	gnl|CDD|30816	60.7	257	89	6	4	257	32	279	1e-75	234	CDD:30816	279	COG0468, RecA, RecA/RadA recombinase	DNA replication, recombination, and repair
scaffold1564_1187_4	972	167	0.00440149	70	0.000796034	gnl|CDD|31200	31.06	293	188	9	2	288	40	324	5e-46	159	CDD:31200	334	COG0859, RfaF, ADP-heptose:LPS heptosyltransferase	Cell envelope biogenesis, outer membrane
scaffold1564_1187_6	693	65	0.00171316	41	0.000466249	gnl|CDD|31200	29.6	223	140	8	11	229	122	331	8e-25	98.2	CDD:31200	334	COG0859, RfaF, ADP-heptose:LPS heptosyltransferase	Cell envelope biogenesis, outer membrane
scaffold1578_1199_1	381	3	7.90687e-05	112	0.00127365	gnl|CDD|32821	45	120	60	1	8	127	4	117	8e-25	94.9	CDD:32821	390	COG3004, NhaA, Na+/H+ antiporter	Inorganic ion transport and metabolism
scaffold1578_1199_3	618	2	5.27125e-05	199	0.00226301	gnl|CDD|31925	35.11	188	120	2	3	188	2	189	1e-43	145	CDD:31925	203	COG1739, COG1739, Uncharacterized conserved protein	Function unknown
scaffold1578_1199_4	1245	4	0.000105425	443	0.00503776	gnl|CDD|33933	38.01	413	246	4	2	413	1	404	2e-122	362	CDD:33933	405	COG4198, COG4198, Uncharacterized conserved protein	Function unknown
scaffold1578_1199_5	642	2	5.27125e-05	235	0.0026724	gnl|CDD|30460	30.43	230	130	7	1	205	85	309	4e-27	103	CDD:30460	324	COG0111, SerA, Phosphoglycerate dehydrogenase and related dehydrogenases	Amino acid transport and metabolism
scaffold1601_1211_2	564	60	0.00158137	77	0.000875638	gnl|CDD|31077	56.76	37	16	0	117	153	5	41	2e-13	65.2	CDD:31077	439	COG0733, COG0733, Na+-dependent transporters of the SNF family	General function prediction only
scaffold1624_1229_1	702	417	0.0109906	224	0.00254731	gnl|CDD|33005	60.31	262	76	3	1	234	1	262	5e-71	222	CDD:33005	389	COG3192, EutH, Ethanolamine utilization protein	Amino acid transport and metabolism
scaffold1624_1229_3	180	248	0.00653635	75	0.000852894	gnl|CDD|34214	45	40	22	0	7	46	37	76	3e-08	43.8	CDD:34214	89	COG4576, CcmL, Carbon dioxide concentrating mechanism/carboxysome shell protein	Secondary metabolites biosynthesis, transport, and catabolism / Energy production and conversion
scaffold1630_1234_1	612	68	0.00179222	175	0.00199009	gnl|CDD|32411	42.03	207	116	2	1	204	33	238	2e-63	198	CDD:32411	283	COG2230, Cfa, Cyclopropane fatty acid synthase and related methyltransferases	Cell envelope biogenesis, outer membrane
scaffold1674_1265_1	393	125	0.00329453	60	0.000682315	gnl|CDD|31107	60.9	133	49	2	1	130	14	146	2e-55	170	CDD:31107	147	COG0764, FabA, 3-hydroxymyristoyl/3-hydroxydecanoyl-(acyl carrier protein) dehydratases	Lipid metabolism
scaffold1674_1265_2	399	432	0.0113859	118	0.00134189	gnl|CDD|31245	67.91	134	42	1	1	133	3	136	1e-67	206	CDD:31245	260	COG1043, LpxA, Acyl-	acyl carrier protein
scaffold1704_1289_1	780	5010	0.132045	1439	0.0163642	gnl|CDD|33740	64.13	223	80	0	2	224	21	243	3e-122	349	CDD:33740	243	COG3959, COG3959, Transketolase, N-terminal subunit	Carbohydrate transport and metabolism
scaffold1704_1289_2	615	872	0.0229826	392	0.00445779	gnl|CDD|33739	58.7	184	75	1	1	183	82	265	3e-84	253	CDD:33739	312	COG3958, COG3958, Transketolase, C-terminal subunit	Carbohydrate transport and metabolism
scaffold1739_1315_1	237	16	0.0004217	19	0.000216066	gnl|CDD|34652	55.07	69	25	1	1	63	575	643	2e-20	82.8	CDD:34652	755	COG5047, SEC23, Vesicle coat complex COPII, subunit SEC23	Intracellular trafficking and secretion
scaffold1739_1315_2	339	29	0.000764331	18	0.000204695	gnl|CDD|34652	61.04	77	30	0	14	90	653	729	2e-27	104	CDD:34652	755	COG5047, SEC23, Vesicle coat complex COPII, subunit SEC23	Intracellular trafficking and secretion
scaffold1750_1324_1	816	2498	0.0658379	602	0.00684589	gnl|CDD|33284	15.88	277	221	4	4	269	10	285	3e-17	76.5	CDD:33284	287	COG3481, COG3481, Predicted HD-superfamily hydrolase	General function prediction only
scaffold1750_1324_2	807	2486	0.0655216	522	0.00593614	gnl|CDD|31382	51.25	240	114	2	1	240	1	237	2e-94	279	CDD:31382	245	COG1189, COG1189, Predicted rRNA methylase	Translation, ribosomal structure and biogenesis
scaffold1752_1326_1	471	1541	0.040615	257	0.00292258	gnl|CDD|30597	36.5	137	85	2	1	136	18	153	2e-26	101	CDD:30597	492	COG0248, GppA, Exopolyphosphatase	Nucleotide transport and metabolism / Inorganic ion transport and metabolism
scaffold1752_1326_2	849	2695	0.0710301	421	0.00478758	gnl|CDD|30597	28.22	202	140	3	1	199	222	421	3e-29	113	CDD:30597	492	COG0248, GppA, Exopolyphosphatase	Nucleotide transport and metabolism / Inorganic ion transport and metabolism
scaffold1752_1326_3	714	2102	0.0554008	367	0.00417349	gnl|CDD|30597	16.24	197	161	1	4	200	5	197	5e-10	55.7	CDD:30597	492	COG0248, GppA, Exopolyphosphatase	Nucleotide transport and metabolism / Inorganic ion transport and metabolism
scaffold1755_1328_1	483	82	0.00216121	161	0.00183088	gnl|CDD|31492	26.56	128	89	1	34	161	35	157	8e-15	68.7	CDD:31492	415	COG1301, GltP, Na+/H+-dicarboxylate symporters	Energy production and conversion
scaffold1756_1329_1	447	36	0.000948825	195	0.00221752	gnl|CDD|31849	53.23	124	54	2	26	149	30	149	2e-30	111	CDD:31849	336	COG1663, LpxK, Tetraacyldisaccharide-1-P 4'-kinase	Cell envelope biogenesis, outer membrane
scaffold1756_1329_2	324	22	0.000579837	92	0.00104622	gnl|CDD|34862	65.05	103	36	0	1	103	395	497	4e-34	121	CDD:34862	497	COG5265, ATM1, ABC-type transport system involved in Fe-S cluster assembly, permease and ATPase components	Posttranslational modification, protein turnover, chaperones
scaffold1784_1353_1	531	1	2.63562e-05	35	0.000398017	gnl|CDD|31216	20.8	125	93	3	9	131	38	158	8e-09	51.1	CDD:31216	472	COG1012, PutA, NAD-dependent aldehyde dehydrogenases	Energy production and conversion
scaffold1784_1353_2	426	192	0.0050604	85	0.000966613	gnl|CDD|34215	68.6	86	27	0	1	86	2	87	2e-21	83.9	CDD:34215	150	COG4577, CcmK, Carbon dioxide concentrating mechanism/carboxysome shell protein	Secondary metabolites biosynthesis, transport, and catabolism / Energy production and conversion
scaffold1784_1353_3	477	97	0.00255656	81	0.000921125	gnl|CDD|34379	27.19	114	77	2	48	155	62	175	1e-10	53.9	CDD:34379	176	COG4766, EutQ, Ethanolamine utilization protein	Amino acid transport and metabolism
scaffold1784_1353_5	252	154	0.00405886	53	0.000602712	gnl|CDD|34214	46.91	81	40	2	1	78	4	84	1e-19	75	CDD:34214	89	COG4576, CcmL, Carbon dioxide concentrating mechanism/carboxysome shell protein	Secondary metabolites biosynthesis, transport, and catabolism / Energy production and conversion
scaffold1862_1412_2	564	119	0.00313639	225	0.00255868	gnl|CDD|32760	44.25	174	96	1	4	176	630	803	2e-44	155	CDD:32760	810	COG2937, PlsB, Glycerol-3-phosphate O-acyltransferase	Lipid metabolism
scaffold1862_1412_3	945	120	0.00316275	187	0.00212655	gnl|CDD|32760	79.19	221	41	3	1	219	282	499	2e-111	342	CDD:32760	810	COG2937, PlsB, Glycerol-3-phosphate O-acyltransferase	Lipid metabolism
scaffold1900_1438_5	894	210	0.00553481	49	0.000557224	gnl|CDD|32677	37.05	224	140	1	67	290	6	228	2e-30	113	CDD:32677	230	COG2849, COG2849, Uncharacterized protein conserved in bacteria	Function unknown
scaffold1946_1465_2	267	355	0.00935646	54	0.000614084	gnl|CDD|31368	38.82	85	51	1	1	84	1	85	2e-13	61.4	CDD:31368	295	COG1175, UgpA, ABC-type sugar transport systems, permease components	Carbohydrate transport and metabolism
scaffold1956_1472_1	612	55	0.00144959	26	0.00029567	gnl|CDD|30609	47.37	152	77	1	52	203	296	444	3e-31	116	CDD:30609	485	COG0260, PepB, Leucyl aminopeptidase	Amino acid transport and metabolism
scaffold1986_1491_1	276	20	0.000527125	13	0.000147835	gnl|CDD|30365	30	60	42	0	26	85	140	199	3e-13	61.8	CDD:30365	438	COG0015, PurB, Adenylosuccinate lyase	Nucleotide transport and metabolism
scaffold1986_1491_3	198	9	0.000237206	6	6.82315e-05	gnl|CDD|30365	28.07	57	40	1	1	56	52	108	4e-10	52.2	CDD:30365	438	COG0015, PurB, Adenylosuccinate lyase	Nucleotide transport and metabolism
scaffold1989_1493_2	462	86	0.00226664	44	0.000500364	gnl|CDD|30514	47.01	134	71	0	1	134	309	442	3e-49	164	CDD:30514	459	COG0165, ArgH, Argininosuccinate lyase	Amino acid transport and metabolism
scaffold1989_1493_3	465	22	0.000579837	61	0.000693687	gnl|CDD|30514	62.26	106	40	0	1	106	124	229	2e-49	165	CDD:30514	459	COG0165, ArgH, Argininosuccinate lyase	Amino acid transport and metabolism
scaffold1993_1496_1	747	1388	0.0365825	306	0.00347981	gnl|CDD|30595	22.04	245	135	7	1	244	284	473	6e-25	100	CDD:30595	473	COG0246, MtlD, Mannitol-1-phosphate/altronate dehydrogenases	Carbohydrate transport and metabolism
scaffold1993_1496_2	408	580	0.0152866	154	0.00175128	gnl|CDD|31825	26.12	134	97	2	4	136	1	133	2e-23	91.1	CDD:31825	332	COG1638, DctP, TRAP-type C4-dicarboxylate transport system, periplasmic component	Carbohydrate transport and metabolism
scaffold2000_1502_2	201	9	0.000237206	25	0.000284298	gnl|CDD|31090	42.11	38	22	0	1	38	107	144	1e-09	50.7	CDD:31090	556	COG0747, DdpA, ABC-type dipeptide transport system, periplasmic component	Amino acid transport and metabolism
scaffold2040_1529_1	411	329	0.0086712	91	0.00103484	gnl|CDD|30834	26.06	142	93	3	8	137	252	393	1e-14	68	CDD:30834	530	COG0488, Uup, ATPase components of ABC transporters with duplicated ATPase domains	General function prediction only
scaffold2040_1529_2	225	129	0.00339995	39	0.000443505	gnl|CDD|30834	54.76	42	19	0	1	42	161	202	3e-18	76.1	CDD:30834	530	COG0488, Uup, ATPase components of ABC transporters with duplicated ATPase domains	General function prediction only
scaffold2041_1530_1	516	398	0.0104898	142	0.00161481	gnl|CDD|30525	48.31	178	84	4	1	170	8	185	1e-50	163	CDD:30525	239	COG0176, MipB, Transaldolase	Carbohydrate transport and metabolism
scaffold2041_1530_2	957	905	0.0238524	327	0.00371862	gnl|CDD|33739	48.38	308	158	1	6	312	4	311	2e-111	327	CDD:33739	312	COG3958, COG3958, Transketolase, C-terminal subunit	Carbohydrate transport and metabolism
scaffold2041_1530_3	708	585	0.0154184	193	0.00219478	gnl|CDD|33740	55.7	158	70	0	45	202	66	223	5e-75	228	CDD:33740	243	COG3959, COG3959, Transketolase, N-terminal subunit	Carbohydrate transport and metabolism
scaffold2041_1530_4	993	1789	0.0471513	509	0.00578831	gnl|CDD|32851	51.84	326	144	6	4	316	104	429	2e-87	272	CDD:32851	481	COG3037, SgaT, Uncharacterized protein conserved in bacteria	Function unknown
scaffold2066_1552_1	522	33	0.000869756	58	0.000659571	gnl|CDD|32641	40.41	146	85	2	1	144	175	320	1e-29	111	CDD:32641	515	COG2812, DnaX, DNA polymerase III, gamma/tau subunits	DNA replication, recombination, and repair
scaffold2105_1586_1	261	34	0.000896112	72	0.000818778	gnl|CDD|31479	56.63	83	36	0	1	83	399	481	2e-27	101	CDD:31479	481	COG1288, COG1288, Predicted membrane protein	Function unknown
scaffold2105_1586_2	1065	145	0.00382165	244	0.00277475	gnl|CDD|33407	33.55	313	185	10	49	349	20	321	5e-50	170	CDD:33407	331	COG3608, COG3608, Predicted deacylase	General function prediction only
scaffold2132_1606_1	120	2	5.27125e-05	1	1.13719e-05	gnl|CDD|31829	57.89	38	16	0	2	39	127	164	2e-14	64.2	CDD:31829	845	COG1643, HrpA, HrpA-like helicases	DNA replication, recombination, and repair
scaffold2181_1641_1	1179	1112	0.0293081	402	0.00457151	gnl|CDD|31090	35.68	426	238	11	1	390	127	552	9e-79	253	CDD:31090	556	COG0747, DdpA, ABC-type dipeptide transport system, periplasmic component	Amino acid transport and metabolism
scaffold2189_1647_1	1488	714	0.0188184	270	0.00307042	gnl|CDD|30653	47.71	436	212	4	70	491	1	434	8e-152	441	CDD:30653	435	COG0305, DnaB, Replicative DNA helicase	DNA replication, recombination, and repair
scaffold2189_1647_2	252	426	0.0112278	114	0.0012964	gnl|CDD|31168	57.83	83	35	0	1	83	4	86	1e-27	100	CDD:31168	347	COG0826, COG0826, Collagenase and related proteases	Posttranslational modification, protein turnover, chaperones
scaffold2265_1705_1	780	4	0.000105425	227	0.00258143	gnl|CDD|30671	27.11	225	158	3	36	259	417	636	1e-21	91.6	CDD:30671	638	COG0323, MutL, DNA mismatch repair enzyme (predicted ATPase)	DNA replication, recombination, and repair
scaffold2265_1705_2	795	3	7.90687e-05	278	0.00316139	gnl|CDD|31134	34.78	115	70	3	133	242	69	183	1e-21	87.7	CDD:31134	197	COG0791, Spr, Cell wall-associated hydrolases (invasion-associated proteins)	Cell envelope biogenesis, outer membrane
scaffold2265_1705_3	891	5	0.000131781	195	0.00221752	gnl|CDD|32389	33.86	127	84	0	169	295	1	127	1e-26	100	CDD:32389	127	COG2207, AraC, AraC-type DNA-binding domain-containing proteins	Transcription
scaffold2265_1705_4	414	7	0.000184494	168	0.00191048	gnl|CDD|30397	75.21	117	29	0	1	117	7	123	9e-59	179	CDD:30397	129	COG0048, RpsL, Ribosomal protein S12	Translation, ribosomal structure and biogenesis
scaffold2345_1765_2	447	30	0.000790687	24	0.000272926	gnl|CDD|30861	37.12	132	73	3	1	122	51	182	5e-27	102	CDD:30861	384	COG0515, SPS1, Serine/threonine protein kinase	General function prediction only / Signal transduction mechanisms / Transcription / DNA replication, recombination, and repair
scaffold2389_1802_1	612	2295	0.0604876	478	0.00543578	gnl|CDD|33296	49.02	204	102	1	1	204	64	265	9e-62	198	CDD:33296	438	COG3493, CitS, Na+/citrate symporter	Energy production and conversion
scaffold2418_1823_2	1035	1048	0.0276213	378	0.00429858	gnl|CDD|30955	24.34	226	160	3	1	225	594	809	4e-19	85.9	CDD:30955	962	COG0610, COG0610, Type I site-specific restriction-modification system, R (restriction) subunit and related helicases	Defense mechanisms
scaffold2436_1834_1	996	1267	0.0333934	398	0.00452602	gnl|CDD|31033	57.59	224	79	3	3	225	9	217	4e-85	257	CDD:31033	230	COG0689, Rph, RNase PH	Translation, ribosomal structure and biogenesis
scaffold2436_1834_2	1212	537	0.0141533	159	0.00180813	gnl|CDD|31327	47.24	381	196	3	1	381	192	567	5e-121	364	CDD:31327	567	COG1132, MdlB, ABC-type multidrug transport system, ATPase and permease components	Defense mechanisms
scaffold2510_1885_1	648	1747	0.0460444	349	0.0039688	gnl|CDD|31472	35.65	216	126	4	2	216	33	236	5e-58	185	CDD:31472	286	COG1281, COG1281, Disulfide bond chaperones of the HSP33 family	Posttranslational modification, protein turnover, chaperones
scaffold2510_1885_2	537	446	0.0117549	114	0.0012964	gnl|CDD|31744	30.56	72	49	1	25	95	73	144	2e-09	50.9	CDD:31744	149	COG1555, ComEA, DNA uptake protein and related DNA-binding proteins	DNA replication, recombination, and repair
scaffold2510_1885_3	1401	2983	0.0786207	726	0.00825601	gnl|CDD|30980	30.03	313	193	9	140	449	31	320	2e-55	190	CDD:30980	416	COG0635, HemN, Coproporphyrinogen III oxidase and related Fe-S oxidoreductases	Coenzyme metabolism
scaffold2510_1885_4	804	2074	0.0546628	490	0.00557224	gnl|CDD|32151	48.15	270	131	3	1	266	3	267	2e-67	211	CDD:32151	270	COG1968, BacA, Uncharacterized bacitracin resistance protein	Defense mechanisms
scaffold2510_1885_5	996	2946	0.0776455	649	0.00738037	gnl|CDD|30800	26.43	333	216	12	1	327	2	311	1e-42	149	CDD:30800	314	COG0451, WcaG, Nucleoside-diphosphate-sugar epimerases	Cell envelope biogenesis, outer membrane / Carbohydrate transport and metabolism
scaffold2510_1885_6	858	1054	0.0277795	333	0.00378685	gnl|CDD|30958	35.89	248	155	2	7	253	3	247	4e-41	142	CDD:30958	258	COG0613, COG0613, Predicted metal-dependent phosphoesterases (PHP family)	General function prediction only
scaffold2539_1906_2	255	59	0.00155502	38	0.000432133	gnl|CDD|33630	41.27	63	37	0	23	85	12	74	7e-11	52.2	CDD:33630	108	COG3838, VirB2, Type IV secretory pathway, VirB2 components (pilins)	Intracellular trafficking and secretion
scaffold2554_1914_2	1665	44	0.00115967	164	0.00186499	gnl|CDD|34518	69.98	553	166	0	1	553	1	553	0	796	CDD:34518	554	COG4909, PduC, Propanediol dehydratase, large subunit	Secondary metabolites biosynthesis, transport, and catabolism
scaffold2554_1914_3	489	13	0.000342631	46	0.000523108	gnl|CDD|34425	35.62	160	86	5	1	151	61	212	5e-36	124	CDD:34425	219	COG4816, EutL, Ethanolamine utilization protein	Amino acid transport and metabolism
scaffold2562_1919_2	276	15	0.000395344	27	0.000307042	gnl|CDD|30393	42.86	56	31	1	12	67	339	393	1e-13	63	CDD:30393	430	COG0044, PyrC, Dihydroorotase and related cyclic amidohydrolases	Nucleotide transport and metabolism
scaffold2609_1952_1	678	3	7.90687e-05	201	0.00228576	gnl|CDD|31526	14.08	206	168	5	14	211	1	205	2e-17	75.2	CDD:31526	205	COG1335, PncA, Amidases related to nicotinamidase	Secondary metabolites biosynthesis, transport, and catabolism
scaffold2609_1952_2	861	5	0.000131781	219	0.00249045	gnl|CDD|31927	43.9	287	147	7	1	284	1	276	1e-88	266	CDD:31927	276	COG1741, COG1741, Pirin-related protein	General function prediction only
scaffold2609_1952_3	912	4	0.000105425	203	0.0023085	gnl|CDD|30928	33.44	299	190	5	4	299	1	293	1e-37	135	CDD:30928	297	COG0583, LysR, Transcriptional regulator	Transcription
scaffold2609_1952_4	219	0	0	42	0.000477621	gnl|CDD|30710	72.22	72	20	0	1	72	1	72	1e-33	110	CDD:30710	75	COG0361, InfA, Translation initiation factor 1 (IF-1)	Translation, ribosomal structure and biogenesis
scaffold2609_1952_5	705	3	7.90687e-05	192	0.00218341	gnl|CDD|32507	65.77	222	73	2	11	230	1	221	4e-117	335	CDD:32507	221	COG2360, Aat, Leu/Phe-tRNA-protein transferase	Posttranslational modification, protein turnover, chaperones
scaffold2609_1952_6	1722	7	0.000184494	438	0.0049809	gnl|CDD|34592	62.28	578	208	6	1	573	1	573	0	654	CDD:34592	573	COG4987, CydC, ABC-type transport system involved in cytochrome bd biosynthesis, fused ATPase and permease components	Energy production and conversion / Posttranslational modification, protein turnover, chaperones
scaffold2609_1952_7	1767	13	0.000342631	414	0.00470797	gnl|CDD|34593	56.01	566	238	5	23	586	1	557	0	642	CDD:34593	559	COG4988, CydD, ABC-type transport system involved in cytochrome bd biosynthesis, ATPase and permease components	Energy production and conversion / Posttranslational modification, protein turnover, chaperones
scaffold2609_1952_8	969	4	0.000105425	255	0.00289984	gnl|CDD|30838	51.74	317	138	7	5	319	2	305	2e-111	327	CDD:30838	305	COG0492, TrxB, Thioredoxin reductase	Posttranslational modification, protein turnover, chaperones
scaffold2609_1952_9	495	3	7.90687e-05	144	0.00163756	gnl|CDD|31711	49.35	154	77	1	8	161	2	154	6e-48	153	CDD:31711	154	COG1522, Lrp, Transcriptional regulators	Transcription
scaffold2609_1952_10	2511	6	0.000158137	594	0.00675492	gnl|CDD|31860	14.05	185	148	4	33	207	22	205	5e-21	95.7	CDD:31860	858	COG1674, FtsK, DNA segregation ATPase FtsK/SpoIIIE and related proteins	Cell division and chromosome partitioning
scaffold2609_1952_11	1401	3	7.90687e-05	443	0.00503776	gnl|CDD|31860	49.36	472	209	5	1	465	409	857	6e-162	481	CDD:31860	858	COG1674, FtsK, DNA segregation ATPase FtsK/SpoIIIE and related proteins	Cell division and chromosome partitioning
scaffold2609_1952_12	612	1	2.63562e-05	174	0.00197871	gnl|CDD|32662	44.5	209	107	4	1	202	5	211	6e-56	177	CDD:32662	211	COG2834, LolA, Outer membrane lipoprotein-sorting protein	Cell envelope biogenesis, outer membrane
scaffold2609_1952_13	1344	2	5.27125e-05	341	0.00387782	gnl|CDD|32437	64.32	440	151	3	4	442	1	435	0	654	CDD:32437	436	COG2256, MGS1, ATPase related to the helicase subunit of the Holliday junction resolvase	DNA replication, recombination, and repair
scaffold2609_1952_14	1293	10	0.000263562	342	0.0038892	gnl|CDD|30521	61.75	434	154	5	1	430	1	426	0	608	CDD:30521	429	COG0172, SerS, Seryl-tRNA synthetase	Translation, ribosomal structure and biogenesis
scaffold2609_1952_15	2445	22	0.000579837	661	0.00751684	gnl|CDD|30592	41.43	823	402	24	13	814	1	764	0	628	CDD:30592	765	COG0243, BisC, Anaerobic dehydrogenases, typically selenocysteine-containing	Energy production and conversion
scaffold2609_1952_16	618	2	5.27125e-05	168	0.00191048	gnl|CDD|30786	50.49	204	90	4	1	201	7	202	5e-72	218	CDD:30786	203	COG0437, HybA, Fe-S-cluster-containing hydrogenase components 1	Energy production and conversion
scaffold2609_1952_17	864	1	2.63562e-05	238	0.00270652	gnl|CDD|33111	63.38	284	101	3	4	287	1	281	4e-88	265	CDD:33111	281	COG3302, DmsC, DMSO reductase anchor subunit	General function prediction only
scaffold2609_1952_18	627	2	5.27125e-05	170	0.00193323	gnl|CDD|31526	16.76	179	141	4	8	179	1	178	6e-23	90.7	CDD:31526	205	COG1335, PncA, Amidases related to nicotinamidase	Secondary metabolites biosynthesis, transport, and catabolism
scaffold2609_1952_21	1422	2	5.27125e-05	461	0.00524245	gnl|CDD|30877	21.28	437	327	6	1	435	6	427	1e-20	91.7	CDD:30877	466	COG0531, PotE, Amino acid transporters	Amino acid transport and metabolism
scaffold2609_1952_22	741	2	5.27125e-05	179	0.00203557	gnl|CDD|31373	39.27	247	145	3	1	246	15	257	3e-95	281	CDD:31373	260	COG1180, PflA, Pyruvate-formate lyase-activating enzyme	Posttranslational modification, protein turnover, chaperones
scaffold2609_1952_23	2283	4	0.000105425	747	0.00849482	gnl|CDD|32066	68.12	756	234	4	5	758	4	754	0	1072	CDD:32066	755	COG1882, PflD, Pyruvate-formate lyase	Energy production and conversion
scaffold2609_1952_24	858	4	0.000105425	242	0.002752	gnl|CDD|32299	53.19	282	113	3	5	285	1	264	4e-81	247	CDD:32299	265	COG2116, FocA, Formate/nitrite family of transporters	Inorganic ion transport and metabolism
scaffold2609_1952_25	1761	8	0.00021085	475	0.00540166	gnl|CDD|32127	46.56	421	194	11	1	418	4	396	8e-144	423	CDD:32127	398	COG1944, COG1944, Uncharacterized conserved protein	Function unknown
scaffold2609_1952_26	693	2	5.27125e-05	230	0.00261554	gnl|CDD|32477	33.33	225	137	2	16	228	1	224	2e-63	198	CDD:32477	224	COG2323, COG2323, Predicted membrane protein	Function unknown
scaffold2609_1952_28	1089	7	0.000184494	288	0.00327511	gnl|CDD|32115	61.81	364	136	3	1	362	3	365	0	530	CDD:32115	365	COG1932, SerC, Phosphoserine aminotransferase	Coenzyme metabolism / Amino acid transport and metabolism
scaffold2609_1952_29	1284	6	0.000158137	384	0.00436682	gnl|CDD|30477	48.96	433	204	11	1	424	1	425	8e-148	428	CDD:30477	428	COG0128, AroA, 5-enolpyruvylshikimate-3-phosphate synthase	Amino acid transport and metabolism
scaffold2609_1952_30	684	0	0	197	0.00224027	gnl|CDD|30631	63.11	225	79	2	2	225	1	222	3e-91	269	CDD:30631	222	COG0283, Cmk, Cytidylate kinase	Nucleotide transport and metabolism
scaffold2609_1952_31	1674	14	0.000368987	455	0.00517422	gnl|CDD|30885	61.28	545	201	4	1	544	1	536	0	528	CDD:30885	541	COG0539, RpsA, Ribosomal protein S1	Translation, ribosomal structure and biogenesis
scaffold2609_1952_32	285	1	2.63562e-05	58	0.000659571	gnl|CDD|31119	50.54	93	45	1	1	93	2	93	8e-37	120	CDD:31119	94	COG0776, HimA, Bacterial nucleoid DNA-binding protein	DNA replication, recombination, and repair
scaffold2609_1952_33	2265	10	0.000263562	809	0.00919988	gnl|CDD|32484	34.43	305	174	7	449	740	1	292	2e-82	264	CDD:32484	293	COG2333, ComEC, Predicted hydrolase (metallo-beta-lactamase superfamily)	General function prediction only
scaffold2609_1952_34	1749	5	0.000131781	485	0.00551538	gnl|CDD|31327	38.92	573	344	4	10	582	1	567	1e-153	454	CDD:31327	567	COG1132, MdlB, ABC-type multidrug transport system, ATPase and permease components	Defense mechanisms
scaffold2609_1952_35	978	2	5.27125e-05	266	0.00302493	gnl|CDD|31849	55.32	329	136	7	1	321	4	329	3e-115	338	CDD:31849	336	COG1663, LpxK, Tetraacyldisaccharide-1-P 4'-kinase	Cell envelope biogenesis, outer membrane
scaffold2609_1952_36	1233	3	7.90687e-05	312	0.00354804	gnl|CDD|33027	60.05	408	154	5	1	407	1	400	3e-174	494	CDD:33027	400	COG3214, COG3214, Uncharacterized protein conserved in bacteria	Function unknown
scaffold2609_1952_37	183	2	5.27125e-05	48	0.000545852	gnl|CDD|32663	65	60	21	0	1	60	1	60	1e-25	89.1	CDD:32663	60	COG2835, COG2835, Uncharacterized conserved protein	Function unknown
scaffold2609_1952_38	747	2	5.27125e-05	198	0.00225164	gnl|CDD|31405	67.21	247	75	1	1	247	2	242	1e-126	361	CDD:31405	247	COG1212, KdsB, CMP-2-keto-3-deoxyoctulosonic acid synthetase	Cell envelope biogenesis, outer membrane
scaffold2609_1952_40	657	1	2.63562e-05	149	0.00169442	gnl|CDD|31623	28.65	192	115	5	24	211	49	222	1e-29	109	CDD:31623	223	COG1434, COG1434, Uncharacterized conserved protein	Function unknown
scaffold2609_1952_42	804	3	7.90687e-05	182	0.00206969	gnl|CDD|32409	22.17	221	145	10	11	216	18	226	1e-18	79.9	CDD:32409	243	COG2227, UbiG, 2-polyprenyl-3-methyl-5-hydroxy-6-metoxy-1,4-benzoquinol methylase	Coenzyme metabolism
scaffold2609_1952_43	1323	7	0.000184494	361	0.00410526	gnl|CDD|32823	94.32	440	25	0	1	440	1	440	0	745	CDD:32823	440	COG3006, MukF, Uncharacterized protein involved in chromosome partitioning	Cell division and chromosome partitioning
scaffold2609_1952_44	705	0	0	180	0.00204695	gnl|CDD|32909	90.3	237	18	1	3	234	1	237	7e-140	393	CDD:32909	238	COG3095, MukE, Uncharacterized protein involved in chromosome partitioning	Cell division and chromosome partitioning
scaffold2609_1952_45	4461	21	0.000553481	1152	0.0131004	gnl|CDD|32910	91.01	1480	133	0	1	1480	1	1480	0	2116	CDD:32910	1480	COG3096, MukB, Uncharacterized protein involved in chromosome partitioning	Cell division and chromosome partitioning
scaffold2609_1952_46	1752	10	0.000263562	436	0.00495816	gnl|CDD|32808	52.14	585	254	9	1	583	1	561	0	634	CDD:32808	561	COG2989, COG2989, Uncharacterized protein conserved in bacteria	Function unknown
scaffold2609_1952_47	549	2	5.27125e-05	118	0.00134189	gnl|CDD|32922	61.54	182	70	0	1	182	1	182	1e-81	241	CDD:32922	185	COG3108, COG3108, Uncharacterized protein conserved in bacteria	Function unknown
scaffold2609_1952_48	648	4	0.000105425	185	0.0021038	gnl|CDD|30837	36.04	222	135	4	1	215	12	233	3e-43	146	CDD:30837	252	COG0491, GloB, Zn-dependent hydrolases, including glyoxylases	General function prediction only
scaffold2609_1952_49	1191	3	7.90687e-05	343	0.00390057	gnl|CDD|31637	64.65	396	140	0	1	396	1	396	0	617	CDD:31637	396	COG1448, TyrB, Aspartate/tyrosine/aromatic aminotransferase	Amino acid transport and metabolism
scaffold2609_1952_50	1089	2	5.27125e-05	327	0.00371862	gnl|CDD|33016	56.83	366	141	5	2	362	1	354	8e-86	264	CDD:33016	354	COG3203, OmpC, Outer membrane protein (porin)	Cell envelope biogenesis, outer membrane
scaffold2609_1952_51	1401	2	5.27125e-05	449	0.00510599	gnl|CDD|30367	48.19	469	205	11	1	466	2	435	0	553	CDD:30367	435	COG0017, AsnS, Aspartyl/asparaginyl-tRNA synthetases	Translation, ribosomal structure and biogenesis
scaffold2609_1952_52	1203	4	0.000105425	334	0.00379822	gnl|CDD|31677	38.57	407	213	11	1	398	3	381	3e-123	364	CDD:31677	405	COG1488, PncB, Nicotinic acid phosphoribosyltransferase	Coenzyme metabolism
scaffold2609_1952_53	2613	13	0.000342631	696	0.00791485	gnl|CDD|30656	42.66	886	455	19	1	864	5	859	0	728	CDD:30656	859	COG0308, PepN, Aminopeptidase N	Amino acid transport and metabolism
scaffold2609_1952_54	768	2	5.27125e-05	162	0.00184225	gnl|CDD|31313	46.37	248	125	2	9	248	1	248	5e-80	242	CDD:31313	248	COG1116, TauB, ABC-type nitrate/sulfonate/bicarbonate transport system, ATPase component	Inorganic ion transport and metabolism
scaffold2609_1952_55	792	3	7.90687e-05	215	0.00244496	gnl|CDD|30945	49.61	256	129	0	1	256	2	257	8e-68	211	CDD:30945	258	COG0600, TauC, ABC-type nitrate/sulfonate/bicarbonate transport system, permease component	Inorganic ion transport and metabolism
scaffold2609_1952_56	1146	7	0.000184494	275	0.00312728	gnl|CDD|32324	37.75	355	189	6	8	353	1	332	3e-65	211	CDD:32324	336	COG2141, COG2141, Coenzyme F420-dependent N5,N10-methylene tetrahydromethanopterin reductase and related flavin-dependent oxidoreductases	Energy production and conversion
scaffold2609_1952_57	975	5	0.000131781	232	0.00263828	gnl|CDD|31059	32.15	311	199	7	25	324	22	331	3e-51	173	CDD:31059	335	COG0715, TauA, ABC-type nitrate/sulfonate/bicarbonate transport systems, periplasmic components	Inorganic ion transport and metabolism
scaffold2609_1952_58	576	5	0.000131781	137	0.00155795	gnl|CDD|30780	37.02	181	111	2	1	178	1	181	1e-40	136	CDD:30780	184	COG0431, COG0431, Predicted flavoprotein	General function prediction only
scaffold2609_1952_59	1011	11	0.000289919	321	0.00365039	gnl|CDD|30516	44.3	298	147	7	46	336	3	288	7e-110	324	CDD:30516	310	COG0167, PyrD, Dihydroorotate dehydrogenase	Nucleotide transport and metabolism
scaffold2609_1952_61	1107	1	2.63562e-05	294	0.00334334	gnl|CDD|33030	62.59	270	99	1	1	270	1	268	9e-125	361	CDD:33030	270	COG3217, COG3217, Uncharacterized Fe-S protein	General function prediction only
scaffold2609_1952_62	2109	8	0.00021085	688	0.00782388	gnl|CDD|30465	53.54	381	171	4	1	380	2	377	2e-165	482	CDD:30465	381	COG0116, COG0116, Predicted N6-adenine-specific DNA methylase	DNA replication, recombination, and repair
scaffold2609_1952_63	1908	12	0.000316275	544	0.00618632	gnl|CDD|30834	46.33	518	263	7	1	511	1	510	2e-180	524	CDD:30834	530	COG0488, Uup, ATPase components of ABC transporters with duplicated ATPase domains	General function prediction only
scaffold2609_1952_64	1254	8	0.00021085	370	0.00420761	gnl|CDD|32814	50.94	426	191	4	1	417	1	417	4e-171	487	CDD:32814	418	COG2995, PqiA, Uncharacterized paraquat-inducible protein A	Function unknown
scaffold2609_1952_65	1641	8	0.00021085	490	0.00557224	gnl|CDD|32825	49.45	550	273	4	1	546	5	553	0	685	CDD:32825	553	COG3008, PqiB, Paraquat-inducible protein B	General function prediction only
scaffold2609_1952_66	564	2	5.27125e-05	130	0.00147835	gnl|CDD|32826	56.02	191	79	4	1	187	1	190	4e-77	230	CDD:32826	190	COG3009, COG3009, Uncharacterized protein conserved in bacteria	Function unknown
scaffold2609_1952_67	168	0	0	33	0.000375273	gnl|CDD|32944	92.73	55	4	0	1	55	1	55	2e-23	83.1	CDD:32944	55	COG3130, Rmf, Ribosome modulation factor	Translation, ribosomal structure and biogenesis
scaffold2609_1952_68	627	5	0.000131781	149	0.00169442	gnl|CDD|31107	36.08	158	88	4	49	204	1	147	3e-47	153	CDD:31107	147	COG0764, FabA, 3-hydroxymyristoyl/3-hydroxydecanoyl-(acyl carrier protein) dehydratases	Lipid metabolism
scaffold2609_1952_69	1761	7	0.000184494	487	0.00553812	gnl|CDD|31266	43.38	627	296	10	1	572	25	647	0	581	CDD:31266	647	COG1067, LonB, Predicted ATP-dependent protease	Posttranslational modification, protein turnover, chaperones
scaffold2609_1952_70	453	6	0.000158137	134	0.00152384	gnl|CDD|32934	81.88	149	27	0	1	149	1	149	3e-73	217	CDD:32934	149	COG3120, COG3120, Uncharacterized protein conserved in bacteria	Function unknown
scaffold2609_1952_71	1059	14	0.000368987	320	0.00363901	gnl|CDD|32711	30.35	201	128	3	144	343	1	190	2e-35	127	CDD:32711	190	COG2885, OmpA, Outer membrane protein and related peptidoglycan-associated (lipo)proteins	Cell envelope biogenesis, outer membrane
scaffold2609_1952_72	378	0	0	91	0.00103484	gnl|CDD|34963	81.65	109	19	1	17	125	62	169	1e-54	169	CDD:34963	169	COG5404, SulA, SOS-response cell division inhibitor, blocks FtsZ ring formation	Cell division and chromosome partitioning
scaffold2609_1952_73	615	2	5.27125e-05	203	0.0023085	gnl|CDD|32884	38.84	121	73	1	2	121	1	121	3e-34	118	CDD:32884	121	COG3070, TfoX, Regulator of competence-specific genes	Transcription
scaffold2609_1952_74	2154	12	0.000316275	631	0.00717568	gnl|CDD|31480	37.29	708	393	15	5	705	1	664	7e-136	417	CDD:31480	674	COG1289, COG1289, Predicted membrane protein	Function unknown
scaffold2609_1952_75	447	5	0.000131781	133	0.00151246	gnl|CDD|33113	73.39	124	32	1	1	124	1	123	5e-46	147	CDD:33113	145	COG3304, COG3304, Predicted membrane protein	Function unknown
scaffold2609_1952_76	2055	11	0.000289919	634	0.0072098	gnl|CDD|30559	30.11	352	205	5	195	538	1	319	3e-44	165	CDD:30559	655	COG0210, UvrD, Superfamily I DNA and RNA helicases	DNA replication, recombination, and repair
scaffold2609_1952_77	459	2	5.27125e-05	121	0.001376	gnl|CDD|31988	70.42	142	42	0	8	149	1	142	1e-81	238	CDD:31988	142	COG1803, MgsA, Methylglyoxal synthase	Carbohydrate transport and metabolism
scaffold2609_1952_78	663	5	0.000131781	206	0.00234261	gnl|CDD|32924	59.17	218	87	2	1	218	1	216	1e-93	274	CDD:32924	216	COG3110, COG3110, Uncharacterized protein conserved in bacteria	Function unknown
scaffold2609_1952_79	414	0	0	130	0.00147835	gnl|CDD|32017	65.69	137	47	0	1	137	4	140	6e-69	205	CDD:32017	140	COG1832, COG1832, Predicted CoA-binding protein	General function prediction only
scaffold2609_1952_80	318	0	0	76	0.000864266	gnl|CDD|33580	50	106	51	2	1	105	10	114	3e-45	142	CDD:33580	116	COG3785, COG3785, Uncharacterized conserved protein	Function unknown
scaffold2609_1952_81	1176	7	0.000184494	342	0.0038892	gnl|CDD|31289	48.98	392	199	1	1	391	2	393	1e-159	456	CDD:31289	393	COG1092, COG1092, Predicted SAM-dependent methyltransferases	General function prediction only
scaffold2609_1952_82	282	0	0	57	0.000648199	gnl|CDD|31446	55.91	93	40	1	1	93	1	92	5e-35	115	CDD:31446	92	COG1254, AcyP, Acylphosphatases	Energy production and conversion
scaffold2609_1952_83	330	3	7.90687e-05	82	0.000932497	gnl|CDD|32744	80.73	109	21	0	1	109	3	111	5e-64	190	CDD:32744	111	COG2920, DsrC, Dissimilatory sulfite reductase (desulfoviridin), gamma subunit	Inorganic ion transport and metabolism
scaffold2609_1952_84	660	8	0.00021085	193	0.00219478	gnl|CDD|31014	39.62	212	118	3	18	219	21	232	2e-30	111	CDD:31014	233	COG0670, COG0670, Integral membrane protein, interacts with FtsH	General function prediction only
scaffold2609_1952_85	1629	6	0.000158137	501	0.00569733	gnl|CDD|33908	37.01	562	329	14	4	541	2	562	2e-141	421	CDD:33908	562	COG4166, OppA, ABC-type oligopeptide transport system, periplasmic component	Amino acid transport and metabolism
scaffold2609_1952_87	1701	15	0.000395344	638	0.00725528	gnl|CDD|31548	34.64	153	97	1	328	477	83	235	2e-20	88.4	CDD:31548	238	COG1357, COG1357, Uncharacterized low-complexity proteins	Function unknown
scaffold2609_1952_90	1182	9	0.000237206	464	0.00527657	gnl|CDD|33731	35.58	104	66	1	192	294	244	347	3e-14	71.2	CDD:33731	440	COG3950, COG3950, Predicted ATP-binding protein involved in virulence	General function prediction only
scaffold2609_1952_93	804	2	5.27125e-05	243	0.00276338	gnl|CDD|32685	27.88	269	159	7	1	260	1	243	4e-38	134	CDD:32685	250	COG2857, CYT1, Cytochrome c1	Energy production and conversion
scaffold2609_1952_94	1161	7	0.000184494	385	0.00437819	gnl|CDD|31481	38.12	341	202	4	4	343	20	352	1e-58	195	CDD:31481	381	COG1290, QcrB, Cytochrome b subunit of the bc complex	Energy production and conversion
scaffold2609_1952_95	552	1	2.63562e-05	124	0.00141012	gnl|CDD|31067	25.87	143	94	2	36	176	32	164	5e-24	92.5	CDD:31067	177	COG0723, QcrA, Rieske Fe-S protein	Energy production and conversion
scaffold2609_1952_96	441	1	2.63562e-05	116	0.00131914	gnl|CDD|33589	31.96	97	64	2	22	116	32	128	8e-23	86.6	CDD:33589	128	COG3794, PetE, Plastocyanin	Energy production and conversion
scaffold2609_1952_97	816	4	0.000105425	257	0.00292258	gnl|CDD|31317	43.55	248	136	1	15	258	1	248	1e-75	231	CDD:31317	258	COG1120, FepC, ABC-type cobalamin/Fe3+-siderophores transport systems, ATPase components	Inorganic ion transport and metabolism / Coenzyme metabolism
scaffold2609_1952_98	1068	11	0.000289919	317	0.0036049	gnl|CDD|30954	41.44	333	187	2	23	355	9	333	1e-54	182	CDD:30954	334	COG0609, FepD, ABC-type Fe3+-siderophore transport system, permease component	Inorganic ion transport and metabolism
scaffold2609_1952_99	1053	2	5.27125e-05	359	0.00408252	gnl|CDD|30959	21.8	344	227	9	4	338	2	312	3e-30	116	CDD:30959	319	COG0614, FepB, ABC-type Fe3+-hydroxamate transport system, periplasmic component	Inorganic ion transport and metabolism
scaffold2609_1952_101	708	7	0.000184494	215	0.00244496	gnl|CDD|31155	55.6	232	103	0	1	232	2	233	5e-105	304	CDD:31155	236	COG0813, DeoD, Purine-nucleoside phosphorylase	Nucleotide transport and metabolism
scaffold2609_1952_103	831	5	0.000131781	293	0.00333197	gnl|CDD|33059	28.47	288	182	6	6	276	4	284	1e-47	160	CDD:33059	284	COG3248, Tsx, Nucleoside-binding outer membrane protein	Cell envelope biogenesis, outer membrane
scaffold2609_1952_104	687	3	7.90687e-05	204	0.00231987	gnl|CDD|31008	21.47	191	142	2	31	214	23	212	8e-17	73.7	CDD:31008	214	COG0664, Crp, cAMP-binding proteins - catabolite gene activator and regulatory subunit of cAMP-dependent protein kinases	Signal transduction mechanisms
scaffold2609_1952_106	921	7	0.000184494	198	0.00225164	gnl|CDD|30832	43.48	138	76	1	158	293	213	350	6e-39	140	CDD:30832	371	COG0484, DnaJ, DnaJ-class molecular chaperone with C-terminal Zn finger domain	Posttranslational modification, protein turnover, chaperones
scaffold2609_1952_110	1881	12	0.000316275	484	0.00550401	gnl|CDD|33957	29.44	394	207	11	293	623	184	569	9e-71	239	CDD:33957	569	COG4232, COG4232, Thiol:disulfide interchange protein	Posttranslational modification, protein turnover, chaperones / Energy production and conversion
scaffold2609_1952_111	624	4	0.000105425	164	0.00186499	gnl|CDD|31837	27.43	175	115	2	40	202	70	244	2e-28	106	CDD:31837	244	COG1651, DsbG, Protein-disulfide isomerase	Posttranslational modification, protein turnover, chaperones
scaffold2609_1952_112	507	4	0.000105425	131	0.00148972	gnl|CDD|30872	24	125	77	3	27	151	1	107	2e-09	50.3	CDD:30872	127	COG0526, TrxA, Thiol-disulfide isomerase and thioredoxins	Posttranslational modification, protein turnover, chaperones / Energy production and conversion
scaffold2609_1952_114	708	4	0.000105425	189	0.00214929	gnl|CDD|30985	36.05	86	55	0	12	97	10	95	1e-08	49.4	CDD:30985	110	COG0640, ArsR, Predicted transcriptional regulators	Transcription
scaffold2609_1952_117	597	2	5.27125e-05	154	0.00175128	gnl|CDD|31000	40.29	206	110	9	1	196	3	205	3e-38	131	CDD:31000	207	COG0655, WrbA, Multimeric flavodoxin WrbA	General function prediction only
scaffold2609_1952_120	639	6	0.000158137	172	0.00195597	gnl|CDD|31500	26.92	182	129	1	11	192	5	182	2e-13	63.5	CDD:31500	201	COG1309, AcrR, Transcriptional regulator	Transcription
scaffold2609_1952_121	396	2	5.27125e-05	96	0.0010917	gnl|CDD|33550	44.63	121	65	2	1	119	7	127	2e-28	101	CDD:33550	127	COG3755, COG3755, Uncharacterized protein conserved in bacteria	Function unknown
scaffold2609_1952_122	3963	7	0.000184494	1130	0.0128503	gnl|CDD|33955	72.74	796	187	8	528	1320	1	769	0	1114	CDD:33955	769	COG4230, COG4230, Delta 1-pyrroline-5-carboxylate dehydrogenase	Energy production and conversion
scaffold2609_1952_124	1509	8	0.00021085	428	0.00486718	gnl|CDD|30936	49.7	493	228	7	3	479	1	489	4e-103	319	CDD:30936	493	COG0591, PutP, Na+/proline symporter	Amino acid transport and metabolism / General function prediction only
scaffold2609_1952_125	834	4	0.000105425	249	0.00283161	gnl|CDD|31016	41.31	305	148	5	1	274	7	311	1e-48	165	CDD:31016	383	COG0672, FTR1, High-affinity Fe2+/Pb2+ permease	Inorganic ion transport and metabolism
scaffold2609_1952_126	1128	4	0.000105425	422	0.00479895	gnl|CDD|32650	77.09	371	85	0	5	375	6	376	1e-173	490	CDD:32650	376	COG2822, COG2822, Predicted periplasmic lipoprotein involved in iron transport	Inorganic ion transport and metabolism
scaffold2609_1952_127	1284	4	0.000105425	384	0.00436682	gnl|CDD|32665	45.76	389	169	11	43	427	2	352	3e-117	348	CDD:32665	352	COG2837, COG2837, Predicted iron-dependent peroxidase	Inorganic ion transport and metabolism
scaffold2609_1952_129	789	4	0.000105425	206	0.00234261	gnl|CDD|31888	43.02	258	137	4	4	261	81	328	3e-98	292	CDD:31888	348	COG1702, PhoH, Phosphate starvation-inducible protein PhoH, predicted ATPase	Signal transduction mechanisms
scaffold2609_1952_130	915	3	7.90687e-05	350	0.00398017	gnl|CDD|32809	34.32	303	190	5	1	301	4	299	1e-64	206	CDD:32809	300	COG2990, VirK, Uncharacterized protein conserved in bacteria	Function unknown
scaffold2609_1952_131	915	5	0.000131781	324	0.0036845	gnl|CDD|32782	40.41	292	171	1	1	289	1	292	5e-70	220	CDD:32782	293	COG2962, RarD, Predicted permeases	General function prediction only
scaffold2618_1959_1	177	324	0.00853942	18	0.000204695	gnl|CDD|33137	47.06	51	27	0	7	57	283	333	2e-08	46.5	CDD:33137	379	COG3328, COG3328, Transposase and inactivated derivatives	DNA replication, recombination, and repair
scaffold2618_1959_3	678	99	0.00260927	1	1.13719e-05	gnl|CDD|32633	28.64	213	134	5	5	216	30	225	2e-20	84.3	CDD:32633	232	COG2801, Tra5, Transposase and inactivated derivatives	DNA replication, recombination, and repair
scaffold2624_1965_1	507	113	0.00297826	158	0.00179676	gnl|CDD|31350	81.08	37	7	0	94	130	340	376	4e-18	78.4	CDD:31350	463	COG1156, NtpB, Archaeal/vacuolar-type H+-ATPase subunit B	Energy production and conversion
scaffold2651_1982_1	690	974	0.025671	251	0.00285435	gnl|CDD|32848	50.22	227	111	2	2	228	247	471	3e-88	269	CDD:32848	471	COG3033, TnaA, Tryptophanase	Amino acid transport and metabolism
scaffold2651_1982_2	378	277	0.00730068	74	0.000841522	gnl|CDD|32848	43.24	111	56	1	1	104	76	186	2e-35	125	CDD:32848	471	COG3033, TnaA, Tryptophanase	Amino acid transport and metabolism
scaffold2714_2030_1	912	161	0.00424335	237	0.00269514	gnl|CDD|31480	25.87	143	102	4	1	140	382	523	2e-11	62	CDD:31480	674	COG1289, COG1289, Predicted membrane protein	Function unknown
scaffold2731_2039_1	936	83	0.00218757	37	0.000420761	gnl|CDD|32140	42.81	285	153	4	20	298	19	299	1e-94	284	CDD:32140	311	COG1957, URH1, Inosine-uridine nucleoside N-ribohydrolase	Nucleotide transport and metabolism
scaffold2748_2053_1	519	49	0.00129146	140	0.00159207	gnl|CDD|31456	39.73	73	43	1	96	167	4	76	6e-16	68	CDD:31456	88	COG1264, PtsG, Phosphotransferase system IIB components	Carbohydrate transport and metabolism
scaffold2762_2063_1	390	46	0.00121239	35	0.000398017	gnl|CDD|30832	45.9	61	24	2	49	109	7	58	7e-17	73.3	CDD:30832	371	COG0484, DnaJ, DnaJ-class molecular chaperone with C-terminal Zn finger domain	Posttranslational modification, protein turnover, chaperones
scaffold2779_2075_1	390	45	0.00118603	109	0.00123954	gnl|CDD|33501	38.21	123	75	1	9	130	132	254	2e-25	96.9	CDD:33501	435	COG3706, PleD, Response regulator containing a CheY-like receiver domain and a GGDEF domain	Signal transduction mechanisms
scaffold2795_2090_3	375	336	0.0088557	106	0.00120542	gnl|CDD|32829	40.54	74	34	4	37	110	74	137	4e-16	68.8	CDD:32829	151	COG3012, COG3012, Uncharacterized protein conserved in bacteria	Function unknown
scaffold2799_2094_1	306	15	0.000395344	13	0.000147835	gnl|CDD|34435	37.88	66	41	0	33	98	178	243	2e-13	63.1	CDD:34435	410	COG4826, COG4826, Serine protease inhibitor	Posttranslational modification, protein turnover, chaperones
scaffold2799_2094_2	201	12	0.000316275	14	0.000159207	gnl|CDD|34435	28.81	59	41	1	6	63	118	176	1e-09	50.4	CDD:34435	410	COG4826, COG4826, Serine protease inhibitor	Posttranslational modification, protein turnover, chaperones
scaffold2848_2129_1	648	705	0.0185811	240	0.00272926	gnl|CDD|31267	33.02	212	122	6	4	215	2	193	8e-52	175	CDD:31267	544	COG1069, AraB, Ribulose kinase	Energy production and conversion
scaffold2877_2151_4	285	15	0.000395344	24	0.000272926	gnl|CDD|32455	36	50	32	0	19	68	659	708	1e-09	52.1	CDD:32455	709	COG2274, SunT, ABC-type bacteriocin/lantibiotic exporters, contain an N-terminal double-glycine peptidase domain	Defense mechanisms
scaffold2877_2151_5	318	24	0.00063255	12	0.000136463	gnl|CDD|31327	23.19	69	52	1	11	78	394	462	8e-08	46.6	CDD:31327	567	COG1132, MdlB, ABC-type multidrug transport system, ATPase and permease components	Defense mechanisms
scaffold2895_2163_1	804	5	0.000131781	240	0.00272926	gnl|CDD|31001	45.32	267	142	4	3	267	14	278	2e-85	257	CDD:31001	280	COG0656, ARA1, Aldo/keto reductases, related to diketogulonate reductase	General function prediction only
scaffold2895_2163_2	915	5	0.000131781	190	0.00216066	gnl|CDD|30928	37.58	298	176	6	6	298	4	296	1e-51	172	CDD:30928	297	COG0583, LysR, Transcriptional regulator	Transcription
scaffold2895_2163_3	1176	7	0.000184494	340	0.00386645	gnl|CDD|32643	45.99	387	203	4	1	386	11	392	1e-87	272	CDD:32643	394	COG2814, AraJ, Arabinose efflux permease	Carbohydrate transport and metabolism
scaffold2895_2163_4	780	0	0	178	0.0020242	gnl|CDD|32837	53.03	264	114	6	1	256	48	309	2e-82	250	CDD:32837	309	COG3021, COG3021, Uncharacterized protein conserved in bacteria	Function unknown
scaffold2895_2163_5	771	6	0.000158137	211	0.00239947	gnl|CDD|32408	35.53	152	92	3	10	155	13	164	9e-26	100	CDD:32408	238	COG2226, UbiE, Methylase involved in ubiquinone/menaquinone biosynthesis	Coenzyme metabolism
scaffold2895_2163_6	1221	6	0.000158137	292	0.0033206	gnl|CDD|31084	24.89	229	127	2	7	190	50	278	1e-12	65.6	CDD:31084	296	COG0741, MltE, Soluble lytic murein transglycosylase and related regulatory proteins (some contain LysM/invasin domains)	Cell envelope biogenesis, outer membrane
scaffold2895_2163_7	756	2	5.27125e-05	205	0.00233124	gnl|CDD|30837	30.16	252	123	8	6	222	19	252	4e-29	109	CDD:30837	252	COG0491, GloB, Zn-dependent hydrolases, including glyoxylases	General function prediction only
scaffold2895_2163_9	468	4	0.000105425	102	0.00115994	gnl|CDD|30676	64.71	153	51	2	3	152	2	154	2e-69	208	CDD:30676	154	COG0328, RnhA, Ribonuclease HI	DNA replication, recombination, and repair
scaffold2895_2163_10	738	3	7.90687e-05	209	0.00237673	gnl|CDD|31188	37.96	245	139	6	2	243	6	240	2e-61	193	CDD:31188	243	COG0847, DnaQ, DNA polymerase III, epsilon subunit and related 3'-5' exonucleases	DNA replication, recombination, and repair
scaffold2895_2163_12	789	2	5.27125e-05	222	0.00252457	gnl|CDD|33505	32.2	118	75	3	6	123	1	113	2e-15	68.8	CDD:33505	148	COG3710, CadC, DNA-binding winged-HTH domains	Transcription
scaffold2895_2163_13	549	0	0	124	0.00141012	gnl|CDD|33341	28.95	190	121	5	1	182	1	184	3e-16	71	CDD:33341	184	COG3539, FimA, P pilus assembly protein, pilin FimA	Cell motility and secretion / Intracellular trafficking and secretion
scaffold2895_2163_14	549	4	0.000105425	143	0.00162618	gnl|CDD|33341	22.99	187	129	5	5	181	2	183	3e-25	96	CDD:33341	184	COG3539, FimA, P pilus assembly protein, pilin FimA	Cell motility and secretion / Intracellular trafficking and secretion
scaffold2895_2163_15	2472	23	0.000606194	625	0.00710745	gnl|CDD|33001	34.14	823	510	19	10	812	12	822	0	618	CDD:33001	835	COG3188, FimD, P pilus assembly protein, porin PapC	Cell motility and secretion / Intracellular trafficking and secretion
scaffold2895_2163_16	789	7	0.000184494	210	0.0023881	gnl|CDD|32935	39.48	233	127	7	20	247	12	235	2e-54	176	CDD:32935	235	COG3121, FimC, P pilus assembly protein, chaperone PapD	Cell motility and secretion / Intracellular trafficking and secretion
scaffold2895_2163_17	606	1	2.63562e-05	149	0.00169442	gnl|CDD|33341	23.44	209	123	5	1	200	3	183	7e-18	76	CDD:33341	184	COG3539, FimA, P pilus assembly protein, pilin FimA	Cell motility and secretion / Intracellular trafficking and secretion
scaffold2895_2163_19	543	6	0.000158137	122	0.00138737	gnl|CDD|33341	32.97	185	110	6	3	180	7	184	1e-24	94.1	CDD:33341	184	COG3539, FimA, P pilus assembly protein, pilin FimA	Cell motility and secretion / Intracellular trafficking and secretion
scaffold2895_2163_21	720	5	0.000131781	200	0.00227438	gnl|CDD|32382	26.52	181	116	4	65	237	75	246	1e-18	80	CDD:32382	256	COG2200, Rtn, FOG: EAL domain	Signal transduction mechanisms
scaffold2895_2163_22	411	4	0.000105425	122	0.00138737	gnl|CDD|33475	27.15	151	93	3	1	136	1	149	5e-20	80	CDD:33475	160	COG3678, CpxP, P pilus assembly/Cpx signaling pathway, periplasmic inhibitor/zinc-resistance associated protein	Intracellular trafficking and secretion / Cell motility and secretio / Signal transduction mechanisms / Inorganic ion transport and metabolism
scaffold2895_2163_23	768	3	7.90687e-05	174	0.00197871	gnl|CDD|30737	33.58	265	163	6	4	255	3	267	2e-57	184	CDD:30737	274	COG0388, COG0388, Predicted amidohydrolase	General function prediction only
scaffold2895_2163_24	2445	14	0.000368987	666	0.0075737	gnl|CDD|32143	27.74	393	257	10	121	504	5	379	2e-52	185	CDD:32143	393	COG1960, CaiA, Acyl-CoA dehydrogenases	Lipid metabolism
scaffold2895_2163_25	582	2	5.27125e-05	150	0.00170579	gnl|CDD|30627	59.22	179	69	3	2	179	1	176	1e-86	254	CDD:30627	176	COG0279, GmhA, Phosphoheptose isomerase	Carbohydrate transport and metabolism
scaffold2895_2163_26	768	7	0.000184494	225	0.00255868	gnl|CDD|30470	51.76	255	116	2	1	255	1	248	2e-112	325	CDD:30470	252	COG0121, COG0121, Predicted glutamine amidotransferase	General function prediction only
scaffold2895_2163_27	741	4	0.000105425	234	0.00266103	gnl|CDD|32849	51.98	252	115	2	1	246	5	256	2e-98	290	CDD:32849	298	COG3034, COG3034, Uncharacterized protein conserved in bacteria	Function unknown
scaffold2895_2163_28	762	7	0.000184494	257	0.00292258	gnl|CDD|31134	37.58	149	89	3	98	244	51	197	7e-37	129	CDD:31134	197	COG0791, Spr, Cell wall-associated hydrolases (invasion-associated proteins)	Cell envelope biogenesis, outer membrane
scaffold2895_2163_29	2106	12	0.000316275	594	0.00675492	gnl|CDD|31489	49.7	672	327	5	2	671	6	668	0	687	CDD:31489	696	COG1298, FlhA, Flagellar biosynthesis pathway, component FlhA	Cell motility and secretion / Intracellular trafficking and secretion
scaffold2895_2163_30	1140	2	5.27125e-05	409	0.00465111	gnl|CDD|31567	39.67	363	217	1	1	361	1	363	4e-112	333	CDD:31567	363	COG1377, FlhB, Flagellar biosynthesis pathway, component FlhB	Cell motility and secretion / Intracellular trafficking and secretion
scaffold2895_2163_31	783	4	0.000105425	231	0.00262691	gnl|CDD|31870	36.82	258	161	2	3	259	2	258	2e-27	105	CDD:31870	258	COG1684, FliR, Flagellar biosynthesis pathway, component FliR	Cell motility and secretion / Intracellular trafficking and secretion
scaffold2895_2163_32	273	4	0.000105425	72	0.000818778	gnl|CDD|32170	47.37	57	30	0	33	89	32	88	1e-11	54.4	CDD:32170	89	COG1987, FliQ, Flagellar biosynthesis pathway, component FliQ	Cell motility and secretion / Intracellular trafficking and secretion
scaffold2895_2163_33	759	5	0.000131781	234	0.00266103	gnl|CDD|31529	51.09	229	110	1	20	246	19	247	2e-81	245	CDD:31529	248	COG1338, FliP, Flagellar biosynthesis pathway, component FliP	Cell motility and secretion / Intracellular trafficking and secretion
scaffold2895_2163_34	372	1	2.63562e-05	94	0.00106896	gnl|CDD|32070	37.14	105	65	1	9	112	31	135	1e-16	69.7	CDD:32070	136	COG1886, FliN, Flagellar motor switch/type III secretory pathway protein	Cell motility and secretion / Intracellular trafficking and secretion
scaffold2895_2163_36	987	5	0.000131781	278	0.00316139	gnl|CDD|32386	44.62	325	171	4	2	325	141	457	7e-115	341	CDD:32386	464	COG2204, AtoC, Response regulator containing CheY-like receiver, AAA-type ATPase, and DNA-binding domains	Signal transduction mechanisms
scaffold2895_2163_38	1680	12	0.000316275	505	0.00574282	gnl|CDD|31952	31.34	568	352	10	1	553	1	545	2e-98	310	CDD:31952	545	COG1766, FliF, Flagellar biosynthesis/type III secretory pathway lipoprotein	Cell motility and secretion / Intracellular trafficking and secretion
scaffold2895_2163_39	1017	6	0.000158137	283	0.00321825	gnl|CDD|31725	38.04	326	199	3	15	337	14	339	4e-77	240	CDD:31725	339	COG1536, FliG, Flagellar motor switch protein	Cell motility and secretion
scaffold2895_2163_40	711	3	7.90687e-05	198	0.00225164	gnl|CDD|31508	27.17	173	119	2	70	235	62	234	5e-18	77.3	CDD:31508	234	COG1317, FliH, Flagellar biosynthesis/type III secretory pathway protein	Cell motility and secretion / Intracellular trafficking and secretion
scaffold2895_2163_41	1341	4	0.000105425	356	0.0040484	gnl|CDD|31351	52.5	440	207	2	1	439	3	441	0	565	CDD:31351	441	COG1157, FliI, Flagellar biosynthesis/type III secretory pathway ATPase	Cell motility and secretion / Intracellular trafficking and secretion
scaffold2895_2163_43	396	3	7.90687e-05	98	0.00111445	gnl|CDD|30960	31.85	135	88	1	1	131	1	135	4e-30	105	CDD:30960	140	COG0615, TagD, Cytidylyltransferase	Cell envelope biogenesis, outer membrane / Lipid metabolism
scaffold2899_2167_1	678	3	7.90687e-05	243	0.00276338	gnl|CDD|33328	34.03	144	80	2	98	226	215	358	1e-25	103	CDD:33328	732	COG3525, Chb, N-acetyl-beta-hexosaminidase	Carbohydrate transport and metabolism
scaffold2906_2173_3	147	14	0.000368987	20	0.000227438	gnl|CDD|30557	42.5	40	23	0	5	44	54	93	2e-10	51.8	CDD:30557	348	COG0208, NrdF, Ribonucleotide reductase, beta subunit	Nucleotide transport and metabolism
scaffold2934_2196_1	351	26	0.000685262	31	0.000352529	gnl|CDD|31891	51.22	41	20	0	77	117	41	81	3e-09	49.6	CDD:31891	201	COG1705, FlgJ, Muramidase (flagellum-specific)	Cell motility and secretion / Intracellular trafficking and secretion
scaffold2969_2223_1	183	10	0.000263562	9	0.000102347	gnl|CDD|31441	44.23	52	29	0	5	56	252	303	1e-14	64.5	CDD:31441	454	COG1249, Lpd, Pyruvate/2-oxoglutarate dehydrogenase complex, dihydrolipoamide dehydrogenase (E3) component, and related enzymes	Energy production and conversion
scaffold2969_2223_2	189	6	0.000158137	8	9.09753e-05	gnl|CDD|31441	43.86	57	31	1	1	57	191	246	8e-10	51	CDD:31441	454	COG1249, Lpd, Pyruvate/2-oxoglutarate dehydrogenase complex, dihydrolipoamide dehydrogenase (E3) component, and related enzymes	Energy production and conversion
scaffold2969_2223_3	150	1	2.63562e-05	11	0.000125091	gnl|CDD|31441	36.36	33	21	0	1	33	161	193	3e-08	46	CDD:31441	454	COG1249, Lpd, Pyruvate/2-oxoglutarate dehydrogenase complex, dihydrolipoamide dehydrogenase (E3) component, and related enzymes	Energy production and conversion
scaffold2977_2227_1	882	543	0.0143114	221	0.00251319	gnl|CDD|32088	39.16	309	172	2	1	294	116	423	7e-91	278	CDD:32088	463	COG1904, UxaC, Glucuronate isomerase	Carbohydrate transport and metabolism
scaffold3010_2249_2	363	6	0.000158137	89	0.0010121	gnl|CDD|32825	52.38	84	40	0	1	84	153	236	2e-31	114	CDD:32825	553	COG3008, PqiB, Paraquat-inducible protein B	General function prediction only
scaffold3018_2254_1	333	1361	0.0358708	214	0.00243359	gnl|CDD|31050	43.86	114	60	2	1	110	136	249	2e-25	95.5	CDD:31050	314	COG0706, YidC, Preprotein translocase subunit YidC	Intracellular trafficking and secretion
scaffold3018_2254_2	375	787	0.0207424	106	0.00120542	gnl|CDD|31102	52.63	57	27	0	26	82	15	71	1e-23	87.3	CDD:31102	92	COG0759, COG0759, Uncharacterized conserved protein	Function unknown
scaffold3018_2254_3	342	982	0.0258818	166	0.00188774	gnl|CDD|30939	38.89	108	59	4	4	109	7	109	2e-17	71.1	CDD:30939	117	COG0594, RnpA, RNase P protein component	Translation, ribosomal structure and biogenesis
scaffold3039_2272_1	960	122	0.00321546	324	0.0036845	gnl|CDD|32134	47.21	305	149	4	1	302	2	297	2e-130	375	CDD:32134	297	COG1951, TtdA, Tartrate dehydratase alpha subunit/Fumarate hydratase class I, N-terminal domain	Energy production and conversion
scaffold3039_2272_2	696	87	0.00229299	245	0.00278612	gnl|CDD|30496	30.24	205	136	2	32	232	25	226	4e-23	94.7	CDD:30496	462	COG0147, TrpE, Anthranilate/para-aminobenzoate synthases component I	Amino acid transport and metabolism / Coenzyme metabolism
scaffold3047_2278_2	1575	2681	0.0706611	782	0.00889284	gnl|CDD|34483	41.06	302	174	3	2	303	13	310	2e-104	316	CDD:34483	318	COG4874, COG4874, Uncharacterized protein conserved in bacteria containing a pentein-type domain	Function unknown
scaffold3047_2278_3	1464	1992	0.0525016	655	0.00744861	gnl|CDD|30877	25.48	471	333	9	1	465	7	465	4e-30	119	CDD:30877	466	COG0531, PotE, Amino acid transporters	Amino acid transport and metabolism
scaffold3047_2278_4	1365	338	0.00890841	311	0.00353667	gnl|CDD|32165	34.51	452	238	10	4	453	162	557	2e-94	296	CDD:32165	557	COG1982, LdcC, Arginine/lysine/ornithine decarboxylases	Amino acid transport and metabolism
scaffold3052_2283_7	165	16	0.0004217	3	3.41158e-05	gnl|CDD|30381	67.35	49	16	0	5	53	26	74	7e-23	86	CDD:30381	300	COG0031, CysK, Cysteine synthase	Amino acid transport and metabolism
scaffold3053_2284_4	1092	3	7.90687e-05	379	0.00430996	gnl|CDD|32253	30.45	358	217	9	1	356	3	330	1e-64	209	CDD:32253	336	COG2070, COG2070, Dioxygenases related to 2-nitropropane dioxygenase	General function prediction only
scaffold3053_2284_6	1227	5	0.000131781	316	0.00359353	gnl|CDD|31183	19.66	351	270	5	51	398	661	1002	5e-28	114	CDD:31183	1009	COG0841, AcrB, Cation/multidrug efflux pump	Defense mechanisms
scaffold3054_2285_1	987	172	0.00453327	183	0.00208106	gnl|CDD|31781	45.65	276	148	2	55	329	1	275	3e-60	198	CDD:31781	379	COG1593, DctQ, TRAP-type C4-dicarboxylate transport system, large permease component	Carbohydrate transport and metabolism
scaffold3054_2285_3	978	237	0.00624643	210	0.0023881	gnl|CDD|31825	38.04	326	198	3	1	322	2	327	3e-108	320	CDD:31825	332	COG1638, DctP, TRAP-type C4-dicarboxylate transport system, periplasmic component	Carbohydrate transport and metabolism
scaffold3054_2285_4	2679	944	0.0248803	606	0.00689138	gnl|CDD|32614	51.15	393	175	6	502	892	4	381	2e-165	488	CDD:32614	381	COG2721, UxaA, Altronate dehydratase	Carbohydrate transport and metabolism
scaffold3065_2293_1	282	37	0.000975181	24	0.000272926	gnl|CDD|31567	60.47	86	34	0	8	93	194	279	1e-43	144	CDD:31567	363	COG1377, FlhB, Flagellar biosynthesis pathway, component FlhB	Cell motility and secretion / Intracellular trafficking and secretion
scaffold3065_2293_2	504	62	0.00163409	214	0.00243359	gnl|CDD|31567	36.67	150	95	0	1	150	39	188	4e-16	72.2	CDD:31567	363	COG1377, FlhB, Flagellar biosynthesis pathway, component FlhB	Cell motility and secretion / Intracellular trafficking and secretion
scaffold3071_2297_1	1104	1120	0.029519	185	0.0021038	gnl|CDD|30797	30.2	351	218	5	1	332	2	344	2e-72	231	CDD:30797	393	COG0448, GlgC, ADP-glucose pyrophosphorylase	Carbohydrate transport and metabolism
scaffold3071_2297_2	1119	1273	0.0335515	219	0.00249045	gnl|CDD|30797	57.06	361	152	2	1	359	2	361	1e-172	488	CDD:30797	393	COG0448, GlgC, ADP-glucose pyrophosphorylase	Carbohydrate transport and metabolism
scaffold3071_2297_3	951	1459	0.0384538	214	0.00243359	gnl|CDD|30644	40.89	313	179	3	3	309	316	628	3e-94	292	CDD:30644	628	COG0296, GlgB, 1,4-alpha-glucan branching enzyme	Carbohydrate transport and metabolism
scaffold3075_2300_1	246	132	0.00347902	34	0.000386645	gnl|CDD|31090	24.14	87	60	2	1	81	7	93	2e-09	51.1	CDD:31090	556	COG0747, DdpA, ABC-type dipeptide transport system, periplasmic component	Amino acid transport and metabolism
scaffold3078_2303_1	372	673	0.0177377	220	0.00250182	gnl|CDD|30405	55.65	124	54	1	1	123	378	501	5e-45	152	CDD:30405	504	COG0056, AtpA, F0F1-type ATP synthase, alpha subunit	Energy production and conversion
scaffold3078_2303_2	141	152	0.00400615	43	0.000488992	gnl|CDD|30573	44.19	43	24	0	5	47	1	43	8e-13	57.9	CDD:30573	287	COG0224, AtpG, F0F1-type ATP synthase, gamma subunit	Energy production and conversion
scaffold3120_2337_1	1440	4108	0.108271	754	0.00857443	gnl|CDD|31390	49.35	464	229	4	1	459	641	1103	2e-164	496	CDD:31390	1139	COG1197, Mfd, Transcription-repair coupling factor (superfamily II helicase)	DNA replication, recombination, and repair / Transcription
scaffold3120_2337_2	1272	2493	0.0657061	397	0.00451465	gnl|CDD|31390	36.05	147	90	1	252	394	453	599	4e-40	151	CDD:31390	1139	COG1197, Mfd, Transcription-repair coupling factor (superfamily II helicase)	DNA replication, recombination, and repair / Transcription
scaffold3120_2337_3	654	1307	0.0344476	309	0.00351392	gnl|CDD|33296	45.41	218	112	2	1	217	227	438	6e-53	176	CDD:33296	438	COG3493, CitS, Na+/citrate symporter	Energy production and conversion
scaffold3142_2349_1	1296	121	0.0031891	175	0.00199009	gnl|CDD|32343	48.52	406	182	4	1	380	7	411	2e-146	427	CDD:32343	497	COG2160, AraA, L-arabinose isomerase	Carbohydrate transport and metabolism
scaffold3142_2349_2	555	475	0.0125192	200	0.00227438	gnl|CDD|30584	30.43	184	115	2	1	184	49	219	1e-46	152	CDD:30584	219	COG0235, AraD, Ribulose-5-phosphate 4-epimerase and related epimerases and aldolases	Carbohydrate transport and metabolism
scaffold3154_2359_1	738	102	0.00268834	159	0.00180813	gnl|CDD|33501	26.23	244	165	2	8	242	1	238	7e-26	102	CDD:33501	435	COG3706, PleD, Response regulator containing a CheY-like receiver domain and a GGDEF domain	Signal transduction mechanisms
scaffold3161_2363_1	669	87	0.00229299	253	0.0028771	gnl|CDD|31250	77.49	191	34	1	1	191	101	282	1e-101	314	CDD:31250	852	COG1049, AcnB, Aconitase B	Energy production and conversion
scaffold3171_2369_2	774	956	0.0251966	360	0.00409389	gnl|CDD|32249	47.88	259	133	2	1	258	5	262	2e-98	291	CDD:32249	309	COG2066, GlsA, Glutaminase	Amino acid transport and metabolism
scaffold3172_2370_1	816	1740	0.0458599	258	0.00293395	gnl|CDD|33506	24.35	271	189	3	1	271	90	344	1e-16	76.3	CDD:33506	491	COG3711, BglG, Transcriptional antiterminator	Transcription
scaffold3173_2371_2	663	104	0.00274105	183	0.00208106	gnl|CDD|33334	46.5	200	103	3	6	202	4	202	4e-59	186	CDD:33334	212	COG3531, COG3531, Predicted protein-disulfide isomerase	Posttranslational modification, protein turnover, chaperones
scaffold3179_2373_2	1917	6	0.000158137	472	0.00536754	gnl|CDD|33075	30.2	149	102	1	443	591	659	805	2e-20	93.1	CDD:33075	835	COG3264, COG3264, Small-conductance mechanosensitive channel	Cell envelope biogenesis, outer membrane
scaffold3179_2373_4	570	2	5.27125e-05	172	0.00195597	gnl|CDD|31943	21.67	203	142	2	2	187	267	469	2e-25	99	CDD:31943	485	COG1757, NhaC, Na+/H+ antiporter	Energy production and conversion
scaffold3182_2374_1	597	9	0.000237206	117	0.00133051	gnl|CDD|31088	40.16	122	64	2	75	187	108	229	3e-26	100	CDD:31088	229	COG0745, OmpR, Response regulators consisting of a CheY-like receiver domain and a winged-helix DNA-binding domain	Signal transduction mechanisms / Transcription
scaffold3188_2376_1	786	63	0.00166044	194	0.00220615	gnl|CDD|30455	48.17	191	92	3	60	250	26	209	1e-69	215	CDD:30455	241	COG0106, HisA, Phosphoribosylformimino-5-aminoimidazole carboxamide ribonucleotide (ProFAR) isomerase	Amino acid transport and metabolism
scaffold3202_2385_1	531	498	0.0131254	206	0.00234261	gnl|CDD|33739	58.43	178	73	1	1	177	29	206	9e-86	255	CDD:33739	312	COG3958, COG3958, Transketolase, C-terminal subunit	Carbohydrate transport and metabolism
scaffold3205_2388_1	141	108	0.00284647	30	0.000341158	gnl|CDD|32848	37.04	54	27	1	1	47	110	163	7e-14	61.9	CDD:32848	471	COG3033, TnaA, Tryptophanase	Amino acid transport and metabolism
scaffold3205_2388_2	291	389	0.0102526	65	0.000739175	gnl|CDD|32848	57.63	59	25	0	7	65	9	67	4e-24	93.1	CDD:32848	471	COG3033, TnaA, Tryptophanase	Amino acid transport and metabolism
scaffold3209_2391_2	252	49	0.00129146	63	0.000716431	gnl|CDD|34991	24.66	73	47	3	11	82	26	91	8e-08	45.9	CDD:34991	391	COG5432, RAD18, RING-finger-containing E3 ubiquitin ligase	Signal transduction mechanisms
scaffold3235_2405_1	384	60	0.00158137	115	0.00130777	gnl|CDD|32157	46.23	106	53	3	1	104	91	194	7e-27	98.4	CDD:32157	201	COG1974, LexA, SOS-response transcriptional repressors (RecA-mediated autopeptidases)	Transcription / Signal transduction mechanisms
scaffold3253_2416_2	234	11	0.000289919	22	0.000250182	gnl|CDD|34807	38.46	65	39	1	2	65	349	413	1e-10	54	CDD:34807	496	COG5210, COG5210, GTPase-activating protein	General function prediction only
scaffold3257_2419_2	555	58	0.00152866	127	0.00144423	gnl|CDD|31371	32.86	70	47	0	62	131	445	514	4e-14	67.6	CDD:31371	540	COG1178, ThiP, ABC-type Fe3+ transport system, permease component	Inorganic ion transport and metabolism
scaffold3261_2422_1	219	26	0.000685262	52	0.00059134	gnl|CDD|34234	43.08	65	36	1	1	65	287	350	1e-07	45.2	CDD:34234	356	COG4603, COG4603, ABC-type uncharacterized transport system, permease component	General function prediction only
scaffold3261_2422_2	333	17	0.000448056	49	0.000557224	gnl|CDD|31277	52.63	38	18	0	1	38	1	38	6e-09	49.8	CDD:31277	304	COG1079, COG1079, Uncharacterized ABC-type transport system, permease component	General function prediction only
scaffold3262_2423_1	642	677	0.0178432	285	0.003241	gnl|CDD|33890	33.03	218	140	5	1	214	30	245	2e-32	119	CDD:33890	384	COG4134, COG4134, ABC-type uncharacterized transport system, periplasmic component	General function prediction only
scaffold3271_2429_1	504	41	0.00108061	132	0.00150109	gnl|CDD|32662	46.67	120	60	3	1	118	4	121	2e-26	99.3	CDD:32662	211	COG2834, LolA, Outer membrane lipoprotein-sorting protein	Cell envelope biogenesis, outer membrane
scaffold3271_2429_2	186	10	0.000263562	46	0.000523108	gnl|CDD|32437	67.21	61	20	0	2	62	1	61	2e-27	99	CDD:32437	436	COG2256, MGS1, ATPase related to the helicase subunit of the Holliday junction resolvase	DNA replication, recombination, and repair
scaffold3276_2434_1	630	1	2.63562e-05	273	0.00310453	gnl|CDD|31225	32.86	213	128	5	1	204	386	592	8e-38	136	CDD:31225	613	COG1022, FAA1, Long-chain acyl-CoA synthetases (AMP-forming)	Lipid metabolism
scaffold3277_2435_2	441	1081	0.0284911	177	0.00201283	gnl|CDD|30537	46.59	88	46	1	1	88	653	739	4e-21	87.6	CDD:30537	804	COG0188, GyrA, Type IIA topoisomerase (DNA gyrase/topo II, topoisomerase IV), A subunit	DNA replication, recombination, and repair
scaffold3285_2442_2	192	13	0.000342631	11	0.000125091	gnl|CDD|30859	32.79	61	41	0	1	61	285	345	2e-10	52.9	CDD:30859	513	COG0513, SrmB, Superfamily II DNA and RNA helicases	DNA replication, recombination, and repair / Transcription / Translation, ribosomal structure and biogenesis
scaffold3287_2443_1	201	19	0.000500769	52	0.00059134	gnl|CDD|31088	39.68	63	38	0	2	64	165	227	5e-15	64.2	CDD:31088	229	COG0745, OmpR, Response regulators consisting of a CheY-like receiver domain and a winged-helix DNA-binding domain	Signal transduction mechanisms / Transcription
scaffold3292_2446_1	1494	2969	0.0782517	884	0.0100528	gnl|CDD|30887	54.18	419	186	3	85	497	33	451	9e-157	455	CDD:30887	451	COG0541, Ffh, Signal recognition particle GTPase	Intracellular trafficking and secretion
scaffold3294_2447_1	321	40	0.00105425	108	0.00122817	gnl|CDD|30394	71.96	107	30	0	1	107	269	375	9e-44	146	CDD:30394	387	COG0045, SucC, Succinyl-CoA synthetase, beta subunit	Energy production and conversion
scaffold3305_2458_1	312	23	0.000606194	5	5.68596e-05	gnl|CDD|32126	41.57	89	51	1	14	101	41	129	3e-24	89.2	CDD:32126	136	COG1943, COG1943, Transposase and inactivated derivatives	DNA replication, recombination, and repair
scaffold3330_2475_1	273	12	0.000316275	20	0.000227438	gnl|CDD|34812	41.25	80	47	0	8	87	329	408	9e-21	84.3	CDD:34812	858	COG5215, KAP95, Karyopherin (importin) beta	Intracellular trafficking and secretion
scaffold3330_2475_2	210	8	0.00021085	18	0.000204695	gnl|CDD|34812	23.88	67	51	0	1	67	410	476	6e-12	58.2	CDD:34812	858	COG5215, KAP95, Karyopherin (importin) beta	Intracellular trafficking and secretion
scaffold3332_2476_1	336	28	0.000737975	28	0.000318414	gnl|CDD|30806	74.19	31	8	0	1	31	363	393	1e-09	51.8	CDD:30806	400	COG0458, CarB, Carbamoylphosphate synthase large subunit (split gene in MJ)	Amino acid transport and metabolism / Nucleotide transport and metabolism
scaffold3332_2476_2	282	23	0.000606194	11	0.000125091	gnl|CDD|30806	76.39	72	16	1	2	73	257	327	2e-28	103	CDD:30806	400	COG0458, CarB, Carbamoylphosphate synthase large subunit (split gene in MJ)	Amino acid transport and metabolism / Nucleotide transport and metabolism
scaffold3332_2476_3	402	49	0.00129146	31	0.000352529	gnl|CDD|30806	56.67	90	39	0	1	90	44	133	1e-38	134	CDD:30806	400	COG0458, CarB, Carbamoylphosphate synthase large subunit (split gene in MJ)	Amino acid transport and metabolism / Nucleotide transport and metabolism
scaffold3353_2492_1	888	3	7.90687e-05	291	0.00330923	gnl|CDD|32208	32.43	222	137	4	72	293	1	209	6e-48	162	CDD:32208	313	COG2025, FixB, Electron transfer flavoprotein, alpha subunit	Energy production and conversion
scaffold3353_2492_2	660	4	0.000105425	313	0.00355941	gnl|CDD|32269	42.05	176	97	3	36	210	75	246	2e-42	144	CDD:32269	260	COG2086, FixA, Electron transfer flavoprotein, beta subunit	Energy production and conversion
scaffold3359_2497_2	822	479	0.0126246	57	0.000648199	gnl|CDD|33971	24.91	281	181	11	11	265	18	294	3e-25	102	CDD:33971	637	COG4248, COG4248, Uncharacterized protein with protein kinase and helix-hairpin-helix DNA-binding domains	General function prediction only
scaffold3363_2500_1	393	691	0.0182122	196	0.0022289	gnl|CDD|30916	45.05	91	50	0	1	91	86	176	2e-25	95.7	CDD:30916	235	COG0571, Rnc, dsRNA-specific ribonuclease	Transcription
scaffold3363_2500_2	243	410	0.0108061	103	0.00117131	gnl|CDD|31436	23.21	56	36	2	1	49	63	118	8e-10	51.8	CDD:31436	515	COG1243, ELP3, Histone acetyltransferase	Transcription / Chromatin structure and dynamics
scaffold3369_2505_1	528	81	0.00213486	181	0.00205832	gnl|CDD|31250	76.02	171	41	0	1	171	682	852	2e-87	273	CDD:31250	852	COG1049, AcnB, Aconitase B	Energy production and conversion
scaffold3389_2516_3	1017	1206	0.0317856	364	0.00413938	gnl|CDD|31070	19.27	275	187	9	33	305	26	267	5e-13	65.4	CDD:31070	267	COG0726, CDA1, Predicted xylanase/chitin deacetylase	Carbohydrate transport and metabolism
scaffold3389_2516_4	576	857	0.0225873	242	0.002752	gnl|CDD|30811	20	205	147	3	1	188	4	208	2e-12	61.7	CDD:30811	291	COG0463, WcaA, Glycosyltransferases involved in cell wall biogenesis	Cell envelope biogenesis, outer membrane
scaffold3395_2519_1	510	75	0.00197672	192	0.00218341	gnl|CDD|30369	46.47	170	88	2	1	167	188	357	5e-43	147	CDD:30369	394	COG0019, LysA, Diaminopimelate decarboxylase	Amino acid transport and metabolism
scaffold3398_2521_2	1323	2641	0.0696068	828	0.00941595	gnl|CDD|31183	29.74	454	301	8	1	440	547	996	1e-90	295	CDD:31183	1009	COG0841, AcrB, Cation/multidrug efflux pump	Defense mechanisms
scaffold3398_2521_3	933	1297	0.034184	339	0.00385508	gnl|CDD|31183	32.52	286	190	2	1	286	215	497	3e-58	200	CDD:31183	1009	COG0841, AcrB, Cation/multidrug efflux pump	Defense mechanisms
scaffold3409_2528_2	426	102	0.00268834	73	0.00083015	gnl|CDD|34869	15.79	57	48	0	1	57	1	57	2e-10	51.5	CDD:34869	57	COG5272, UBI4, Ubiquitin	Posttranslational modification, protein turnover, chaperones
scaffold3410_2529_1	699	1547	0.0407731	258	0.00293395	gnl|CDD|31810	45.92	233	124	1	1	233	75	305	2e-69	217	CDD:31810	349	COG1623, COG1623, Predicted nucleic-acid-binding protein (contains the HHH domain)	General function prediction only
scaffold3412_2530_2	1293	6	0.000158137	515	0.00585654	gnl|CDD|32250	26.68	446	301	9	1	430	5	440	5e-64	212	CDD:32250	440	COG2067, FadL, Long-chain fatty acid transport protein	Lipid metabolism
scaffold3412_2530_3	684	0	0	230	0.00261554	gnl|CDD|30948	46.92	211	107	3	9	217	5	212	2e-89	264	CDD:30948	222	COG0603, COG0603, Predicted PP-loop superfamily ATPase	General function prediction only
scaffold3412_2530_4	345	1	2.63562e-05	62	0.000705059	gnl|CDD|31123	55.65	115	51	0	1	115	3	117	6e-50	156	CDD:31123	149	COG0780, COG0780, Enzyme related to GTP cyclohydrolase I	General function prediction only
scaffold3457_2563_1	738	1577	0.0415638	384	0.00436682	gnl|CDD|31644	36.54	156	82	1	22	177	72	210	5e-26	102	CDD:31644	432	COG1455, CelB, Phosphotransferase system cellobiose-specific component IIC	Carbohydrate transport and metabolism
scaffold3470_2573_1	810	67	0.00176587	99	0.00112582	gnl|CDD|30861	27.43	175	112	4	2	164	103	274	5e-24	97.2	CDD:30861	384	COG0515, SPS1, Serine/threonine protein kinase	General function prediction only / Signal transduction mechanisms / Transcription / DNA replication, recombination, and repair
scaffold3477_2576_1	2529	2895	0.0763013	1025	0.0116562	gnl|CDD|31080	27.72	552	316	14	255	778	20	516	2e-69	238	CDD:31080	517	COG0737, UshA, 5'-nucleotidase/2',3'-cyclic phosphodiesterase and related esterases	Nucleotide transport and metabolism
scaffold3479_2578_1	198	1	2.63562e-05	11	0.000125091	gnl|CDD|32062	40.62	64	36	2	2	63	152	215	4e-11	53	CDD:32062	218	COG1878, COG1878, Predicted metal-dependent hydrolase	General function prediction only
scaffold3479_2578_2	1236	160	0.004217	194	0.00220615	gnl|CDD|32214	50.4	371	175	4	12	379	1	365	5e-106	321	CDD:32214	446	COG2031, AtoE, Short chain fatty acids transporter	Lipid metabolism
scaffold3479_2578_3	987	2308	0.0608302	994	0.0113037	gnl|CDD|32208	44.75	324	167	4	1	324	2	313	1e-100	300	CDD:32208	313	COG2025, FixB, Electron transfer flavoprotein, alpha subunit	Energy production and conversion
scaffold3492_2587_1	711	1009	0.0265934	317	0.0036049	gnl|CDD|31436	36.87	217	128	3	7	220	186	396	5e-57	189	CDD:31436	515	COG1243, ELP3, Histone acetyltransferase	Transcription / Chromatin structure and dynamics
scaffold3497_2592_1	1230	81	0.00213486	449	0.00510599	gnl|CDD|31935	38.48	421	242	8	1	407	3	420	4e-90	279	CDD:31935	423	COG1749, FlgE, Flagellar hook protein FlgE	Cell motility and secretion
scaffold3497_2592_2	471	2	5.27125e-05	132	0.00150109	gnl|CDD|32028	29.69	128	80	3	3	125	89	211	5e-10	53.1	CDD:32028	222	COG1843, FlgD, Flagellar hook capping protein	Cell motility and secretion
scaffold3498_2593_2	306	461	0.0121502	157	0.00178539	gnl|CDD|30683	58.82	102	42	0	1	102	1	102	6e-42	134	CDD:30683	115	COG0335, RplS, Ribosomal protein L19	Translation, ribosomal structure and biogenesis
scaffold3506_2597_1	231	116	0.00305732	41	0.000466249	gnl|CDD|30899	34.78	92	45	3	1	77	367	458	1e-10	54.8	CDD:30899	866	COG0553, HepA, Superfamily II DNA/RNA helicases, SNF2 family	Transcription / DNA replication, recombination, and repair
scaffold3512_2601_1	636	719	0.0189501	216	0.00245633	gnl|CDD|30367	51.78	197	86	4	1	196	227	415	5e-80	246	CDD:30367	435	COG0017, AsnS, Aspartyl/asparaginyl-tRNA synthetases	Translation, ribosomal structure and biogenesis
scaffold3512_2601_9	987	66	0.00173951	111	0.00126228	gnl|CDD|31150	58.03	193	80	1	133	325	2	193	6e-85	255	CDD:31150	193	COG0807, RibA, GTP cyclohydrolase II	Coenzyme metabolism
scaffold3512_2601_10	168	18	0.000474412	13	0.000147835	gnl|CDD|30457	63.64	33	12	0	1	33	2	34	5e-13	57.9	CDD:30457	203	COG0108, RibB, 3,4-dihydroxy-2-butanone 4-phosphate synthase	Coenzyme metabolism
scaffold3512_2601_11	657	685	0.018054	247	0.00280886	gnl|CDD|30655	45.73	199	105	2	1	198	1	197	4e-70	214	CDD:30655	204	COG0307, RibC, Riboflavin synthase alpha chain	Coenzyme metabolism
scaffold3512_2601_12	1098	421	0.011096	180	0.00204695	gnl|CDD|30466	52.82	142	66	1	1	141	5	146	3e-57	183	CDD:30466	146	COG0117, RibD, Pyrimidine deaminase	Coenzyme metabolism
scaffold3512_2601_13	189	152	0.00400615	61	0.000693687	gnl|CDD|30403	64.58	48	17	0	1	48	35	82	2e-18	72.5	CDD:30403	152	COG0054, RibH, Riboflavin synthase beta-chain	Coenzyme metabolism
scaffold3516_2605_1	507	21	0.000553481	148	0.00168304	gnl|CDD|32848	72.35	170	46	1	1	169	300	469	1e-93	281	CDD:32848	471	COG3033, TnaA, Tryptophanase	Amino acid transport and metabolism
scaffold3522_2610_1	849	121	0.0031891	325	0.00369587	gnl|CDD|30482	71	269	78	0	1	269	78	346	5e-180	503	CDD:30482	396	COG0133, TrpB, Tryptophan synthase beta chain	Amino acid transport and metabolism
scaffold3523_2611_2	861	563	0.0148386	130	0.00147835	gnl|CDD|31374	39.42	312	161	8	1	284	3	314	2e-75	234	CDD:31374	317	COG1181, DdlA, D-alanine-D-alanine ligase and related ATP-grasp enzymes	Cell envelope biogenesis, outer membrane
scaffold3523_2611_3	561	1012	0.0266725	216	0.00245633	gnl|CDD|31154	44.44	189	102	1	1	186	100	288	3e-67	208	CDD:31154	291	COG0812, MurB, UDP-N-acetylmuramate dehydrogenase	Cell envelope biogenesis, outer membrane
scaffold3523_2611_4	1350	2548	0.0671557	579	0.00658434	gnl|CDD|31116	46.22	450	230	8	1	439	7	455	6e-157	454	CDD:31116	459	COG0773, MurC, UDP-N-acetylmuramate-alanine ligase	Cell envelope biogenesis, outer membrane
scaffold3523_2611_5	972	1154	0.0304151	256	0.00291121	gnl|CDD|31051	34.15	325	195	7	1	316	35	349	4e-72	227	CDD:31051	357	COG0707, MurG, UDP-N-acetylglucosamine:LPS N-acetylglucosamine transferase	Cell envelope biogenesis, outer membrane
scaffold3567_2644_2	210	13	0.000342631	9	0.000102347	gnl|CDD|32569	42.37	59	33	1	8	66	72	129	5e-12	55.5	CDD:32569	180	COG2453, CDC14, Predicted protein-tyrosine phosphatase	Signal transduction mechanisms
scaffold3572_2646_1	495	1210	0.031891	307	0.00349118	gnl|CDD|31610	21.54	130	99	2	30	158	219	346	4e-15	68.8	CDD:31610	346	COG1420, HrcA, Transcriptional regulator of heat shock gene	Transcription
scaffold3572_2646_2	1701	3669	0.096701	1016	0.0115539	gnl|CDD|30792	54.16	373	149	4	212	567	38	405	9e-106	330	CDD:30792	579	COG0443, DnaK, Molecular chaperone	Posttranslational modification, protein turnover, chaperones
scaffold3581_2654_1	177	12	0.000316275	12	0.000136463	gnl|CDD|30621	57.14	56	23	1	2	57	600	654	8e-19	77.2	CDD:30621	667	COG0272, Lig, NAD-dependent DNA ligase (contains BRCT domain type II)	DNA replication, recombination, and repair
scaffold3645_2708_1	390	68	0.00179222	4	4.54877e-05	gnl|CDD|32369	28.79	132	91	1	1	129	104	235	9e-20	80.1	CDD:32369	241	COG2186, FadR, Transcriptional regulators	Transcription
scaffold3646_2709_1	492	100	0.00263562	42	0.000477621	gnl|CDD|32369	26.04	169	117	3	2	163	68	235	5e-22	87.4	CDD:32369	241	COG2186, FadR, Transcriptional regulators	Transcription
scaffold3664_2723_3	963	283	0.00745882	58	0.000659571	gnl|CDD|30866	30.34	323	212	7	6	319	84	402	3e-65	211	CDD:30866	405	COG0520, CsdB, Selenocysteine lyase	Amino acid transport and metabolism
scaffold3672_2728_1	1122	563	0.0148386	163	0.00185362	gnl|CDD|30887	59.68	377	148	2	1	373	75	451	5e-171	486	CDD:30887	451	COG0541, Ffh, Signal recognition particle GTPase	Intracellular trafficking and secretion
scaffold3679_2734_2	1554	6	0.000158137	743	0.00844933	gnl|CDD|34408	58.69	518	206	3	5	517	12	526	0	708	CDD:34408	526	COG4799, COG4799, Acetyl-CoA carboxylase, carboxyltransferase component (subunits alpha and beta)	Lipid metabolism
scaffold3679_2734_3	411	2	5.27125e-05	129	0.00146698	gnl|CDD|32998	27.43	113	65	4	3	103	165	272	2e-10	54.9	CDD:32998	363	COG3185, COG3185, 4-hydroxyphenylpyruvate dioxygenase and related hemolysins	Amino acid transport and metabolism / General function prediction only
scaffold3679_2734_4	558	2	5.27125e-05	230	0.00261554	gnl|CDD|31121	26.8	194	102	4	1	159	2	190	9e-14	63.8	CDD:31121	207	COG0778, NfnB, Nitroreductase	Energy production and conversion
scaffold3679_2734_5	774	0	0	306	0.00347981	gnl|CDD|35054	21.12	251	179	8	1	237	11	256	6e-15	69.7	CDD:35054	289	COG5495, COG5495, Uncharacterized conserved protein	Function unknown
scaffold3679_2734_6	522	3	7.90687e-05	195	0.00221752	gnl|CDD|31964	40.12	162	97	0	10	171	7	168	3e-48	154	CDD:31964	170	COG1778, COG1778, Low specificity phosphatase (HAD superfamily)	General function prediction only
scaffold3679_2734_7	579	0	0	128	0.00145561	gnl|CDD|30773	48.11	185	93	3	6	189	2	184	2e-58	182	CDD:30773	193	COG0424, Maf, Nucleotide-binding protein implicated in inhibition of septum formation	Cell division and chromosome partitioning
scaffold3679_2734_13	1149	3	7.90687e-05	344	0.00391194	gnl|CDD|34580	26.4	303	168	8	91	366	10	284	5e-19	83.7	CDD:34580	300	COG4974, XerD, Site-specific recombinase XerD	DNA replication, recombination, and repair
scaffold3679_2734_14	1608	16	0.0004217	640	0.00727803	gnl|CDD|33328	35.03	451	258	11	88	509	200	644	7e-83	273	CDD:33328	732	COG3525, Chb, N-acetyl-beta-hexosaminidase	Carbohydrate transport and metabolism
scaffold3679_2734_15	1761	7	0.000184494	504	0.00573145	gnl|CDD|32389	35.79	95	60	1	490	584	27	120	6e-18	79.1	CDD:32389	127	COG2207, AraC, AraC-type DNA-binding domain-containing proteins	Transcription
scaffold3679_2734_16	1290	6	0.000158137	412	0.00468523	gnl|CDD|32918	27.2	250	173	6	3	246	9	255	3e-16	77.6	CDD:32918	498	COG3104, PTR2, Dipeptide/tripeptide permease	Amino acid transport and metabolism
scaffold3679_2734_17	1044	2	5.27125e-05	506	0.00575419	gnl|CDD|31666	33.33	330	200	5	5	322	2	323	2e-84	259	CDD:31666	337	COG1477, ApbE, Membrane-associated lipoprotein involved in thiamine biosynthesis	Coenzyme metabolism
scaffold3679_2734_18	582	1	2.63562e-05	231	0.00262691	gnl|CDD|32154	43.86	171	94	1	1	171	1	169	1e-34	121	CDD:32154	190	COG1971, COG1971, Predicted membrane protein	Function unknown
scaffold3679_2734_19	525	1	2.63562e-05	204	0.00231987	gnl|CDD|31121	30.92	207	109	6	1	174	2	207	2e-31	112	CDD:31121	207	COG0778, NfnB, Nitroreductase	Energy production and conversion
scaffold3716_2763_2	2310	7	0.000184494	662	0.00752821	gnl|CDD|34388	16.73	741	454	24	97	769	121	766	1e-21	97.3	CDD:34388	766	COG4775, COG4775, Outer membrane protein/protective antigen OMA87	Cell envelope biogenesis, outer membrane
scaffold3716_2763_3	762	2	5.27125e-05	189	0.00214929	gnl|CDD|30912	32.4	250	150	8	15	249	11	256	4e-45	152	CDD:30912	260	COG0566, SpoU, rRNA methylases	Translation, ribosomal structure and biogenesis
scaffold3716_2763_7	381	0	0	60	0.000682315	gnl|CDD|31920	32.43	111	68	2	11	121	5	108	4e-11	53.9	CDD:31920	120	COG1734, DksA, DnaK suppressor protein	Signal transduction mechanisms
scaffold3716_2763_8	3426	7	0.000184494	1407	0.0160003	gnl|CDD|30409	33.8	1068	553	31	10	1074	17	933	0	842	CDD:30409	933	COG0060, IleS, Isoleucyl-tRNA synthetase	Translation, ribosomal structure and biogenesis
scaffold3716_2763_10	1179	4	0.000105425	351	0.00399154	gnl|CDD|31492	22.51	382	276	9	27	391	28	406	4e-36	134	CDD:31492	415	COG1301, GltP, Na+/H+-dicarboxylate symporters	Energy production and conversion
scaffold3716_2763_11	1098	5	0.000131781	212	0.00241085	gnl|CDD|31138	19.62	367	283	7	7	365	1	363	5e-39	142	CDD:31138	364	COG0795, COG0795, Predicted permeases	General function prediction only
scaffold3716_2763_12	1131	6	0.000158137	459	0.00521971	gnl|CDD|30691	51.65	364	168	3	3	366	1	356	2e-157	449	CDD:30691	372	COG0343, Tgt, Queuine/archaeosine tRNA-ribosyltransferase	Translation, ribosomal structure and biogenesis
scaffold3716_2763_13	2448	16	0.0004217	710	0.00807406	gnl|CDD|30814	50.19	775	382	4	24	796	1	773	0	911	CDD:30814	782	COG0466, Lon, ATP-dependent Lon protease, bacterial type	Posttranslational modification, protein turnover, chaperones
scaffold3716_2763_14	705	2	5.27125e-05	184	0.00209243	gnl|CDD|33880	28.03	239	165	4	3	234	10	248	4e-50	164	CDD:33880	248	COG4123, COG4123, Predicted O-methyltransferase	General function prediction only
scaffold3716_2763_15	960	1	2.63562e-05	256	0.00291121	gnl|CDD|30800	35.65	317	187	12	2	308	1	310	4e-59	193	CDD:30800	314	COG0451, WcaG, Nucleoside-diphosphate-sugar epimerases	Cell envelope biogenesis, outer membrane / Carbohydrate transport and metabolism
scaffold3716_2763_16	1137	8	0.00021085	301	0.00342295	gnl|CDD|33243	34.13	167	99	4	1	157	7	172	1e-30	118	CDD:33243	360	COG3437, COG3437, Response regulator containing a CheY-like receiver domain and an HD-GYP domain	Transcription / Signal transduction mechanisms
scaffold3716_2763_17	1092	3	7.90687e-05	297	0.00337746	gnl|CDD|33132	50.49	103	51	0	131	233	4	106	2e-36	128	CDD:33132	109	COG3323, COG3323, Uncharacterized protein conserved in bacteria	Function unknown
scaffold3716_2763_18	831	3	7.90687e-05	225	0.00255868	gnl|CDD|31767	28.51	228	162	1	18	245	6	232	2e-19	82.7	CDD:31767	239	COG1579, COG1579, Zn-ribbon protein, possibly nucleic acid-binding	General function prediction only
scaffold3716_2763_19	1698	13	0.000342631	547	0.00622044	gnl|CDD|30715	17.67	549	348	16	8	510	2	492	1e-22	98.9	CDD:30715	505	COG0366, AmyA, Glycosidases	Carbohydrate transport and metabolism
scaffold3716_2763_20	816	4	0.000105425	197	0.00224027	gnl|CDD|31938	28.11	281	168	8	13	260	12	291	5e-39	138	CDD:31938	306	COG1752, RssA, Predicted esterase of the alpha-beta hydrolase superfamily	General function prediction only
scaffold3716_2763_21	1281	1	2.63562e-05	551	0.00626593	gnl|CDD|30461	59.62	421	151	4	4	424	11	412	0	590	CDD:30461	413	COG0112, GlyA, Glycine/serine hydroxymethyltransferase	Amino acid transport and metabolism
scaffold3716_2763_23	567	1	2.63562e-05	148	0.00168304	gnl|CDD|32038	23.35	167	122	3	10	176	14	174	2e-32	114	CDD:32038	176	COG1853, COG1853, Conserved protein/domain typically associated with flavoprotein oxygenases, DIM6/NTAB family	General function prediction only
scaffold3716_2763_24	462	1	2.63562e-05	103	0.00117131	gnl|CDD|31967	48.95	143	72	1	8	149	7	149	2e-46	149	CDD:31967	153	COG1781, PyrI, Aspartate carbamoyltransferase, regulatory subunit	Nucleotide transport and metabolism
scaffold3716_2763_25	939	4	0.000105425	304	0.00345706	gnl|CDD|30886	48.06	310	150	7	1	301	5	312	2e-127	368	CDD:30886	316	COG0540, PyrB, Aspartate carbamoyltransferase, catalytic chain	Nucleotide transport and metabolism
scaffold3716_2763_27	2346	8	0.00021085	970	0.0110308	gnl|CDD|34614	29.3	809	439	23	2	754	1	732	3e-137	426	CDD:34614	797	COG5009, MrcA, Membrane carboxypeptidase/penicillin-binding protein	Cell envelope biogenesis, outer membrane
scaffold3716_2763_28	1143	5	0.000131781	262	0.00297944	gnl|CDD|31405	43.87	253	131	5	129	378	2	246	6e-89	269	CDD:31405	247	COG1212, KdsB, CMP-2-keto-3-deoxyoctulosonic acid synthetase	Cell envelope biogenesis, outer membrane
scaffold3716_2763_29	1287	6	0.000158137	314	0.00357078	gnl|CDD|30957	24.94	421	296	9	20	426	17	431	2e-52	181	CDD:30957	438	COG0612, PqqL, Predicted Zn-dependent peptidases	General function prediction only
scaffold3716_2763_30	1152	5	0.000131781	480	0.00545852	gnl|CDD|34261	39.2	125	76	0	234	358	10	134	2e-19	81.9	CDD:34261	139	COG4642, COG4642, Uncharacterized protein conserved in bacteria	Function unknown
scaffold3716_2763_31	840	4	0.000105425	183	0.00208106	gnl|CDD|32389	28.12	96	69	0	182	277	24	119	8e-15	67.2	CDD:32389	127	COG2207, AraC, AraC-type DNA-binding domain-containing proteins	Transcription
scaffold3716_2763_32	672	1	2.63562e-05	109	0.00123954	gnl|CDD|30669	39.37	221	118	5	1	221	9	213	2e-73	223	CDD:30669	221	COG0321, LipB, Lipoate-protein ligase B	Coenzyme metabolism
scaffold3716_2763_33	687	3	7.90687e-05	127	0.00144423	gnl|CDD|32625	23.44	209	125	8	47	226	9	211	1e-15	69.9	CDD:32625	216	COG2755, TesA, Lysophospholipase L1 and related esterases	Amino acid transport and metabolism
scaffold3716_2763_35	1995	3	7.90687e-05	921	0.0104735	gnl|CDD|31488	28.21	638	398	15	26	626	3	617	2e-42	159	CDD:31488	624	COG1297, COG1297, Predicted membrane protein	Function unknown
scaffold3716_2763_37	612	7	0.000184494	93	0.00105759	gnl|CDD|30567	42.41	191	110	0	1	191	2	192	3e-64	198	CDD:30567	200	COG0218, COG0218, Predicted GTPase	General function prediction only
scaffold3716_2763_38	618	3	7.90687e-05	67	0.000761918	gnl|CDD|30702	45.64	195	106	0	7	201	4	198	3e-80	239	CDD:30702	198	COG0353, RecR, Recombinational DNA repair protein (RecF pathway)	DNA replication, recombination, and repair
scaffold3734_2776_1	339	217	0.0057193	61	0.000693687	gnl|CDD|31362	40.86	93	51	3	2	91	112	203	1e-25	96.8	CDD:31362	388	COG1168, MalY, Bifunctional PLP-dependent enzyme with beta-cystathionase and maltose regulon repressor activities	Amino acid transport and metabolism
scaffold3760_2798_2	588	1025	0.0270151	305	0.00346843	gnl|CDD|30598	49.64	137	69	0	1	137	679	815	1e-46	162	CDD:30598	843	COG0249, MutS, Mismatch repair ATPase (MutS family)	DNA replication, recombination, and repair
scaffold3769_2806_1	627	2	5.27125e-05	139	0.0015807	gnl|CDD|31076	20.1	199	153	2	14	206	186	384	2e-09	53.9	CDD:31076	391	COG0732, HsdS, Restriction endonuclease S subunits	Defense mechanisms
scaffold3769_2806_3	1197	4	0.000105425	276	0.00313865	gnl|CDD|31076	18.03	305	216	8	120	398	93	389	6e-08	51.2	CDD:31076	391	COG0732, HsdS, Restriction endonuclease S subunits	Defense mechanisms
scaffold3784_2818_1	888	2142	0.0564551	679	0.00772153	gnl|CDD|30613	58.19	299	118	5	1	295	1	296	2e-108	317	CDD:30613	296	COG0264, Tsf, Translation elongation factor Ts	Translation, ribosomal structure and biogenesis
scaffold3784_2818_2	354	383	0.0100944	126	0.00143286	gnl|CDD|30401	58.06	62	26	0	47	108	175	236	3e-23	89.2	CDD:30401	252	COG0052, RpsB, Ribosomal protein S2	Translation, ribosomal structure and biogenesis
scaffold3846_2866_1	765	487	0.0128355	105	0.00119405	gnl|CDD|31108	38.91	221	134	1	34	253	1	221	7e-48	158	CDD:31108	222	COG0765, HisM, ABC-type amino acid transport system, permease component	Amino acid transport and metabolism
scaffold3846_2866_2	750	513	0.0135208	83	0.000943869	gnl|CDD|31323	53.36	238	110	1	1	238	1	237	1e-101	297	CDD:31323	240	COG1126, GlnQ, ABC-type polar amino acid transport system, ATPase component	Amino acid transport and metabolism
scaffold3846_2866_4	405	618	0.0162882	104	0.00118268	gnl|CDD|31938	59.09	66	27	0	64	129	7	72	2e-22	87.8	CDD:31938	306	COG1752, RssA, Predicted esterase of the alpha-beta hydrolase superfamily	General function prediction only
scaffold3859_2871_1	516	1	2.63562e-05	231	0.00262691	gnl|CDD|33316	50	48	23	1	6	52	576	623	5e-08	48.9	CDD:33316	1088	COG3513, COG3513, Uncharacterized protein conserved in bacteria	Function unknown
scaffold3870_2878_1	528	77	0.00202943	185	0.0021038	gnl|CDD|31088	33.91	115	62	3	1	104	62	173	6e-14	64.6	CDD:31088	229	COG0745, OmpR, Response regulators consisting of a CheY-like receiver domain and a winged-helix DNA-binding domain	Signal transduction mechanisms / Transcription
scaffold3928_2918_2	504	0	0	188	0.00213792	gnl|CDD|30391	37.42	163	96	4	1	163	164	320	2e-35	125	CDD:30391	323	COG0042, COG0042, tRNA-dihydrouridine synthase	Translation, ribosomal structure and biogenesis
scaffold3930_2920_1	255	18	0.000474412	30	0.000341158	gnl|CDD|30721	30.88	68	47	0	2	69	267	334	6e-16	69.2	CDD:30721	390	COG0372, GltA, Citrate synthase	Energy production and conversion
scaffold3936_2925_1	441	492	0.0129673	115	0.00130777	gnl|CDD|31327	34.69	147	96	0	1	147	79	225	1e-21	88.6	CDD:31327	567	COG1132, MdlB, ABC-type multidrug transport system, ATPase and permease components	Defense mechanisms
scaffold3948_2936_1	1020	10	0.000263562	231	0.00262691	gnl|CDD|31646	37.5	320	190	7	1	311	78	396	7e-48	166	CDD:31646	442	COG1457, CodB, Purine-cytosine permease and related proteins	Nucleotide transport and metabolism
scaffold3982_2959_2	540	86	0.00226664	237	0.00269514	gnl|CDD|32060	35.12	168	106	2	1	166	74	240	1e-41	140	CDD:32060	241	COG1876, VanY, D-alanyl-D-alanine carboxypeptidase	Cell envelope biogenesis, outer membrane
scaffold3997_2970_1	921	1288	0.0339468	329	0.00374136	gnl|CDD|31261	37.6	125	76	2	17	141	279	401	2e-26	105	CDD:31261	442	COG1061, SSL2, DNA or RNA helicases of superfamily II	Transcription / DNA replication, recombination, and repair
scaffold4038_2998_1	357	684	0.0180277	225	0.00255868	gnl|CDD|33593	59.83	117	47	0	1	117	1	117	1e-44	149	CDD:33593	410	COG3799, Mal, Methylaspartate ammonia-lyase	Amino acid transport and metabolism
scaffold4038_2998_2	1419	1582	0.0416956	502	0.0057087	gnl|CDD|34474	61.01	436	170	0	1	436	1	436	0	605	CDD:34474	485	COG4865, COG4865, Glutamate mutase epsilon subunit	Amino acid transport and metabolism
scaffold4049_3007_1	390	29	0.000764331	105	0.00119405	gnl|CDD|32411	38.33	120	72	2	1	118	164	283	7e-39	132	CDD:32411	283	COG2230, Cfa, Cyclopropane fatty acid synthase and related methyltransferases	Cell envelope biogenesis, outer membrane
scaffold4053_3010_1	216	15	0.000395344	22	0.000250182	gnl|CDD|31327	37.25	51	29	2	12	60	402	451	9e-08	45.8	CDD:31327	567	COG1132, MdlB, ABC-type multidrug transport system, ATPase and permease components	Defense mechanisms
scaffold4053_3010_3	405	36	0.000948825	28	0.000318414	gnl|CDD|32455	45.35	86	47	0	49	134	461	546	1e-19	83	CDD:32455	709	COG2274, SunT, ABC-type bacteriocin/lantibiotic exporters, contain an N-terminal double-glycine peptidase domain	Defense mechanisms
scaffold4053_3010_6	342	27	0.000711618	15	0.000170579	gnl|CDD|31327	25.66	113	84	0	1	113	100	212	1e-09	52.4	CDD:31327	567	COG1132, MdlB, ABC-type multidrug transport system, ATPase and permease components	Defense mechanisms
scaffold4065_3020_1	483	49	0.00129146	129	0.00146698	gnl|CDD|30928	30.72	153	103	2	9	160	1	151	5e-21	84.7	CDD:30928	297	COG0583, LysR, Transcriptional regulator	Transcription
scaffold4081_3028_1	345	18	0.000474412	13	0.000147835	gnl|CDD|35158	37.63	93	52	2	8	98	81	169	5e-18	75.1	CDD:35158	302	COG5599, PTP2, Protein tyrosine phosphatase	Signal transduction mechanisms
scaffold4088_3032_1	336	413	0.0108851	109	0.00123954	gnl|CDD|30525	46.61	118	56	2	1	111	118	235	1e-36	124	CDD:30525	239	COG0176, MipB, Transaldolase	Carbohydrate transport and metabolism
scaffold4088_3032_2	231	339	0.00893477	95	0.00108033	gnl|CDD|33740	47.17	53	27	1	1	53	3	54	2e-14	63	CDD:33740	243	COG3959, COG3959, Transketolase, N-terminal subunit	Carbohydrate transport and metabolism
scaffold4088_3032_3	300	169	0.0044542	37	0.000420761	gnl|CDD|33740	62.96	81	30	0	1	81	163	243	8e-38	127	CDD:33740	243	COG3959, COG3959, Transketolase, N-terminal subunit	Carbohydrate transport and metabolism
scaffold4106_3047_1	789	607	0.0159982	231	0.00262691	gnl|CDD|30811	20.9	268	193	5	1	254	3	265	7e-15	69.8	CDD:30811	291	COG0463, WcaA, Glycosyltransferases involved in cell wall biogenesis	Cell envelope biogenesis, outer membrane
scaffold4106_3047_2	225	161	0.00424335	64	0.000727803	gnl|CDD|31200	31.43	70	48	0	6	75	2	71	2e-14	64.3	CDD:31200	334	COG0859, RfaF, ADP-heptose:LPS heptosyltransferase	Cell envelope biogenesis, outer membrane
scaffold4146_3079_1	555	1	2.63562e-05	94	0.00106896	gnl|CDD|31186	30.47	128	74	3	2	128	164	277	5e-11	57.4	CDD:31186	372	COG0845, AcrA, Membrane-fusion protein	Cell envelope biogenesis, outer membrane
scaffold4173_3096_1	561	1	2.63562e-05	189	0.00214929	gnl|CDD|30711	59.36	187	70	2	1	187	1	181	3e-93	280	CDD:30711	473	COG0362, Gnd, 6-phosphogluconate dehydrogenase	Carbohydrate transport and metabolism
scaffold4173_3096_2	582	2	5.27125e-05	161	0.00183088	gnl|CDD|31783	26.23	183	129	1	1	183	1	177	5e-29	106	CDD:31783	182	COG1595, RpoE, DNA-directed RNA polymerase specialized sigma subunit, sigma24 homolog	Transcription
scaffold4173_3096_3	969	3	7.90687e-05	418	0.00475346	gnl|CDD|33507	23.43	303	207	9	11	309	27	308	2e-25	101	CDD:33507	322	COG3712, FecR, Fe2+-dicitrate sensor, membrane component	Inorganic ion transport and metabolism / Signal transduction mechanisms
scaffold4186_3103_1	741	219	0.00577202	111	0.00126228	gnl|CDD|32677	32.26	155	101	3	89	240	77	230	1e-18	79.7	CDD:32677	230	COG2849, COG2849, Uncharacterized protein conserved in bacteria	Function unknown
scaffold4212_3125_1	555	80	0.0021085	108	0.00122817	gnl|CDD|30822	43.75	48	27	0	94	141	141	188	5e-12	61.5	CDD:30822	917	COG0474, MgtA, Cation transport ATPase	Inorganic ion transport and metabolism
scaffold4212_3125_3	393	53	0.00139688	40	0.000454877	gnl|CDD|30822	36.36	99	62	1	5	102	227	325	4e-14	66.5	CDD:30822	917	COG0474, MgtA, Cation transport ATPase	Inorganic ion transport and metabolism
scaffold4212_3125_5	282	30	0.000790687	39	0.000443505	gnl|CDD|30822	49.12	57	29	0	1	57	329	385	3e-19	80.4	CDD:30822	917	COG0474, MgtA, Cation transport ATPase	Inorganic ion transport and metabolism
scaffold4217_3128_1	1059	185	0.0048759	535	0.00608398	gnl|CDD|30592	34.99	363	199	11	2	351	163	501	8e-73	240	CDD:30592	765	COG0243, BisC, Anaerobic dehydrogenases, typically selenocysteine-containing	Energy production and conversion
scaffold4226_3136_1	531	1233	0.0324972	306	0.00347981	gnl|CDD|31385	37.06	170	103	3	1	166	2	171	5e-28	104	CDD:31385	259	COG1192, Soj, ATPases involved in chromosome partitioning	Cell division and chromosome partitioning
scaffold4251_3156_1	252	246	0.00648363	65	0.000739175	gnl|CDD|32683	44.83	58	32	0	1	58	114	171	5e-13	60.6	CDD:32683	334	COG2855, COG2855, Predicted membrane protein	Function unknown
scaffold4251_3156_2	399	212	0.00558752	75	0.000852894	gnl|CDD|32683	38.16	76	47	0	43	118	245	320	4e-15	67.9	CDD:32683	334	COG2855, COG2855, Predicted membrane protein	Function unknown
scaffold4251_3156_3	549	421	0.011096	133	0.00151246	gnl|CDD|30590	44.26	183	93	3	1	182	4	178	7e-60	185	CDD:30590	181	COG0241, HisB, Histidinol phosphatase and related phosphatases	Amino acid transport and metabolism
scaffold4256_3158_2	471	57	0.00150231	182	0.00206969	gnl|CDD|30728	49.67	151	67	2	1	151	183	324	3e-58	184	CDD:30728	324	COG0379, NadA, Quinolinate synthase	Coenzyme metabolism
scaffold4271_3170_1	768	64	0.0016868	251	0.00285435	gnl|CDD|31263	40.55	217	119	5	48	255	57	272	1e-55	182	CDD:31263	350	COG1063, Tdh, Threonine dehydrogenase and related Zn-dependent dehydrogenases	Amino acid transport and metabolism / General function prediction only
scaffold4273_3172_1	771	71	0.00187129	220	0.00250182	gnl|CDD|34284	57.32	157	61	1	9	165	400	550	3e-32	122	CDD:34284	642	COG4666, COG4666, TRAP-type uncharacterized transport system, fused permease components	General function prediction only
scaffold4278_3177_1	216	11	0.000289919	8	9.09753e-05	gnl|CDD|30913	60.78	51	20	0	2	52	429	479	3e-21	84.9	CDD:30913	906	COG0567, SucA, 2-oxoglutarate dehydrogenase complex, dehydrogenase (E1) component, and related enzymes	Energy production and conversion
scaffold4278_3177_4	156	12	0.000316275	5	5.68596e-05	gnl|CDD|30913	59.38	32	13	0	8	39	567	598	1e-14	65.3	CDD:30913	906	COG0567, SucA, 2-oxoglutarate dehydrogenase complex, dehydrogenase (E1) component, and related enzymes	Energy production and conversion
scaffold4278_3177_5	171	14	0.000368987	15	0.000170579	gnl|CDD|30913	48.72	39	19	1	17	55	604	641	5e-10	51.8	CDD:30913	906	COG0567, SucA, 2-oxoglutarate dehydrogenase complex, dehydrogenase (E1) component, and related enzymes	Energy production and conversion
scaffold4278_3177_6	171	19	0.000500769	30	0.000341158	gnl|CDD|30913	70.59	51	15	0	2	52	649	699	1e-28	105	CDD:30913	906	COG0567, SucA, 2-oxoglutarate dehydrogenase complex, dehydrogenase (E1) component, and related enzymes	Energy production and conversion
scaffold4278_3177_7	279	16	0.0004217	19	0.000216066	gnl|CDD|30913	41.07	56	32	1	27	81	821	876	1e-11	58	CDD:30913	906	COG0567, SucA, 2-oxoglutarate dehydrogenase complex, dehydrogenase (E1) component, and related enzymes	Energy production and conversion
scaffold4292_3189_7	237	21	0.000553481	10	0.000113719	gnl|CDD|30764	49.21	63	31	1	14	76	297	358	1e-14	65.7	CDD:30764	461	COG0415, PhrB, Deoxyribodipyrimidine photolyase	DNA replication, recombination, and repair
scaffold4292_3189_9	255	17	0.000448056	16	0.000181951	gnl|CDD|30764	37.1	62	28	2	4	65	410	460	2e-09	50.7	CDD:30764	461	COG0415, PhrB, Deoxyribodipyrimidine photolyase	DNA replication, recombination, and repair
scaffold4320_3208_1	834	1797	0.0473622	557	0.00633416	gnl|CDD|30434	66.67	213	69	2	1	213	850	1060	4e-115	356	CDD:30434	1060	COG0085, RpoB, DNA-directed RNA polymerase, beta subunit/140 kD subunit	Transcription
scaffold4320_3208_2	2007	4118	0.108535	1164	0.0132369	gnl|CDD|30435	44.93	690	308	14	2	661	42	689	0	633	CDD:30435	808	COG0086, RpoC, DNA-directed RNA polymerase, beta' subunit/160 kD subunit	Transcription
scaffold4320_3208_3	1680	3740	0.0985723	992	0.0112809	gnl|CDD|30435	52.7	74	34	1	2	75	731	803	4e-18	85.3	CDD:30435	808	COG0086, RpoC, DNA-directed RNA polymerase, beta' subunit/160 kD subunit	Transcription
scaffold4320_3208_4	876	1919	0.0505776	395	0.00449191	gnl|CDD|31749	32.3	291	195	2	1	291	2	290	3e-62	199	CDD:31749	290	COG1561, COG1561, Uncharacterized stress-induced protein	Function unknown
scaffold4320_3208_5	555	1056	0.0278322	249	0.00283161	gnl|CDD|30543	48.63	183	94	0	1	183	1	183	2e-77	230	CDD:30543	191	COG0194, Gmk, Guanylate kinase	Nucleotide transport and metabolism
scaffold4320_3208_7	990	142	0.00374259	61	0.000693687	gnl|CDD|31666	29.63	324	210	8	18	329	17	334	9e-80	247	CDD:31666	337	COG1477, ApbE, Membrane-associated lipoprotein involved in thiamine biosynthesis	Coenzyme metabolism
scaffold4320_3208_8	1980	1603	0.0422491	573	0.00651611	gnl|CDD|33602	53.14	700	286	8	1	659	2	700	0	665	CDD:33602	703	COG3808, OVP1, Inorganic pyrophosphatase	Energy production and conversion
scaffold4320_3208_9	570	817	0.021533	277	0.00315002	gnl|CDD|30817	58.12	191	78	2	1	190	4	193	9e-73	228	CDD:30817	477	COG0469, PykF, Pyruvate kinase	Carbohydrate transport and metabolism
scaffold4328_3213_1	384	145	0.00382165	58	0.000659571	gnl|CDD|31115	37.68	69	43	0	60	128	100	168	2e-11	57.5	CDD:31115	381	COG0772, FtsW, Bacterial cell division membrane protein	Cell division and chromosome partitioning
scaffold4349_3226_1	543	1281	0.0337623	306	0.00347981	gnl|CDD|31635	32.43	148	93	2	5	151	165	306	4e-30	111	CDD:31635	307	COG1446, COG1446, Asparaginase	Amino acid transport and metabolism
scaffold4354_3230_1	594	160	0.004217	47	0.00053448	gnl|CDD|34238	45	120	66	0	2	121	102	221	4e-30	111	CDD:34238	320	COG4607, CeuA, ABC-type enterochelin transport system, periplasmic component	Inorganic ion transport and metabolism
scaffold4358_3232_1	867	3	7.90687e-05	276	0.00313865	gnl|CDD|30806	31.95	169	104	2	1	158	228	396	5e-16	74.9	CDD:30806	400	COG0458, CarB, Carbamoylphosphate synthase large subunit (split gene in MJ)	Amino acid transport and metabolism / Nucleotide transport and metabolism
scaffold4358_3232_6	1035	8	0.00021085	444	0.00504913	gnl|CDD|32378	25.36	343	198	9	2	344	127	411	5e-47	164	CDD:32378	414	COG2195, PepD, Di- and tripeptidases	Amino acid transport and metabolism
scaffold4359_3233_1	501	59	0.00155502	133	0.00151246	gnl|CDD|32379	40.98	122	72	0	46	167	78	199	6e-33	116	CDD:32379	211	COG2197, CitB, Response regulator containing a CheY-like receiver domain and an HTH DNA-binding domain	Signal transduction mechanisms / Transcription
scaffold4361_3234_1	99	4	0.000105425	13	0.000147835	gnl|CDD|31211	66.67	33	11	0	1	33	205	237	5e-11	53.3	CDD:31211	475	COG1007, NuoN, NADH:ubiquinone oxidoreductase subunit 2 (chain N)	Energy production and conversion
scaffold4361_3234_2	480	48	0.0012651	84	0.000955241	gnl|CDD|31211	42.86	98	56	0	46	143	86	183	7e-18	77.6	CDD:31211	475	COG1007, NuoN, NADH:ubiquinone oxidoreductase subunit 2 (chain N)	Energy production and conversion
scaffold4362_3235_1	324	31	0.000817043	59	0.000670943	gnl|CDD|31037	35	60	39	0	28	87	67	126	4e-12	57.1	CDD:31037	188	COG0693, ThiJ, Putative intracellular protease/amidase	General function prediction only
scaffold4372_3241_1	375	37	0.000975181	16	0.000181951	gnl|CDD|34874	61.82	110	38	2	1	106	46	155	1e-42	144	CDD:34874	444	COG5277, COG5277, Actin and related proteins	Cytoskeleton
scaffold4372_3241_2	159	8	0.00021085	11	0.000125091	gnl|CDD|34874	41.51	53	26	1	2	49	168	220	2e-12	58.1	CDD:34874	444	COG5277, COG5277, Actin and related proteins	Cytoskeleton
scaffold4372_3241_4	324	36	0.000948825	26	0.00029567	gnl|CDD|34874	55	60	27	0	2	61	339	398	4e-19	79.3	CDD:34874	444	COG5277, COG5277, Actin and related proteins	Cytoskeleton
scaffold4398_3261_1	375	29	0.000764331	78	0.00088701	gnl|CDD|30356	25	76	55	1	46	119	234	309	9e-08	46.6	CDD:30356	384	COG0006, PepP, Xaa-Pro aminopeptidase	Amino acid transport and metabolism
scaffold4410_3268_2	852	1	2.63562e-05	296	0.00336609	gnl|CDD|33731	30.99	171	106	6	112	275	178	343	6e-12	62.7	CDD:33731	440	COG3950, COG3950, Predicted ATP-binding protein involved in virulence	General function prediction only
scaffold4417_3271_1	288	27	0.000711618	13	0.000147835	gnl|CDD|33642	77.33	75	15	1	24	96	136	210	9e-30	107	CDD:33642	363	COG3852, NtrB, Signal transduction histidine kinase, nitrogen specific	Signal transduction mechanisms
scaffold4417_3271_2	309	8	0.00021085	24	0.000272926	gnl|CDD|33642	60	40	16	0	4	43	7	46	3e-09	50.7	CDD:33642	363	COG3852, NtrB, Signal transduction histidine kinase, nitrogen specific	Signal transduction mechanisms
scaffold4424_3276_1	636	88	0.00231935	217	0.00246771	gnl|CDD|30609	54.63	205	90	2	1	205	283	484	1e-83	257	CDD:30609	485	COG0260, PepB, Leucyl aminopeptidase	Amino acid transport and metabolism
scaffold4427_3278_1	345	133	0.00350538	43	0.000488992	gnl|CDD|33740	67.57	37	12	0	79	115	94	130	4e-14	63.4	CDD:33740	243	COG3959, COG3959, Transketolase, N-terminal subunit	Carbohydrate transport and metabolism
scaffold4428_3279_2	240	399	0.0105161	111	0.00126228	gnl|CDD|34346	25.35	71	50	2	9	79	95	162	5e-09	47.3	CDD:34346	162	COG4731, COG4731, Uncharacterized protein conserved in bacteria	Function unknown
scaffold4428_3279_3	660	1331	0.0350802	452	0.00514011	gnl|CDD|31643	41.12	197	92	4	1	197	205	377	5e-57	185	CDD:31643	377	COG1454, EutG, Alcohol dehydrogenase, class IV	Energy production and conversion
scaffold4428_3279_4	513	58	0.00152866	38	0.000432133	gnl|CDD|31643	38.03	142	73	3	9	141	27	162	1e-23	93.4	CDD:31643	377	COG1454, EutG, Alcohol dehydrogenase, class IV	Energy production and conversion
scaffold4432_3283_1	351	33	0.000869756	23	0.000261554	gnl|CDD|30792	53.7	108	50	0	2	109	177	284	2e-38	134	CDD:30792	579	COG0443, DnaK, Molecular chaperone	Posttranslational modification, protein turnover, chaperones
scaffold4432_3283_2	519	68	0.00179222	65	0.000739175	gnl|CDD|30792	51.83	164	42	2	1	164	293	419	3e-38	135	CDD:30792	579	COG0443, DnaK, Molecular chaperone	Posttranslational modification, protein turnover, chaperones
scaffold4432_3283_3	492	39	0.00102789	48	0.000545852	gnl|CDD|30792	46.48	142	67	3	1	142	445	577	1e-26	103	CDD:30792	579	COG0443, DnaK, Molecular chaperone	Posttranslational modification, protein turnover, chaperones
scaffold4439_3288_2	1281	5	0.000131781	476	0.00541303	gnl|CDD|31081	28.64	426	264	5	7	416	9	410	4e-44	158	CDD:31081	422	COG0738, FucP, Fucose permease	Carbohydrate transport and metabolism
scaffold4439_3288_3	951	2	5.27125e-05	251	0.00285435	gnl|CDD|31041	19.4	299	231	4	8	305	3	292	2e-11	61	CDD:31041	292	COG0697, RhaT, Permeases of the drug/metabolite transporter (DMT) superfamily	Carbohydrate transport and metabolism / Amino acid transport and metabolism / General function prediction only
scaffold4439_3288_6	447	0	0	121	0.001376	gnl|CDD|33244	29.91	117	81	1	25	140	16	132	2e-15	66.9	CDD:33244	137	COG3439, COG3439, Uncharacterized conserved protein	Function unknown
scaffold4448_3293_1	216	17	0.000448056	32	0.000363901	gnl|CDD|30392	39.22	102	32	1	1	72	317	418	2e-18	76.4	CDD:30392	477	COG0043, UbiD, 3-polyprenyl-4-hydroxybenzoate decarboxylase and related decarboxylases	Coenzyme metabolism
scaffold4448_3293_2	645	105	0.00276741	224	0.00254731	gnl|CDD|30392	60.39	207	80	1	1	207	134	338	5e-107	317	CDD:30392	477	COG0043, UbiD, 3-polyprenyl-4-hydroxybenzoate decarboxylase and related decarboxylases	Coenzyme metabolism
scaffold4455_3297_1	489	442	0.0116495	121	0.001376	gnl|CDD|32066	29.66	118	70	2	45	162	525	629	2e-16	74.2	CDD:32066	755	COG1882, PflD, Pyruvate-formate lyase	Energy production and conversion
scaffold4459_3301_1	684	59	0.00155502	212	0.00241085	gnl|CDD|31098	50	210	101	1	23	228	34	243	3e-50	165	CDD:31098	281	COG0755, CcmC, ABC-type transport system involved in cytochrome c biogenesis, permease component	Posttranslational modification, protein turnover, chaperones
scaffold4462_3304_1	861	159	0.00419064	58	0.000659571	gnl|CDD|32130	33.21	268	175	3	1	268	1	264	4e-60	193	CDD:32130	289	COG1947, IspE, 4-diphosphocytidyl-2C-methyl-D-erythritol 2-phosphate synthase	Lipid metabolism
scaffold4462_3304_2	291	71	0.00187129	18	0.000204695	gnl|CDD|31381	40	85	50	1	1	85	9	92	1e-21	81.5	CDD:31381	100	COG1188, COG1188, Ribosome-associated heat shock protein implicated in the recycling of the 50S subunit (S4 paralog)	Translation, ribosomal structure and biogenesis
scaffold4462_3304_3	753	468	0.0123347	131	0.00148972	gnl|CDD|33737	44.88	254	133	3	2	249	232	484	4e-69	221	CDD:33737	488	COG3956, COG3956, Protein containing tetrapyrrole methyltransferase domain and MazG-like (predicted pyrophosphatase) domain	General function prediction only
scaffold4462_3304_4	2772	1488	0.0392181	426	0.00484444	gnl|CDD|31390	48.3	646	324	5	258	894	459	1103	0	739	CDD:31390	1139	COG1197, Mfd, Transcription-repair coupling factor (superfamily II helicase)	DNA replication, recombination, and repair / Transcription
scaffold4462_3304_5	1353	1226	0.0323127	283	0.00321825	gnl|CDD|33296	44.57	451	232	6	1	450	5	438	8e-117	350	CDD:33296	438	COG3493, CitS, Na+/citrate symporter	Energy production and conversion
scaffold4462_3304_6	1299	1704	0.044911	351	0.00399154	gnl|CDD|32865	60.56	431	169	1	1	431	83	512	0	582	CDD:32865	513	COG3051, CitF, Citrate lyase, alpha subunit	Energy production and conversion
scaffold4462_3304_7	348	971	0.0255919	196	0.0022289	gnl|CDD|32456	45.45	110	60	0	1	110	172	281	9e-39	131	CDD:32456	283	COG2301, CitE, Citrate lyase beta subunit	Carbohydrate transport and metabolism
scaffold4462_3304_8	555	984	0.0259345	198	0.00225164	gnl|CDD|32456	40.32	62	32	1	90	151	18	74	3e-10	54.9	CDD:32456	283	COG2301, CitE, Citrate lyase beta subunit	Carbohydrate transport and metabolism
scaffold4479_3318_1	261	26	0.000685262	21	0.00023881	gnl|CDD|34850	37.33	75	47	0	10	84	478	552	7e-12	58.2	CDD:34850	612	COG5253, MSS4, Phosphatidylinositol-4-phosphate 5-kinase	Signal transduction mechanisms
scaffold4483_3320_1	243	36	0.000948825	86	0.000977985	gnl|CDD|33906	49.18	61	31	0	21	81	7	67	2e-08	46.3	CDD:33906	228	COG4160, ArtM, ABC-type arginine/histidine transport system, permease component	Amino acid transport and metabolism
scaffold4483_3320_2	522	69	0.00181858	222	0.00252457	gnl|CDD|33942	50.58	172	83	1	1	172	60	229	2e-62	193	CDD:33942	230	COG4215, ArtQ, ABC-type arginine transport system, permease component	Amino acid transport and metabolism
scaffold4484_3321_1	96	2	5.27125e-05	7	7.96034e-05	gnl|CDD|30629	56.25	32	12	1	1	32	295	324	3e-09	47.9	CDD:30629	432	COG0281, SfcA, Malic enzyme	Energy production and conversion
scaffold4484_3321_2	537	19	0.000500769	154	0.00175128	gnl|CDD|30629	30.77	130	63	2	19	148	106	208	6e-28	106	CDD:30629	432	COG0281, SfcA, Malic enzyme	Energy production and conversion
scaffold4493_3325_1	717	3	7.90687e-05	129	0.00146698	gnl|CDD|33492	45.81	155	80	1	85	239	328	478	4e-30	117	CDD:33492	1027	COG3696, COG3696, Putative silver efflux pump	Inorganic ion transport and metabolism
scaffold4505_3332_1	624	43	0.00113332	77	0.000875638	gnl|CDD|30665	53.37	163	71	2	1	162	263	421	1e-59	198	CDD:30665	701	COG0317, SpoT, Guanosine polyphosphate pyrophosphohydrolases/synthetases	Signal transduction mechanisms / Transcription
scaffold4505_3332_2	414	25	0.000658906	46	0.000523108	gnl|CDD|30665	43.56	101	38	2	38	138	523	604	2e-24	96.5	CDD:30665	701	COG0317, SpoT, Guanosine polyphosphate pyrophosphohydrolases/synthetases	Signal transduction mechanisms / Transcription
scaffold4510_3336_1	1074	1753	0.0462025	326	0.00370725	gnl|CDD|31138	22.22	360	273	4	1	353	3	362	2e-48	167	CDD:31138	364	COG0795, COG0795, Predicted permeases	General function prediction only
scaffold4510_3336_2	1080	1661	0.0437777	344	0.00391194	gnl|CDD|31138	24.45	364	269	5	1	359	1	363	1e-41	148	CDD:31138	364	COG0795, COG0795, Predicted permeases	General function prediction only
scaffold4510_3336_3	1224	2909	0.0766703	600	0.00682315	gnl|CDD|30957	32.7	419	268	7	1	407	15	431	2e-83	263	CDD:30957	438	COG0612, PqqL, Predicted Zn-dependent peptidases	General function prediction only
scaffold4510_3336_4	441	831	0.021902	184	0.00209243	gnl|CDD|31099	56.85	146	62	1	1	146	3	147	1e-60	184	CDD:31099	148	COG0756, Dut, dUTPase	Nucleotide transport and metabolism
scaffold4510_3336_5	756	1068	0.0281485	249	0.00283161	gnl|CDD|31115	30.2	202	132	3	21	213	18	219	9e-18	78.7	CDD:31115	381	COG0772, FtsW, Bacterial cell division membrane protein	Cell division and chromosome partitioning
scaffold4521_3343_1	612	80	0.0021085	88	0.00100073	gnl|CDD|30486	52.94	204	95	1	1	204	95	297	3e-102	302	CDD:30486	403	COG0137, ArgG, Argininosuccinate synthase	Amino acid transport and metabolism
scaffold4523_3344_1	846	169	0.0044542	244	0.00277475	gnl|CDD|31480	21.61	199	146	2	6	202	432	622	6e-10	57	CDD:31480	674	COG1289, COG1289, Predicted membrane protein	Function unknown
scaffold4535_3354_1	894	126	0.00332089	320	0.00363901	gnl|CDD|34594	64.43	298	105	1	1	297	1	298	1e-160	451	CDD:34594	298	COG4989, COG4989, Predicted oxidoreductase	General function prediction only
scaffold4537_3356_1	390	40	0.00105425	54	0.000614084	gnl|CDD|30706	51.43	35	15	1	1	33	49	83	1e-10	53.8	CDD:30706	215	COG0357, GidB, Predicted S-adenosylmethionine-dependent methyltransferase involved in bacterial cell division	Cell envelope biogenesis, outer membrane
scaffold4556_3368_1	555	57	0.00150231	32	0.000363901	gnl|CDD|30823	43.66	142	78	1	1	140	116	257	3e-12	61.4	CDD:30823	397	COG0475, KefB, Kef-type K+ transport systems, membrane components	Inorganic ion transport and metabolism
scaffold4557_3369_1	159	11	0.000289919	8	9.09753e-05	gnl|CDD|32615	47.17	53	27	1	1	53	347	398	1e-15	67.2	CDD:32615	460	COG2723, BglB, Beta-glucosidase/6-phospho-beta-glucosidase/beta-galactosidase	Carbohydrate transport and metabolism
scaffold4557_3369_2	864	111	0.00292554	58	0.000659571	gnl|CDD|32615	47.88	236	122	1	1	235	64	299	1e-99	300	CDD:32615	460	COG2723, BglB, Beta-glucosidase/6-phospho-beta-glucosidase/beta-galactosidase	Carbohydrate transport and metabolism
scaffold4558_3370_1	423	37	0.000975181	13	0.000147835	gnl|CDD|32615	53.7	108	49	1	31	138	349	455	8e-43	146	CDD:32615	460	COG2723, BglB, Beta-glucosidase/6-phospho-beta-glucosidase/beta-galactosidase	Carbohydrate transport and metabolism
scaffold4561_3372_1	354	4	0.000105425	55	0.000625455	gnl|CDD|31408	52.08	48	23	0	1	48	236	283	2e-13	63.8	CDD:31408	439	COG1215, COG1215, Glycosyltransferases, probably involved in cell wall biogenesis	Cell envelope biogenesis, outer membrane
scaffold4565_3374_2	222	7	0.000184494	10	0.000113719	gnl|CDD|30913	75.51	49	12	0	3	51	631	679	3e-26	99.6	CDD:30913	906	COG0567, SucA, 2-oxoglutarate dehydrogenase complex, dehydrogenase (E1) component, and related enzymes	Energy production and conversion
scaffold4565_3374_3	186	12	0.000316275	3	3.41158e-05	gnl|CDD|30913	49.06	53	27	0	4	56	576	628	2e-18	76.1	CDD:30913	906	COG0567, SucA, 2-oxoglutarate dehydrogenase complex, dehydrogenase (E1) component, and related enzymes	Energy production and conversion
scaffold4565_3374_6	213	13	0.000342631	17	0.000193323	gnl|CDD|30913	53.03	66	31	0	1	66	390	455	7e-27	101	CDD:30913	906	COG0567, SucA, 2-oxoglutarate dehydrogenase complex, dehydrogenase (E1) component, and related enzymes	Energy production and conversion
scaffold4565_3374_8	327	31	0.000817043	19	0.000216066	gnl|CDD|30913	37.5	72	41	2	1	72	255	322	2e-13	63.7	CDD:30913	906	COG0567, SucA, 2-oxoglutarate dehydrogenase complex, dehydrogenase (E1) component, and related enzymes	Energy production and conversion
scaffold4565_3374_10	273	14	0.000368987	17	0.000193323	gnl|CDD|30913	33.87	62	40	1	17	78	122	182	2e-10	54.1	CDD:30913	906	COG0567, SucA, 2-oxoglutarate dehydrogenase complex, dehydrogenase (E1) component, and related enzymes	Energy production and conversion
scaffold4568_3375_1	513	24	0.00063255	68	0.00077329	gnl|CDD|33735	89.29	56	6	0	116	171	171	226	1e-28	106	CDD:33735	289	COG3954, PrkB, Phosphoribulokinase	Energy production and conversion
scaffold4573_3379_1	192	31	0.000817043	78	0.00088701	gnl|CDD|31148	56.25	48	21	0	1	48	196	243	5e-15	64	CDD:31148	255	COG0805, TatC, Sec-independent protein secretion pathway component TatC	Intracellular trafficking and secretion
scaffold4573_3379_3	630	58	0.00152866	148	0.00168304	gnl|CDD|30433	31.19	218	140	4	1	210	3	218	8e-48	157	CDD:30433	256	COG0084, TatD, Mg-dependent DNase	DNA replication, recombination, and repair
scaffold4574_3380_1	507	679	0.0178959	37	0.000420761	gnl|CDD|30363	22.6	177	110	5	2	167	456	616	2e-17	77.6	CDD:30363	879	COG0013, AlaS, Alanyl-tRNA synthetase	Translation, ribosomal structure and biogenesis
scaffold4574_3380_2	966	1519	0.0400351	108	0.00122817	gnl|CDD|31361	34.91	318	196	6	8	322	1	310	3e-82	257	CDD:31361	459	COG1167, ARO8, Transcriptional regulators containing a DNA-binding HTH domain and an aminotransferase domain (MocR family) and their eukaryotic orthologs	Transcription / Amino acid transport and metabolism
scaffold4587_3389_1	228	18	0.000474412	8	9.09753e-05	gnl|CDD|34627	40.62	64	31	2	12	68	390	453	1e-14	66.2	CDD:34627	1463	COG5022, COG5022, Myosin heavy chain	Cytoskeleton
scaffold4597_3396_1	147	13	0.000342631	30	0.000341158	gnl|CDD|34217	75.51	49	12	0	1	49	482	530	1e-24	93.1	CDD:34217	578	COG4579, COG4579, Isocitrate dehydrogenase kinase/phosphatase	Signal transduction mechanisms
scaffold4597_3396_2	1035	153	0.0040325	353	0.00401429	gnl|CDD|34217	53.25	323	118	2	1	323	152	441	7e-130	385	CDD:34217	578	COG4579, COG4579, Isocitrate dehydrogenase kinase/phosphatase	Signal transduction mechanisms
scaffold4609_3404_1	393	36	0.000948825	71	0.000807406	gnl|CDD|30367	44.78	134	70	1	1	130	302	435	6e-45	151	CDD:30367	435	COG0017, AsnS, Aspartyl/asparaginyl-tRNA synthetases	Translation, ribosomal structure and biogenesis
scaffold4618_3410_2	234	6	0.000158137	26	0.00029567	gnl|CDD|30614	42.86	49	28	0	20	68	81	129	7e-10	51.4	CDD:30614	347	COG0265, DegQ, Trypsin-like serine proteases, typically periplasmic, contain C-terminal PDZ domain	Posttranslational modification, protein turnover, chaperones
scaffold4638_3421_4	198	16	0.0004217	15	0.000170579	gnl|CDD|30495	41.67	48	28	0	9	56	170	217	2e-11	56	CDD:30495	563	COG0146, HyuB, N-methylhydantoinase B/acetone carboxylase, alpha subunit	Amino acid transport and metabolism / Secondary metabolites biosynthesis, transport, and catabolism
scaffold4638_3421_6	168	6	0.000158137	4	4.54877e-05	gnl|CDD|30495	54.24	59	22	1	1	54	365	423	3e-10	52.5	CDD:30495	563	COG0146, HyuB, N-methylhydantoinase B/acetone carboxylase, alpha subunit	Amino acid transport and metabolism / Secondary metabolites biosynthesis, transport, and catabolism
scaffold4639_3422_1	669	99	0.00260927	290	0.00329786	gnl|CDD|34279	81.96	194	35	0	1	194	18	211	8e-101	292	CDD:34279	212	COG4660, RnfE, Predicted NADH:ubiquinone oxidoreductase, subunit RnfE	Energy production and conversion
scaffold4645_3426_1	654	50	0.00131781	28	0.000318414	gnl|CDD|30899	43.8	137	63	4	10	132	468	604	8e-24	97.9	CDD:30899	866	COG0553, HepA, Superfamily II DNA/RNA helicases, SNF2 family	Transcription / DNA replication, recombination, and repair
scaffold4648_3428_1	720	98	0.00258291	180	0.00204695	gnl|CDD|31364	46.43	84	44	1	1	84	259	341	1e-24	98	CDD:31364	347	COG1171, IlvA, Threonine dehydratase	Amino acid transport and metabolism
scaffold4688_3449_1	1230	48	0.0012651	294	0.00334334	gnl|CDD|30823	48.35	182	90	3	1	178	116	297	3e-22	94.9	CDD:30823	397	COG0475, KefB, Kef-type K+ transport systems, membrane components	Inorganic ion transport and metabolism
scaffold4689_3450_1	582	70	0.00184494	56	0.000636827	gnl|CDD|31419	41.43	140	81	1	56	194	24	163	3e-23	91.4	CDD:31419	212	COG1226, Kch, Kef-type K+ transport systems, predicted NAD-binding component	Inorganic ion transport and metabolism
scaffold4699_3456_3	447	522	0.013758	130	0.00147835	gnl|CDD|34433	31.58	133	83	3	20	148	4	132	5e-12	57.2	CDD:34433	133	COG4824, COG4824, Phage-related holin (Lysis protein)	General function prediction only
scaffold4701_3457_2	645	2	5.27125e-05	211	0.00239947	gnl|CDD|30672	34.29	210	132	3	11	214	99	308	6e-52	170	CDD:30672	308	COG0324, MiaA, tRNA delta(2)-isopentenylpyrophosphate transferase	Translation, ribosomal structure and biogenesis
scaffold4701_3457_3	438	0	0	129	0.00146698	gnl|CDD|30672	37.6	125	78	0	1	125	2	126	3e-44	147	CDD:30672	308	COG0324, MiaA, tRNA delta(2)-isopentenylpyrophosphate transferase	Translation, ribosomal structure and biogenesis
scaffold4701_3457_5	780	12	0.000316275	283	0.00321825	gnl|CDD|31245	47.83	253	131	1	4	255	8	260	5e-96	283	CDD:31245	260	COG1043, LpxA, Acyl-	acyl carrier protein
scaffold4701_3457_6	1212	2	5.27125e-05	392	0.00445779	gnl|CDD|31117	38.25	251	125	5	2	248	60	284	4e-58	192	CDD:31117	300	COG0774, LpxC, UDP-3-O-acyl-N-acetylglucosamine deacetylase	Cell envelope biogenesis, outer membrane
scaffold4707_3460_2	498	60	0.00158137	54	0.000614084	gnl|CDD|31391	60.76	158	61	1	10	166	196	353	3e-76	241	CDD:31391	730	COG1198, PriA, Primosomal protein N' (replication factor Y) - superfamily II helicase	DNA replication, recombination, and repair
scaffold4711_3464_1	1419	1016	0.0267779	357	0.00405977	gnl|CDD|33308	33.13	323	183	8	151	470	172	464	4e-54	190	CDD:33308	596	COG3505, VirD4, Type IV secretory pathway, VirD4 components	Intracellular trafficking and secretion
scaffold4711_3464_2	294	314	0.00827586	93	0.00105759	gnl|CDD|32771	28.28	99	67	1	1	95	255	353	2e-16	70.9	CDD:32771	360	COG2948, VirB10, Type IV secretory pathway, VirB10 components	Intracellular trafficking and secretion
scaffold4736_3479_1	540	7	0.000184494	148	0.00168304	gnl|CDD|31088	34.62	104	64	2	4	107	13	112	3e-18	77.3	CDD:31088	229	COG0745, OmpR, Response regulators consisting of a CheY-like receiver domain and a winged-helix DNA-binding domain	Signal transduction mechanisms / Transcription
scaffold4753_3489_1	264	30	0.000790687	72	0.000818778	gnl|CDD|30614	35.37	82	53	0	2	83	259	340	3e-15	66.8	CDD:30614	347	COG0265, DegQ, Trypsin-like serine proteases, typically periplasmic, contain C-terminal PDZ domain	Posttranslational modification, protein turnover, chaperones
scaffold4753_3489_2	519	98	0.00258291	220	0.00250182	gnl|CDD|31109	68.24	170	54	0	2	171	252	421	1e-90	271	CDD:31109	421	COG0766, MurA, UDP-N-acetylglucosamine enolpyruvyl transferase	Cell envelope biogenesis, outer membrane
scaffold4753_3489_3	183	12	0.000316275	22	0.000250182	gnl|CDD|31109	81.08	37	7	0	2	38	180	216	8e-17	70.9	CDD:31109	421	COG0766, MurA, UDP-N-acetylglucosamine enolpyruvyl transferase	Cell envelope biogenesis, outer membrane
scaffold4768_3499_1	264	7	0.000184494	34	0.000386645	gnl|CDD|33113	58.97	39	16	0	1	39	79	117	4e-11	53.3	CDD:33113	145	COG3304, COG3304, Predicted membrane protein	Function unknown
scaffold4768_3499_2	720	68	0.00179222	58	0.000659571	gnl|CDD|31480	31.61	174	114	3	2	175	17	185	1e-32	123	CDD:31480	674	COG1289, COG1289, Predicted membrane protein	Function unknown
scaffold4771_3500_1	102	4	0.000105425	5	5.68596e-05	gnl|CDD|32859	76.47	34	8	0	1	34	111	144	1e-16	66.5	CDD:32859	165	COG3045, CreA, Uncharacterized protein conserved in bacteria	Function unknown
scaffold4775_3502_1	1542	844	0.0222447	217	0.00246771	gnl|CDD|31443	37.47	371	228	3	95	461	4	374	2e-81	270	CDD:31443	793	COG1251, NirB, NAD(P)H-nitrite reductase	Energy production and conversion
scaffold4775_3502_2	207	418	0.0110169	98	0.00111445	gnl|CDD|32932	39.71	68	39	1	2	67	61	128	7e-12	56.5	CDD:32932	304	COG3118, COG3118, Thioredoxin domain-containing protein	Posttranslational modification, protein turnover, chaperones
scaffold4777_3504_1	669	786	0.020716	219	0.00249045	gnl|CDD|33896	32.12	193	122	5	36	221	50	240	3e-39	137	CDD:33896	336	COG4143, TbpA, ABC-type thiamine transport system, periplasmic component	Coenzyme metabolism
scaffold4781_3508_1	720	73	0.00192401	231	0.00262691	gnl|CDD|32210	42.5	240	136	2	1	240	138	375	9e-73	229	CDD:32210	470	COG2027, DacB, D-alanyl-D-alanine carboxypeptidase (penicillin-binding protein 4)	Cell envelope biogenesis, outer membrane
scaffold4795_3519_1	972	1271	0.0334988	282	0.00320688	gnl|CDD|31319	38.15	173	105	2	8	179	58	229	2e-40	141	CDD:31319	235	COG1122, CbiO, ABC-type cobalt transport system, ATPase component	Inorganic ion transport and metabolism
scaffold4795_3519_2	162	94	0.00247749	20	0.000227438	gnl|CDD|31319	37.5	56	33	1	1	54	91	146	6e-10	49.9	CDD:31319	235	COG1122, CbiO, ABC-type cobalt transport system, ATPase component	Inorganic ion transport and metabolism
scaffold4821_3539_2	1131	666	0.0175533	222	0.00252457	gnl|CDD|30877	18.88	376	286	5	6	377	69	429	2e-12	65.2	CDD:30877	466	COG0531, PotE, Amino acid transporters	Amino acid transport and metabolism
scaffold4830_3546_2	309	49	0.00129146	89	0.0010121	gnl|CDD|32926	57.28	103	43	1	1	102	19	121	3e-38	125	CDD:32926	121	COG3112, COG3112, Uncharacterized protein conserved in bacteria	Function unknown
scaffold4846_3560_3	339	25	0.000658906	23	0.000261554	gnl|CDD|30861	37.97	79	43	2	21	93	97	175	1e-11	57.9	CDD:30861	384	COG0515, SPS1, Serine/threonine protein kinase	General function prediction only / Signal transduction mechanisms / Transcription / DNA replication, recombination, and repair
scaffold4850_3562_2	729	1892	0.049866	458	0.00520834	gnl|CDD|31353	49.79	241	120	1	1	241	59	298	1e-78	240	CDD:31353	298	COG1159, Era, GTPase	General function prediction only
scaffold4850_3562_3	510	1355	0.0357127	419	0.00476483	gnl|CDD|31624	42.35	170	95	2	1	167	25	194	4e-57	178	CDD:31624	201	COG1435, Tdk, Thymidine kinase	Nucleotide transport and metabolism
scaffold4850_3562_4	852	1738	0.0458071	467	0.00531069	gnl|CDD|30450	20.25	242	151	6	14	215	4	243	2e-20	85.7	CDD:30450	266	COG0101, TruA, Pseudouridylate synthase	Translation, ribosomal structure and biogenesis
scaffold4850_3562_6	1773	2670	0.0703712	802	0.00912028	gnl|CDD|31235	24.65	495	338	14	38	515	4	480	1e-41	154	CDD:31235	490	COG1032, COG1032, Fe-S oxidoreductase	Energy production and conversion
scaffold4850_3562_7	669	963	0.0253811	251	0.00285435	gnl|CDD|31036	57.66	222	92	2	2	221	1	222	9e-114	326	CDD:31036	223	COG0692, Ung, Uracil DNA glycosylase	DNA replication, recombination, and repair
scaffold4850_3562_9	1209	2169	0.0571667	614	0.00698236	gnl|CDD|31112	43.73	407	201	7	23	403	11	415	1e-108	329	CDD:31112	475	COG0769, MurE, UDP-N-acetylmuramyl tripeptide synthase	Cell envelope biogenesis, outer membrane
scaffold4903_3597_1	297	11	0.000289919	65	0.000739175	gnl|CDD|31331	34.02	97	60	1	1	93	125	221	1e-22	86.4	CDD:31331	226	COG1136, SalX, ABC-type antimicrobial peptide transport system, ATPase component	Defense mechanisms
scaffold4903_3597_2	723	66	0.00173951	255	0.00289984	gnl|CDD|30739	44.67	197	106	1	30	226	30	223	2e-40	139	CDD:30739	256	COG0390, COG0390, ABC-type uncharacterized transport system, permease component	General function prediction only
scaffold4917_3607_1	738	83	0.00218757	66	0.000750547	gnl|CDD|34682	26.55	113	72	5	113	224	6	108	1e-10	55.3	CDD:34682	153	COG5078, COG5078, Ubiquitin-protein ligase	Posttranslational modification, protein turnover, chaperones
scaffold4924_3611_4	231	29	0.000764331	16	0.000181951	gnl|CDD|32159	46.67	45	24	0	12	56	177	221	1e-13	60.2	CDD:32159	222	COG1976, TIF6, Translation initiation factor 6 (eIF-6)	Translation, ribosomal structure and biogenesis
scaffold4924_3611_5	378	31	0.000817043	36	0.000409389	gnl|CDD|32159	37.8	82	40	2	4	84	98	169	2e-16	69.9	CDD:32159	222	COG1976, TIF6, Translation initiation factor 6 (eIF-6)	Translation, ribosomal structure and biogenesis
scaffold4940_3623_1	897	2	5.27125e-05	836	0.00950692	gnl|CDD|30707	40.52	232	126	5	1	227	66	290	6e-59	197	CDD:30707	568	COG0358, DnaG, DNA primase (bacterial type)	DNA replication, recombination, and repair
scaffold4977_3652_1	657	4	0.000105425	364	0.00413938	gnl|CDD|30925	32.91	234	132	5	1	209	5	238	9e-37	128	CDD:30925	241	COG0580, GlpF, Glycerol uptake facilitator and related permeases (Major Intrinsic Protein Family)	Carbohydrate transport and metabolism
scaffold4977_3652_2	2319	2	5.27125e-05	863	0.00981396	gnl|CDD|34388	18.96	654	408	24	113	753	215	759	3e-32	130	CDD:34388	766	COG4775, COG4775, Outer membrane protein/protective antigen OMA87	Cell envelope biogenesis, outer membrane
scaffold4981_3656_1	369	37	0.000975181	119	0.00135326	gnl|CDD|33112	73.98	123	32	0	1	123	120	242	1e-62	199	CDD:33112	501	COG3303, NrfA, Formate-dependent nitrite reductase, periplasmic cytochrome c552 subunit	Inorganic ion transport and metabolism
scaffold4988_3662_1	447	9	0.000237206	101	0.00114856	gnl|CDD|31455	36.47	85	51	1	37	118	181	265	2e-12	61	CDD:31455	393	COG1263, PtsG, Phosphotransferase system IIC components, glucose/maltose/N-acetylglucosamine-specific	Carbohydrate transport and metabolism
scaffold5021_3686_1	675	636	0.0167626	222	0.00252457	gnl|CDD|34580	26.6	203	139	5	1	194	6	207	5e-26	101	CDD:34580	300	COG4974, XerD, Site-specific recombinase XerD	DNA replication, recombination, and repair
scaffold5021_3686_2	1662	3056	0.0805447	784	0.00891558	gnl|CDD|30843	42.24	554	314	5	1	550	1	552	4e-161	472	CDD:30843	557	COG0497, RecN, ATPase involved in DNA repair	DNA replication, recombination, and repair
scaffold5099_3744_2	339	2	5.27125e-05	87	0.000989357	gnl|CDD|32101	28.75	80	54	2	28	104	40	119	2e-14	63.3	CDD:32101	131	COG1917, COG1917, Uncharacterized conserved protein, contains double-stranded beta-helix domain	Function unknown
scaffold5159_3782_1	201	413	0.0108851	105	0.00119405	gnl|CDD|31469	61.54	65	24	1	1	64	1	65	2e-22	81	CDD:31469	67	COG1278, CspC, Cold shock proteins	Transcription
scaffold5159_3782_2	597	723	0.0190556	227	0.00258143	gnl|CDD|30586	36.31	179	110	3	1	178	3	178	1e-35	123	CDD:30586	201	COG0237, CoaE, Dephospho-CoA kinase	Coenzyme metabolism
scaffold5159_3782_3	2151	3782	0.0996793	978	0.0111217	gnl|CDD|31168	42.72	302	152	4	1	282	7	307	2e-90	287	CDD:31168	347	COG0826, COG0826, Collagenase and related proteases	Posttranslational modification, protein turnover, chaperones
scaffold5159_3782_4	390	823	0.0216912	171	0.0019446	gnl|CDD|31458	34.4	125	69	4	6	130	17	128	3e-17	72.3	CDD:31458	160	COG1267, PgpA, Phosphatidylglycerophosphatase A and related proteins	Lipid metabolism
scaffold5190_3807_1	171	7	0.000184494	8	9.09753e-05	gnl|CDD|30821	55.81	43	19	0	14	56	144	186	5e-15	64.8	CDD:30821	348	COG0473, LeuB, Isocitrate/isopropylmalate dehydrogenase	Amino acid transport and metabolism
scaffold5198_3812_1	435	38	0.00100154	184	0.00209243	gnl|CDD|31131	58.33	144	60	0	1	144	143	286	3e-79	237	CDD:31131	287	COG0788, PurU, Formyltetrahydrofolate hydrolase	Nucleotide transport and metabolism
scaffold5219_3823_1	963	54	0.00142324	303	0.00344569	gnl|CDD|30621	56.39	321	140	0	1	321	236	556	1e-160	465	CDD:30621	667	COG0272, Lig, NAD-dependent DNA ligase (contains BRCT domain type II)	DNA replication, recombination, and repair
scaffold5230_3833_1	408	60	0.00158137	72	0.000818778	gnl|CDD|30931	29.63	135	93	1	1	133	68	202	5e-19	77.6	CDD:30931	208	COG0586, DedA, Uncharacterized membrane-associated protein	Function unknown
scaffold5266_3857_1	321	582	0.0153393	166	0.00188774	gnl|CDD|31984	35.71	70	45	0	5	74	75	144	3e-17	71.5	CDD:31984	167	COG1799, COG1799, Uncharacterized protein conserved in bacteria	Function unknown
scaffold5266_3857_2	576	823	0.0216912	249	0.00283161	gnl|CDD|30963	28.93	159	112	1	1	159	140	297	5e-27	103	CDD:30963	332	COG0618, COG0618, Exopolyphosphatase-related proteins	General function prediction only
scaffold5266_3857_3	645	615	0.0162091	183	0.00208106	gnl|CDD|31475	35.34	133	85	1	72	203	156	288	1e-22	90.6	CDD:31475	289	COG1284, COG1284, Uncharacterized conserved protein	Function unknown
scaffold5283_3866_1	354	1	2.63562e-05	87	0.000989357	gnl|CDD|31695	31.51	73	46	1	40	108	545	617	2e-08	49	CDD:31695	620	COG1506, DAP2, Dipeptidyl aminopeptidases/acylaminoacyl-peptidases	Amino acid transport and metabolism
scaffold5320_3896_3	405	198	0.00521854	308	0.00350255	gnl|CDD|30845	40.22	92	24	1	27	118	26	86	3e-21	86	CDD:30845	420	COG0499, SAM1, S-adenosylhomocysteine hydrolase	Coenzyme metabolism
scaffold5335_3906_2	915	545	0.0143642	258	0.00293395	gnl|CDD|30623	52.44	307	142	2	1	304	7	312	2e-145	413	CDD:30623	314	COG0275, COG0275, Predicted S-adenosylmethionine-dependent methyltransferase involved in cell envelope biogenesis	Cell envelope biogenesis, outer membrane
scaffold5362_3923_2	501	37	0.000975181	46	0.000523108	gnl|CDD|30844	31.51	73	49	1	1	73	1	72	1e-08	50.3	CDD:30844	411	COG0498, ThrC, Threonine synthase	Amino acid transport and metabolism
scaffold5365_3926_3	246	25	0.000658906	41	0.000466249	gnl|CDD|35135	32	75	51	0	4	78	49	123	7e-10	49.7	CDD:35135	156	COG5576, COG5576, Homeodomain-containing transcription factor	Transcription
scaffold5379_3937_1	330	344	0.00906655	64	0.000727803	gnl|CDD|32088	35.21	71	46	0	5	75	196	266	4e-15	68	CDD:32088	463	COG1904, UxaC, Glucuronate isomerase	Carbohydrate transport and metabolism
scaffold5384_3942_1	399	617	0.0162618	182	0.00206969	gnl|CDD|30358	51.49	101	40	2	1	100	45	137	5e-36	126	CDD:30358	472	COG0008, GlnS, Glutamyl- and glutaminyl-tRNA synthetases	Translation, ribosomal structure and biogenesis
scaffold5384_3942_2	312	345	0.0090929	99	0.00112582	gnl|CDD|30358	46.6	103	54	1	1	102	205	307	2e-36	126	CDD:30358	472	COG0008, GlnS, Glutamyl- and glutaminyl-tRNA synthetases	Translation, ribosomal structure and biogenesis
scaffold5396_3952_1	468	2	5.27125e-05	244	0.00277475	gnl|CDD|31548	23.62	127	90	2	1	120	62	188	1e-11	57.6	CDD:31548	238	COG1357, COG1357, Uncharacterized low-complexity proteins	Function unknown
scaffold5396_3952_2	135	0	0	8	9.09753e-05	gnl|CDD|31001	41.3	46	26	1	1	45	3	48	2e-14	62.2	CDD:31001	280	COG0656, ARA1, Aldo/keto reductases, related to diketogulonate reductase	General function prediction only
scaffold5398_3954_1	1065	540	0.0142324	780	0.0088701	gnl|CDD|34686	44.44	45	25	0	144	188	61	105	9e-09	51.6	CDD:34686	190	COG5082, AIR1, Arginine methyltransferase-interacting protein, contains RING Zn-finger	Posttranslational modification, protein turnover, chaperones / Intracellular trafficking and secretion
scaffold5409_3963_1	291	1	2.63562e-05	70	0.000796034	gnl|CDD|30912	41.67	84	49	0	10	93	176	259	3e-24	91.5	CDD:30912	260	COG0566, SpoU, rRNA methylases	Translation, ribosomal structure and biogenesis
scaffold5409_3963_2	768	1	2.63562e-05	203	0.0023085	gnl|CDD|32408	29.29	140	87	4	14	150	28	158	9e-17	74.2	CDD:32408	238	COG2226, UbiE, Methylase involved in ubiquinone/menaquinone biosynthesis	Coenzyme metabolism
scaffold5409_3963_3	423	2	5.27125e-05	110	0.00125091	gnl|CDD|30600	52.34	128	60	1	13	139	2	129	6e-43	138	CDD:30600	130	COG0251, TdcF, Putative translation initiation inhibitor, yjgF family	Translation, ribosomal structure and biogenesis
scaffold5428_3975_3	855	672	0.0177114	223	0.00253594	gnl|CDD|30959	25.94	266	181	8	33	282	47	312	3e-26	103	CDD:30959	319	COG0614, FepB, ABC-type Fe3+-hydroxamate transport system, periplasmic component	Inorganic ion transport and metabolism
scaffold5428_3975_4	747	1193	0.031443	277	0.00315002	gnl|CDD|31317	35.18	253	151	2	2	242	1	252	1e-62	197	CDD:31317	258	COG1120, FepC, ABC-type cobalamin/Fe3+-siderophores transport systems, ATPase components	Inorganic ion transport and metabolism / Coenzyme metabolism
scaffold5428_3975_5	993	1883	0.0496288	319	0.00362764	gnl|CDD|30954	38.1	294	175	2	44	330	40	333	2e-47	163	CDD:30954	334	COG0609, FepD, ABC-type Fe3+-siderophore transport system, permease component	Inorganic ion transport and metabolism
scaffold5428_3975_6	168	125	0.00329453	33	0.000375273	gnl|CDD|31082	54.55	55	25	0	1	55	209	263	2e-17	71	CDD:31082	277	COG0739, NlpD, Membrane proteins related to metalloendopeptidases	Cell envelope biogenesis, outer membrane
scaffold5431_3978_1	453	76	0.00200307	215	0.00244496	gnl|CDD|32082	58.99	139	55	2	4	142	36	172	3e-60	185	CDD:32082	173	COG1898, RfbC, dTDP-4-dehydrorhamnose 3,5-epimerase and related enzymes	Cell envelope biogenesis, outer membrane
scaffold5431_3978_2	999	75	0.00197672	289	0.00328648	gnl|CDD|31288	45.83	240	120	1	1	240	1	230	6e-87	264	CDD:31288	281	COG1091, RfbD, dTDP-4-dehydrorhamnose reductase	Cell envelope biogenesis, outer membrane
scaffold5447_3991_1	591	78	0.00205579	267	0.0030363	gnl|CDD|33188	37.88	198	118	2	1	193	7	204	3e-31	112	CDD:33188	204	COG3381, TorD, Uncharacterized component of anaerobic dehydrogenases	General function prediction only
scaffold5466_4002_1	1266	3429	0.0903755	630	0.00716431	gnl|CDD|30885	39.2	426	240	6	6	422	97	512	3e-94	294	CDD:30885	541	COG0539, RpsA, Ribosomal protein S1	Translation, ribosomal structure and biogenesis
scaffold5466_4002_2	531	348	0.00917197	64	0.000727803	gnl|CDD|31104	33.09	136	85	1	1	136	2	131	2e-34	122	CDD:31104	294	COG0761, LytB, Penicillin tolerance protein	Lipid metabolism / Cell envelope biogenesis, outer membrane
scaffold5466_4002_3	270	70	0.00184494	15	0.000170579	gnl|CDD|32108	48.86	88	45	0	1	88	1	88	2e-31	106	CDD:32108	88	COG1925, FruB, Phosphotransferase system, HPr-related proteins	Carbohydrate transport and metabolism
scaffold5466_4002_4	978	1396	0.0367933	273	0.00310453	gnl|CDD|31278	42.77	318	178	1	3	320	259	572	3e-99	304	CDD:31278	574	COG1080, PtsA, Phosphoenolpyruvate-protein kinase (PTS system EI component in bacteria)	Carbohydrate transport and metabolism
scaffold5488_4015_1	201	7	0.000184494	16	0.000181951	gnl|CDD|32433	58.21	67	28	0	1	67	69	135	8e-18	74.1	CDD:32433	436	COG2252, COG2252, Permeases	General function prediction only
scaffold5556_4064_2	336	21	0.000553481	44	0.000500364	gnl|CDD|32165	42.47	73	39	2	1	71	242	313	2e-17	75.4	CDD:32165	557	COG1982, LdcC, Arginine/lysine/ornithine decarboxylases	Amino acid transport and metabolism
scaffold5556_4064_3	996	114	0.00300461	310	0.00352529	gnl|CDD|32165	47.62	189	86	4	107	294	2	178	6e-71	230	CDD:32165	557	COG1982, LdcC, Arginine/lysine/ornithine decarboxylases	Amino acid transport and metabolism
scaffold5575_4075_2	618	664	0.0175005	205	0.00233124	gnl|CDD|32278	28.88	187	127	3	21	205	19	201	2e-27	102	CDD:32278	203	COG2095, MarC, Multiple antibiotic transporter	Intracellular trafficking and secretion
scaffold5586_4085_1	501	36	0.000948825	23	0.000261554	gnl|CDD|34597	75.93	54	13	0	1	54	208	261	3e-29	109	CDD:34597	404	COG4992, ArgD, Ornithine/acetylornithine aminotransferase	Amino acid transport and metabolism
scaffold5586_4085_2	513	73	0.00192401	68	0.00077329	gnl|CDD|32952	58.48	171	70	1	1	171	1	170	2e-71	219	CDD:32952	336	COG3138, AstA, Arginine/ornithine N-succinyltransferase beta subunit	Amino acid transport and metabolism
scaffold5631_4117_2	798	38	0.00100154	243	0.00276338	gnl|CDD|30609	46.04	265	137	3	1	264	224	483	5e-69	221	CDD:30609	485	COG0260, PepB, Leucyl aminopeptidase	Amino acid transport and metabolism
scaffold5640_4122_1	393	1	2.63562e-05	84	0.000955241	gnl|CDD|30891	46.03	126	67	1	6	130	80	205	2e-47	152	CDD:30891	205	COG0545, FkpA, FKBP-type peptidyl-prolyl cis-trans isomerases 1	Posttranslational modification, protein turnover, chaperones
scaffold5640_4122_2	954	1	2.63562e-05	374	0.0042531	gnl|CDD|32063	26.81	276	190	6	38	306	36	306	2e-26	104	CDD:32063	322	COG1879, RbsB, ABC-type sugar transport system, periplasmic component	Carbohydrate transport and metabolism
scaffold5640_4122_3	1668	4	0.000105425	642	0.00730077	gnl|CDD|31345	36.4	566	339	5	5	555	1	560	6e-160	470	CDD:31345	576	COG1151, COG1151, 6Fe-6S prismane cluster-containing protein	Energy production and conversion
scaffold5640_4122_5	771	7	0.000184494	171	0.0019446	gnl|CDD|32379	38.6	57	35	0	200	256	153	209	1e-11	59.6	CDD:32379	211	COG2197, CitB, Response regulator containing a CheY-like receiver domain and an HTH DNA-binding domain	Signal transduction mechanisms / Transcription
scaffold5640_4122_7	252	1	2.63562e-05	60	0.000682315	gnl|CDD|31119	46.25	80	43	0	1	80	7	86	1e-22	82.9	CDD:31119	94	COG0776, HimA, Bacterial nucleoid DNA-binding protein	DNA replication, recombination, and repair
scaffold5640_4122_8	264	0	0	53	0.000602712	gnl|CDD|32027	42.17	83	48	0	1	83	1	83	7e-11	53.4	CDD:32027	225	COG1842, PspA, Phage shock protein A (IM30), suppresses sigma54-dependent transcription	Transcription / Signal transduction mechanisms
scaffold5676_4145_1	180	192	0.0050604	37	0.000420761	gnl|CDD|31514	66.67	39	11	1	16	52	2	40	3e-11	54.6	CDD:31514	358	COG1323, COG1323, Predicted nucleotidyltransferase	General function prediction only
scaffold5676_4145_2	573	1802	0.0474939	322	0.00366176	gnl|CDD|31514	32.34	201	124	5	2	191	69	268	8e-31	114	CDD:31514	358	COG1323, COG1323, Predicted nucleotidyltransferase	General function prediction only
scaffold5678_4146_1	153	269	0.00708983	81	0.000921125	gnl|CDD|33636	56.52	46	20	0	1	46	456	501	2e-14	64	CDD:33636	501	COG3845, COG3845, ABC-type uncharacterized transport systems, ATPase components	General function prediction only
scaffold5678_4146_2	1050	542	0.0142851	235	0.0026724	gnl|CDD|34234	43.6	289	158	3	31	316	36	322	3e-65	211	CDD:34234	356	COG4603, COG4603, ABC-type uncharacterized transport system, permease component	General function prediction only
scaffold5678_4146_3	882	401	0.0105689	159	0.00180813	gnl|CDD|31277	48.78	287	137	1	14	290	16	302	1e-73	229	CDD:31277	304	COG1079, COG1079, Uncharacterized ABC-type transport system, permease component	General function prediction only
scaffold5682_4149_1	819	35	0.000922468	261	0.00296807	gnl|CDD|32886	64.5	262	88	3	2	259	570	830	8e-117	355	CDD:32886	853	COG3072, CyaA, Adenylate cyclase	Nucleotide transport and metabolism
scaffold5695_4159_1	1521	168	0.00442785	175	0.00199009	gnl|CDD|31010	27.54	167	114	3	9	171	70	233	3e-11	60.7	CDD:31010	235	COG0666, Arp, FOG: Ankyrin repeat	General function prediction only
scaffold5705_4168_1	711	94	0.00247749	286	0.00325237	gnl|CDD|31287	57.14	231	99	0	7	237	56	286	2e-110	321	CDD:31287	297	COG1090, COG1090, Predicted nucleoside-diphosphate sugar epimerase	General function prediction only
scaffold5711_4173_1	504	677	0.0178432	198	0.00225164	gnl|CDD|30954	36.9	168	103	2	2	166	115	282	5e-23	91.1	CDD:30954	334	COG0609, FepD, ABC-type Fe3+-siderophore transport system, permease component	Inorganic ion transport and metabolism
scaffold5720_4179_1	174	11	0.000289919	10	0.000113719	gnl|CDD|31306	65.62	32	11	0	14	45	88	119	2e-14	64.2	CDD:31306	464	COG1109, {ManB}, Phosphomannomutase	Carbohydrate transport and metabolism
scaffold5740_4191_1	405	3	7.90687e-05	199	0.00226301	gnl|CDD|32356	30.71	127	82	3	6	131	33	154	3e-16	70	CDD:32356	211	COG2173, DdpX, D-alanyl-D-alanine dipeptidase	Cell envelope biogenesis, outer membrane
scaffold5742_4192_1	348	22	0.000579837	19	0.000216066	gnl|CDD|31971	60.71	56	22	0	1	56	302	357	4e-22	88.1	CDD:31971	482	COG1785, PhoA, Alkaline phosphatase	Inorganic ion transport and metabolism
scaffold5742_4192_2	354	27	0.000711618	75	0.000852894	gnl|CDD|31971	55.17	87	39	0	1	87	115	201	5e-34	120	CDD:31971	482	COG1785, PhoA, Alkaline phosphatase	Inorganic ion transport and metabolism
scaffold5744_4194_1	720	13	0.000342631	255	0.00289984	gnl|CDD|31182	41.18	238	137	1	1	238	174	408	3e-14	68.5	CDD:31182	408	COG0840, Tar, Methyl-accepting chemotaxis protein	Cell motility and secretion / Signal transduction mechanisms
scaffold5744_4194_2	690	13	0.000342631	158	0.00179676	gnl|CDD|32579	38.12	223	127	5	8	223	266	484	5e-64	207	CDD:32579	486	COG2509, COG2509, Uncharacterized FAD-dependent dehydrogenases	General function prediction only
scaffold5749_4198_1	1953	5018	0.132256	1000	0.0113719	gnl|CDD|31111	27.9	577	347	14	1	560	42	566	1e-92	299	CDD:31111	599	COG0768, FtsI, Cell division protein FtsI/penicillin-binding protein 2	Cell envelope biogenesis, outer membrane
scaffold5750_4199_1	465	263	0.00693169	64	0.000727803	gnl|CDD|30966	35.62	146	92	2	4	147	288	433	7e-31	113	CDD:30966	437	COG0621, MiaB, 2-methylthioadenine synthetase	Translation, ribosomal structure and biogenesis
scaffold5750_4199_4	3681	2080	0.054821	539	0.00612946	gnl|CDD|30940	51.08	554	268	3	671	1224	5	555	0	647	CDD:30940	555	COG0595, COG0595, Predicted hydrolase of the metallo-beta-lactamase superfamily	General function prediction only
scaffold5750_4199_5	309	164	0.00432242	46	0.000523108	gnl|CDD|31723	47.92	96	50	0	2	97	1	96	4e-19	74.8	CDD:31723	97	COG1534, COG1534, Predicted RNA-binding protein containing KH domain, possibly ribosomal protein	Translation, ribosomal structure and biogenesis
scaffold5750_4199_6	462	906	0.0238788	187	0.00212655	gnl|CDD|32146	44.88	127	69	1	6	132	7	132	1e-28	103	CDD:32146	153	COG1963, COG1963, Uncharacterized protein conserved in bacteria	Function unknown
scaffold5750_4199_7	1851	692	0.0182385	241	0.00274063	gnl|CDD|31348	45.04	595	315	6	8	592	19	611	0	610	CDD:31348	627	COG1154, Dxs, Deoxyxylulose-5-phosphate synthase	Coenzyme metabolism / Lipid metabolism
scaffold5750_4199_8	648	210	0.00553481	53	0.000602712	gnl|CDD|33284	16.07	224	176	4	3	215	65	287	2e-09	53	CDD:33284	287	COG3481, COG3481, Predicted HD-superfamily hydrolase	General function prediction only
scaffold5750_4199_9	807	304	0.0080123	94	0.00106896	gnl|CDD|31382	51.85	243	114	2	1	243	1	240	4e-94	279	CDD:31382	245	COG1189, COG1189, Predicted rRNA methylase	Translation, ribosomal structure and biogenesis
scaffold5750_4199_10	1278	314	0.00827586	123	0.00139875	gnl|CDD|31136	46.78	342	173	3	34	369	35	373	2e-120	358	CDD:31136	406	COG0793, Prc, Periplasmic protease	Cell envelope biogenesis, outer membrane
scaffold5750_4199_11	666	232	0.00611465	72	0.000818778	gnl|CDD|30661	52.47	223	104	2	1	221	6	228	2e-93	275	CDD:30661	275	COG0313, COG0313, Predicted methyltransferases	General function prediction only
scaffold5750_4199_12	897	1059	0.0279113	303	0.00344569	gnl|CDD|31355	40.83	289	167	4	1	286	9	296	5e-60	194	CDD:31355	322	COG1161, COG1161, Predicted GTPases	General function prediction only
scaffold5750_4199_13	825	803	0.0211641	200	0.00227438	gnl|CDD|30520	43.45	267	130	4	5	258	1	259	4e-86	259	CDD:30520	268	COG0171, NadE, NAD synthase	Coenzyme metabolism
scaffold5750_4199_15	420	80	0.0021085	28	0.000318414	gnl|CDD|32829	36.97	119	65	3	7	125	29	137	9e-32	110	CDD:32829	151	COG3012, COG3012, Uncharacterized protein conserved in bacteria	Function unknown
scaffold5755_4202_1	960	625	0.0164726	96	0.0010917	gnl|CDD|31200	20.97	329	235	8	2	317	1	317	1e-31	119	CDD:31200	334	COG0859, RfaF, ADP-heptose:LPS heptosyltransferase	Cell envelope biogenesis, outer membrane
scaffold5755_4202_2	1167	1076	0.0283593	200	0.00227438	gnl|CDD|30787	21.12	393	286	8	1	388	1	374	1e-21	92.4	CDD:30787	381	COG0438, RfaG, Glycosyltransferase	Cell envelope biogenesis, outer membrane
scaffold5755_4202_3	915	752	0.0198199	132	0.00150109	gnl|CDD|31200	22.01	309	213	11	2	296	39	333	2e-26	104	CDD:31200	334	COG0859, RfaF, ADP-heptose:LPS heptosyltransferase	Cell envelope biogenesis, outer membrane
scaffold5757_4204_1	654	38	0.00100154	50	0.000568596	gnl|CDD|31288	40.85	71	36	2	1	71	177	241	2e-14	67.6	CDD:31288	281	COG1091, RfbD, dTDP-4-dehydrorhamnose reductase	Cell envelope biogenesis, outer membrane
scaffold5763_4209_1	747	85	0.00224028	94	0.00106896	gnl|CDD|32688	44.19	129	72	0	96	224	81	209	9e-38	132	CDD:32688	250	COG2861, COG2861, Uncharacterized protein conserved in bacteria	Function unknown
scaffold5775_4216_1	375	19	0.000500769	107	0.0012168	gnl|CDD|30611	51.88	133	54	5	2	124	1	133	2e-40	133	CDD:30611	167	COG0262, FolA, Dihydrofolate reductase	Coenzyme metabolism
scaffold5775_4216_2	474	7	0.000184494	142	0.00161481	gnl|CDD|33409	48.7	154	77	2	6	157	2	155	7e-34	116	CDD:33409	156	COG3610, COG3610, Uncharacterized conserved protein	Function unknown
scaffold5807_4238_1	765	478	0.0125983	96	0.0010917	gnl|CDD|30539	58.54	123	50	1	133	255	29	150	1e-36	130	CDD:30539	283	COG0190, FolD, 5,10-methylene-tetrahydrofolate dehydrogenase/Methenyl tetrahydrofolate cyclohydrolase	Coenzyme metabolism
scaffold5811_4241_1	552	24	0.00063255	122	0.00138737	gnl|CDD|32977	35.68	185	116	3	1	184	702	884	5e-23	95	CDD:32977	1271	COG3164, COG3164, Predicted membrane protein	Function unknown
scaffold5833_4255_1	582	92	0.00242477	249	0.00283161	gnl|CDD|30843	52.58	194	92	0	1	194	359	552	5e-86	264	CDD:30843	557	COG0497, RecN, ATPase involved in DNA repair	DNA replication, recombination, and repair
scaffold5843_4264_1	387	54	0.00142324	136	0.00154658	gnl|CDD|33906	58.59	128	52	1	1	127	101	228	9e-52	164	CDD:33906	228	COG4160, ArtM, ABC-type arginine/histidine transport system, permease component	Amino acid transport and metabolism
scaffold5849_4267_1	600	275	0.00724797	92	0.00104622	gnl|CDD|34383	58.71	201	81	2	1	200	1	200	3e-87	270	CDD:34383	645	COG4770, COG4770, Acetyl/propionyl-CoA carboxylase, alpha subunit	Lipid metabolism
scaffold5849_4267_2	414	238	0.00627278	64	0.000727803	gnl|CDD|30857	23.57	140	94	1	8	134	1	140	1e-12	59.3	CDD:30857	140	COG0511, AccB, Biotin carboxyl carrier protein	Lipid metabolism
scaffold5851_4269_1	858	3	7.90687e-05	254	0.00288847	gnl|CDD|31364	51.93	285	132	3	1	283	4	285	4e-115	336	CDD:31364	347	COG1171, IlvA, Threonine dehydratase	Amino acid transport and metabolism
scaffold5862_4274_1	804	107	0.00282012	350	0.00398017	gnl|CDD|30714	45.71	245	118	6	1	245	299	528	1e-96	294	CDD:30714	528	COG0365, Acs, Acyl-coenzyme A synthetases/AMP-(fatty) acid ligases	Lipid metabolism
scaffold5881_4283_1	819	2122	0.0559279	592	0.00673217	gnl|CDD|33512	61.17	273	104	1	3	273	1	273	7e-151	424	CDD:33512	278	COG3717, KduI, 5-keto 4-deoxyuronate isomerase	Carbohydrate transport and metabolism
scaffold5881_4283_2	300	6	0.000158137	37	0.000420761	gnl|CDD|31781	55.21	96	43	0	1	96	284	379	1e-27	101	CDD:31781	379	COG1593, DctQ, TRAP-type C4-dicarboxylate transport system, large permease component	Carbohydrate transport and metabolism
scaffold5881_4283_3	921	951	0.0250648	356	0.0040484	gnl|CDD|31781	50	216	106	2	54	268	1	215	6e-43	151	CDD:31781	379	COG1593, DctQ, TRAP-type C4-dicarboxylate transport system, large permease component	Carbohydrate transport and metabolism
scaffold5881_4283_4	468	597	0.0157347	201	0.00228576	gnl|CDD|32904	33.78	148	97	1	1	148	5	151	2e-28	103	CDD:32904	177	COG3090, DctM, TRAP-type C4-dicarboxylate transport system, small permease component	Carbohydrate transport and metabolism
scaffold5881_4283_5	966	913	0.0240632	323	0.00367313	gnl|CDD|31825	30.46	302	205	2	1	301	1	298	8e-81	249	CDD:31825	332	COG1638, DctP, TRAP-type C4-dicarboxylate transport system, periplasmic component	Carbohydrate transport and metabolism
scaffold5881_4283_6	672	688	0.0181331	205	0.00233124	gnl|CDD|31987	22.64	212	161	2	4	214	15	224	2e-33	119	CDD:31987	230	COG1802, GntR, Transcriptional regulators	Transcription
scaffold5881_4283_8	2310	980	0.0258291	466	0.00529931	gnl|CDD|31938	32.43	296	162	6	64	341	7	282	3e-49	174	CDD:31938	306	COG1752, RssA, Predicted esterase of the alpha-beta hydrolase superfamily	General function prediction only
scaffold5881_4283_10	762	263	0.00693169	180	0.00204695	gnl|CDD|31323	53.78	238	109	1	1	238	1	237	1e-106	309	CDD:31323	240	COG1126, GlnQ, ABC-type polar amino acid transport system, ATPase component	Amino acid transport and metabolism
scaffold5881_4283_11	792	385	0.0101472	214	0.00243359	gnl|CDD|31108	38.91	221	134	1	43	262	1	221	6e-47	156	CDD:31108	222	COG0765, HisM, ABC-type amino acid transport system, permease component	Amino acid transport and metabolism
scaffold5882_4284_1	318	58	0.00152866	134	0.00152384	gnl|CDD|32635	36.89	103	60	2	3	104	402	500	1e-19	80.8	CDD:32635	500	COG2804, PulE, Type II secretory pathway, ATPase PulE/Tfp pilus assembly pathway, ATPase PilB	Cell motility and secretion / Intracellular trafficking and secretion
scaffold5882_4284_2	522	95	0.00250384	83	0.000943869	gnl|CDD|31648	40.23	174	78	1	1	174	1	148	3e-38	134	CDD:31648	397	COG1459, PulF, Type II secretory pathway, component PulF	Cell motility and secretion / Intracellular trafficking and secretion
scaffold5895_4293_1	828	2966	0.0781726	572	0.00650474	gnl|CDD|30515	37.01	281	159	8	1	276	91	358	1e-78	245	CDD:30515	446	COG0166, Pgi, Glucose-6-phosphate isomerase	Carbohydrate transport and metabolism
scaffold5897_4294_1	204	9	0.000237206	17	0.000193323	gnl|CDD|30835	62.16	37	14	0	1	37	73	109	2e-13	60.1	CDD:30835	265	COG0489, Mrp, ATPases involved in chromosome partitioning	Cell division and chromosome partitioning
scaffold5897_4294_2	288	20	0.000527125	68	0.00077329	gnl|CDD|30835	46.32	95	42	3	2	96	172	257	1e-15	67.4	CDD:30835	265	COG0489, Mrp, ATPases involved in chromosome partitioning	Cell division and chromosome partitioning
scaffold5907_4299_2	432	36	0.000948825	135	0.00153521	gnl|CDD|31155	57.64	144	61	0	1	144	2	145	8e-65	198	CDD:31155	236	COG0813, DeoD, Purine-nucleoside phosphorylase	Nucleotide transport and metabolism
scaffold5933_4316_1	639	77	0.00202943	191	0.00217204	gnl|CDD|33098	56.65	173	72	1	1	173	68	237	8e-46	155	CDD:33098	356	COG3288, PntA, NAD/NADP transhydrogenase alpha subunit	Energy production and conversion
scaffold5948_4327_1	537	639	0.0168416	139	0.0015807	gnl|CDD|32784	37.9	124	76	1	2	124	5	128	1e-34	121	CDD:32784	220	COG2964, COG2964, Uncharacterized protein conserved in bacteria	Function unknown
scaffold5948_4327_2	1140	922	0.0243005	276	0.00313865	gnl|CDD|30971	62.14	140	52	1	238	377	255	393	4e-65	212	CDD:30971	396	COG0626, MetC, Cystathionine beta-lyases/cystathionine gamma-synthases	Amino acid transport and metabolism
scaffold5948_4327_3	1080	1290	0.0339995	255	0.00289984	gnl|CDD|32420	44.66	356	195	1	1	356	96	449	1e-118	352	CDD:32420	451	COG2239, MgtE, Mg/Co/Ni transporter MgtE (contains CBS domain)	Inorganic ion transport and metabolism
scaffold5951_4329_1	285	18	0.000474412	55	0.000625455	gnl|CDD|32406	55.17	58	26	0	1	58	3	60	6e-20	81.1	CDD:32406	433	COG2224, AceA, Isocitrate lyase	Energy production and conversion
scaffold5951_4329_2	468	69	0.00181858	173	0.00196734	gnl|CDD|32406	81.97	122	22	0	1	122	106	227	5e-67	210	CDD:32406	433	COG2224, AceA, Isocitrate lyase	Energy production and conversion
scaffold5951_4329_3	165	18	0.000474412	43	0.000488992	gnl|CDD|32406	67.27	55	16	2	1	55	344	396	2e-19	78	CDD:32406	433	COG2224, AceA, Isocitrate lyase	Energy production and conversion
scaffold5953_4331_1	612	542	0.0142851	184	0.00209243	gnl|CDD|30955	34.72	144	83	4	13	154	269	403	1e-17	78.9	CDD:30955	962	COG0610, COG0610, Type I site-specific restriction-modification system, R (restriction) subunit and related helicases	Defense mechanisms
scaffold5955_4332_1	354	46	0.00121239	30	0.000341158	gnl|CDD|34394	25	104	64	3	22	118	17	113	8e-09	50	CDD:34394	484	COG4783, COG4783, Putative Zn-dependent protease, contains TPR repeats	General function prediction only
scaffold5960_4334_1	969	1193	0.031443	335	0.00380959	gnl|CDD|31216	23.08	156	114	3	91	240	239	394	4e-17	78.9	CDD:31216	472	COG1012, PutA, NAD-dependent aldehyde dehydrogenases	Energy production and conversion
scaffold5973_4343_2	204	5	0.000131781	9	0.000102347	gnl|CDD|30861	34.85	66	41	1	1	66	98	161	1e-09	50.9	CDD:30861	384	COG0515, SPS1, Serine/threonine protein kinase	General function prediction only / Signal transduction mechanisms / Transcription / DNA replication, recombination, and repair
scaffold5983_4348_1	729	2055	0.0541621	421	0.00478758	gnl|CDD|32797	54.94	253	102	1	1	241	264	516	1e-87	269	CDD:32797	516	COG2978, AbgT, Putative p-aminobenzoyl-glutamate transporter	Coenzyme metabolism
scaffold5983_4348_2	705	746	0.0196618	254	0.00288847	gnl|CDD|30941	28.57	105	70	2	2	104	21	122	5e-11	58.2	CDD:30941	282	COG0596, MhpC, Predicted hydrolases or acyltransferases (alpha/beta hydrolase superfamily)	General function prediction only
scaffold5983_4348_3	1305	2239	0.0590116	643	0.00731214	gnl|CDD|32433	50.81	433	211	2	3	433	1	433	2e-79	253	CDD:32433	436	COG2252, COG2252, Permeases	General function prediction only
scaffold6014_4370_1	459	397	0.0104634	74	0.000841522	gnl|CDD|30462	57.69	156	63	2	1	153	6	161	1e-71	219	CDD:30462	330	COG0113, HemB, Delta-aminolevulinic acid dehydratase	Coenzyme metabolism
scaffold6014_4370_2	1476	382	0.0100681	142	0.00161481	gnl|CDD|30357	52.24	245	115	1	5	249	2	244	5e-104	312	CDD:30357	244	COG0007, CysG, Uroporphyrinogen-III methylase	Coenzyme metabolism
scaffold6014_4370_3	900	346	0.00911926	109	0.00123954	gnl|CDD|30530	50.5	303	141	4	2	297	1	301	8e-112	327	CDD:30530	307	COG0181, HemC, Porphobilinogen deaminase	Coenzyme metabolism
scaffold6014_4370_4	996	656	0.0172897	171	0.0019446	gnl|CDD|30722	32.73	333	215	2	5	328	2	334	6e-78	245	CDD:30722	414	COG0373, HemA, Glutamyl-tRNA reductase	Coenzyme metabolism
scaffold6014_4370_5	918	134	0.00353174	65	0.000739175	gnl|CDD|32641	35.26	156	99	2	1	154	14	169	4e-25	102	CDD:32641	515	COG2812, DnaX, DNA polymerase III, gamma/tau subunits	DNA replication, recombination, and repair
scaffold6014_4370_6	1035	1569	0.0413529	490	0.00557224	gnl|CDD|31275	55.59	340	145	4	9	343	4	342	1e-137	396	CDD:31275	342	COG1077, MreB, Actin-like ATPase involved in cell morphogenesis	Cell division and chromosome partitioning
scaffold6014_4370_7	372	489	0.0128882	152	0.00172853	gnl|CDD|32122	37.61	117	72	1	5	120	9	125	2e-37	124	CDD:32122	132	COG1939, COG1939, Uncharacterized protein conserved in bacteria	Function unknown
scaffold6014_4370_8	1425	958	0.0252493	306	0.00347981	gnl|CDD|30564	51.16	475	215	8	1	472	1	461	0	606	CDD:30564	464	COG0215, CysS, Cysteinyl-tRNA synthetase	Translation, ribosomal structure and biogenesis
scaffold6014_4370_10	825	169	0.0044542	62	0.000705059	gnl|CDD|30737	28.68	258	168	6	1	249	3	253	6e-31	115	CDD:30737	274	COG0388, COG0388, Predicted amidohydrolase	General function prediction only
scaffold6014_4370_11	684	90	0.00237206	40	0.000454877	gnl|CDD|31404	35.71	224	138	3	6	227	3	222	3e-63	197	CDD:31404	230	COG1211, IspD, 4-diphosphocytidyl-2-methyl-D-erithritol synthase	Lipid metabolism
scaffold6014_4370_12	615	94	0.00247749	50	0.000568596	gnl|CDD|31386	31.82	198	127	4	6	203	564	753	3e-32	121	CDD:31386	753	COG1193, COG1193, Mismatch repair ATPase (MutS family)	DNA replication, recombination, and repair
scaffold6014_4370_13	1692	253	0.00666813	117	0.00133051	gnl|CDD|31386	41.61	560	319	5	4	563	2	553	3e-133	407	CDD:31386	753	COG1193, COG1193, Mismatch repair ATPase (MutS family)	DNA replication, recombination, and repair
scaffold6014_4370_14	237	290	0.00764331	99	0.00112582	gnl|CDD|30576	54.55	33	15	0	1	33	2	34	9e-11	51.1	CDD:30576	77	COG0227, RpmB, Ribosomal protein L28	Translation, ribosomal structure and biogenesis
scaffold6015_4371_1	795	17	0.000448056	228	0.0025928	gnl|CDD|32635	49.8	251	124	2	15	265	24	272	6e-81	252	CDD:32635	500	COG2804, PulE, Type II secretory pathway, ATPase PulE/Tfp pilus assembly pathway, ATPase PilB	Cell motility and secretion / Intracellular trafficking and secretion
scaffold6015_4371_2	462	2	5.27125e-05	114	0.0012964	gnl|CDD|34576	34.92	126	76	2	6	130	5	125	4e-10	51.5	CDD:34576	125	COG4969, PilA, Tfp pilus assembly protein, major pilin PilA	Cell motility and secretion / Intracellular trafficking and secretion
scaffold6015_4371_3	810	37	0.000975181	257	0.00292258	gnl|CDD|30506	52.21	249	109	3	23	269	40	280	5e-95	282	CDD:30506	280	COG0157, NadC, Nicotinate-nucleotide pyrophosphorylase	Coenzyme metabolism
scaffold6066_4405_4	219	27	0.000711618	28	0.000318414	gnl|CDD|34629	41.27	63	37	0	1	63	263	325	4e-15	66.6	CDD:34629	440	COG5024, COG5024, Cyclin	Cell division and chromosome partitioning
scaffold6066_4405_5	396	43	0.00113332	61	0.000693687	gnl|CDD|34629	34.21	114	47	2	19	131	164	250	3e-14	66.2	CDD:34629	440	COG5024, COG5024, Cyclin	Cell division and chromosome partitioning
scaffold6081_4416_1	561	138	0.00363716	69	0.000784662	gnl|CDD|30755	29.79	188	126	4	1	186	20	203	2e-44	146	CDD:30755	208	COG0406, GpmB, Fructose-2,6-bisphosphatase	Carbohydrate transport and metabolism
scaffold6081_4416_2	138	29	0.000764331	8	9.09753e-05	gnl|CDD|30555	44.44	45	25	0	2	46	18	62	6e-09	47.6	CDD:30555	338	COG0206, FtsZ, Cell division GTPase	Cell division and chromosome partitioning
scaffold6113_4438_1	891	1	2.63562e-05	270	0.00307042	gnl|CDD|32389	34.68	124	81	0	170	293	3	126	4e-28	104	CDD:32389	127	COG2207, AraC, AraC-type DNA-binding domain-containing proteins	Transcription
scaffold6113_4438_4	576	3	7.90687e-05	230	0.00261554	gnl|CDD|30912	32.24	152	94	4	1	149	113	258	5e-34	121	CDD:30912	260	COG0566, SpoU, rRNA methylases	Translation, ribosomal structure and biogenesis
scaffold6113_4438_6	678	4	0.000105425	268	0.00304767	gnl|CDD|30997	34.85	198	78	7	29	220	1	153	3e-36	125	CDD:30997	158	COG0652, PpiB, Peptidyl-prolyl cis-trans isomerase (rotamase) - cyclophilin family	Posttranslational modification, protein turnover, chaperones
scaffold6113_4438_7	1239	3	7.90687e-05	591	0.0067208	gnl|CDD|30957	27.18	412	287	8	1	402	14	422	9e-65	214	CDD:30957	438	COG0612, PqqL, Predicted Zn-dependent peptidases	General function prediction only
scaffold6113_4438_10	402	1	2.63562e-05	155	0.00176265	gnl|CDD|31924	32.8	125	84	0	9	133	26	150	4e-20	81.1	CDD:31924	233	COG1738, COG1738, Uncharacterized conserved protein	Function unknown
scaffold6121_4444_1	600	795	0.0209532	110	0.00125091	gnl|CDD|33190	30.88	204	135	5	1	200	270	471	2e-36	133	CDD:33190	978	COG3383, COG3383, Uncharacterized anaerobic dehydrogenase	General function prediction only
scaffold6123_4446_6	351	32	0.0008434	35	0.000398017	gnl|CDD|35158	44.9	49	24	2	13	58	91	139	2e-11	56.6	CDD:35158	302	COG5599, PTP2, Protein tyrosine phosphatase	Signal transduction mechanisms
scaffold6124_4447_2	819	477	0.0125719	63	0.000716431	gnl|CDD|30744	44.53	274	147	4	4	272	8	281	1e-75	232	CDD:30744	281	COG0395, UgpE, ABC-type sugar transport system, permease component	Carbohydrate transport and metabolism
scaffold6136_4454_1	543	1788	0.047125	318	0.00361627	gnl|CDD|31441	33.06	124	81	2	35	157	317	439	5e-13	64.1	CDD:31441	454	COG1249, Lpd, Pyruvate/2-oxoglutarate dehydrogenase complex, dihydrolipoamide dehydrogenase (E3) component, and related enzymes	Energy production and conversion
scaffold6136_4454_2	405	811	0.0213749	204	0.00231987	gnl|CDD|30795	40.71	113	61	4	2	114	95	201	1e-14	67.6	CDD:30795	415	COG0446, HcaD, Uncharacterized NAD(FAD)-dependent dehydrogenases	General function prediction only
scaffold6139_4457_1	1137	1733	0.0456754	390	0.00443505	gnl|CDD|31352	55.91	93	41	0	1	93	329	421	2e-33	127	CDD:31352	422	COG1158, Rho, Transcription termination factor	Transcription
scaffold6168_4479_2	252	16	0.0004217	22	0.000250182	gnl|CDD|30812	50	64	27	1	11	74	276	334	3e-18	76.4	CDD:30812	494	COG0464, SpoVK, ATPases of the AAA+ class	Posttranslational modification, protein turnover, chaperones
scaffold6169_4480_1	372	2	5.27125e-05	45	0.000511736	gnl|CDD|32804	42.5	120	68	1	2	121	424	542	2e-28	106	CDD:32804	544	COG2985, COG2985, Predicted permease	General function prediction only
scaffold6169_4480_2	1995	8	0.00021085	294	0.00334334	gnl|CDD|33645	58.36	646	267	2	14	658	4	648	0	856	CDD:33645	648	COG3855, Fbp, Uncharacterized protein conserved in bacteria	Carbohydrate transport and metabolism
scaffold6169_4480_3	1146	7	0.000184494	204	0.00231987	gnl|CDD|31598	29.51	288	184	9	102	379	6	284	2e-28	110	CDD:31598	284	COG1408, COG1408, Predicted phosphohydrolases	General function prediction only
scaffold6169_4480_4	1140	3	7.90687e-05	177	0.00201283	gnl|CDD|30369	24.66	373	258	9	6	357	24	394	3e-82	257	CDD:30369	394	COG0019, LysA, Diaminopimelate decarboxylase	Amino acid transport and metabolism
scaffold6169_4480_6	1185	5	0.000131781	191	0.00217204	gnl|CDD|30559	40.86	279	153	6	1	275	368	638	7e-63	213	CDD:30559	655	COG0210, UvrD, Superfamily I DNA and RNA helicases	DNA replication, recombination, and repair
scaffold6169_4480_7	1011	5	0.000131781	112	0.00127365	gnl|CDD|30559	45.11	235	125	3	7	239	1	233	4e-70	230	CDD:30559	655	COG0210, UvrD, Superfamily I DNA and RNA helicases	DNA replication, recombination, and repair
scaffold6169_4480_8	570	1	2.63562e-05	83	0.000943869	gnl|CDD|30950	49.48	192	93	2	2	189	7	198	1e-83	247	CDD:30950	204	COG0605, SodA, Superoxide dismutase	Inorganic ion transport and metabolism
scaffold6185_4494_1	333	60	0.00158137	121	0.001376	gnl|CDD|32407	53.26	92	40	3	23	111	23	114	4e-24	94.2	CDD:32407	545	COG2225, AceB, Malate synthase	Energy production and conversion
scaffold6187_4496_1	843	26	0.000685262	246	0.00279749	gnl|CDD|33513	54.48	279	116	3	2	279	1	269	9e-131	373	CDD:33513	270	COG3718, IolB, Uncharacterized enzyme involved in inositol metabolism	Carbohydrate transport and metabolism
scaffold6219_4520_1	966	302	0.00795958	88	0.00100073	gnl|CDD|30822	51.76	284	131	3	38	315	60	343	6e-62	210	CDD:30822	917	COG0474, MgtA, Cation transport ATPase	Inorganic ion transport and metabolism
scaffold6219_4520_2	2607	3322	0.0875554	887	0.0100869	gnl|CDD|30806	66.18	207	70	0	1	207	189	395	1e-88	287	CDD:30806	400	COG0458, CarB, Carbamoylphosphate synthase large subunit (split gene in MJ)	Amino acid transport and metabolism / Nucleotide transport and metabolism
scaffold6223_4524_1	654	166	0.00437514	58	0.000659571	gnl|CDD|31008	21.2	217	159	4	7	215	2	214	1e-15	69.9	CDD:31008	214	COG0664, Crp, cAMP-binding proteins - catabolite gene activator and regulatory subunit of cAMP-dependent protein kinases	Signal transduction mechanisms
scaffold6223_4524_2	807	132	0.00347902	37	0.000420761	gnl|CDD|30518	31.5	273	175	6	1	262	6	277	9e-70	217	CDD:30518	283	COG0169, AroE, Shikimate 5-dehydrogenase	Amino acid transport and metabolism
scaffold6223_4524_4	2613	2920	0.0769602	620	0.00705059	gnl|CDD|30841	50.82	858	356	9	1	853	2	798	0	973	CDD:30841	814	COG0495, LeuS, Leucyl-tRNA synthetase	Translation, ribosomal structure and biogenesis
scaffold6223_4524_5	711	1547	0.0407731	303	0.00344569	gnl|CDD|30912	38.27	243	136	5	1	235	21	257	7e-69	213	CDD:30912	260	COG0566, SpoU, rRNA methylases	Translation, ribosomal structure and biogenesis
scaffold6223_4524_6	1272	858	0.0226137	193	0.00219478	gnl|CDD|31109	57.14	420	179	1	4	422	2	421	0	542	CDD:31109	421	COG0766, MurA, UDP-N-acetylglucosamine enolpyruvyl transferase	Cell envelope biogenesis, outer membrane
scaffold6223_4524_7	564	971	0.0255919	181	0.00205832	gnl|CDD|35065	27	100	73	0	22	121	22	121	3e-10	53	CDD:35065	144	COG5506, COG5506, Uncharacterized conserved protein	Function unknown
scaffold6223_4524_9	1350	2372	0.062517	487	0.00553812	gnl|CDD|30515	35.65	460	271	11	1	449	1	446	4e-141	413	CDD:30515	446	COG0166, Pgi, Glucose-6-phosphate isomerase	Carbohydrate transport and metabolism
scaffold6225_4526_1	798	69	0.00181858	283	0.00321825	gnl|CDD|31127	40.66	91	50	3	1	89	24	112	3e-16	71	CDD:31127	130	COG0784, CheY, FOG: CheY-like receiver	Signal transduction mechanisms
scaffold6227_4528_1	636	2374	0.0625697	810	0.00921125	gnl|CDD|33739	58.22	213	88	1	1	212	24	236	4e-104	304	CDD:33739	312	COG3958, COG3958, Transketolase, C-terminal subunit	Carbohydrate transport and metabolism
scaffold6244_4541_4	1452	2542	0.0669976	725	0.00824464	gnl|CDD|30368	42.57	498	264	11	1	483	87	577	3e-166	483	CDD:30368	577	COG0018, ArgS, Arginyl-tRNA synthetase	Translation, ribosomal structure and biogenesis
scaffold6247_4542_1	1083	2378	0.0626751	661	0.00751684	gnl|CDD|30544	50.53	190	87	4	158	346	3	186	4e-45	153	CDD:30544	190	COG0195, NusA, Transcription elongation factor	Transcription
scaffold6249_4544_2	783	59	0.00155502	273	0.00310453	gnl|CDD|30928	29.01	262	171	6	1	254	43	297	8e-30	112	CDD:30928	297	COG0583, LysR, Transcriptional regulator	Transcription
scaffold6258_4550_1	114	15	0.000395344	24	0.000272926	gnl|CDD|31096	71.05	38	11	0	1	38	165	202	3e-17	71.1	CDD:31096	496	COG0753, KatE, Catalase	Inorganic ion transport and metabolism
scaffold6258_4550_2	291	32	0.0008434	54	0.000614084	gnl|CDD|31096	72.97	74	20	0	1	74	41	114	5e-38	131	CDD:31096	496	COG0753, KatE, Catalase	Inorganic ion transport and metabolism
scaffold6261_4551_1	951	1259	0.0331825	265	0.00301356	gnl|CDD|30910	45.24	294	149	5	8	295	2	289	5e-83	253	CDD:30910	289	COG0564, RluA, Pseudouridylate synthases, 23S RNA-specific	Translation, ribosomal structure and biogenesis
scaffold6261_4551_2	612	1416	0.0373204	318	0.00361627	gnl|CDD|30513	52.36	191	85	4	17	203	2	190	5e-47	153	CDD:30513	199	COG0164, RnhB, Ribonuclease HII	DNA replication, recombination, and repair
scaffold6261_4551_3	459	1023	0.0269624	255	0.00289984	gnl|CDD|31135	40	95	55	2	22	114	20	114	3e-22	84.9	CDD:31135	114	COG0792, COG0792, Predicted endonuclease distantly related to archaeal Holliday junction resolvase	DNA replication, recombination, and repair
scaffold6261_4551_4	624	271	0.00714254	64	0.000727803	gnl|CDD|31242	28.84	215	138	7	1	203	13	224	2e-22	89.7	CDD:31242	225	COG1040, ComFC, Predicted amidophosphoribosyltransferases	General function prediction only
scaffold6266_4555_1	504	44	0.00115967	44	0.000500364	gnl|CDD|34645	60.48	167	64	1	1	167	82	246	2e-67	207	CDD:34645	268	COG5040, BMH1, 14-3-3 family protein	Signal transduction mechanisms
scaffold6283_4567_1	306	34	0.000896112	93	0.00105759	gnl|CDD|31775	28.16	103	70	2	1	102	2	101	2e-15	66.6	CDD:31775	248	COG1587, HemD, Uroporphyrinogen-III synthase	Coenzyme metabolism
scaffold6294_4575_1	447	33	0.000869756	115	0.00130777	gnl|CDD|30675	36.52	115	68	2	1	115	74	183	1e-24	94.2	CDD:30675	250	COG0327, COG0327, Uncharacterized conserved protein	Function unknown
scaffold6300_4578_1	285	29	0.000764331	82	0.000932497	gnl|CDD|33946	37.23	94	58	1	1	94	154	246	4e-24	90.6	CDD:33946	246	COG4221, COG4221, Short-chain alcohol dehydrogenase of unknown specificity	General function prediction only
scaffold6340_4611_1	1074	2	5.27125e-05	174	0.00197871	gnl|CDD|31503	49.58	361	171	8	1	354	1	357	1e-156	446	CDD:31503	362	COG1312, UxuA, D-mannonate dehydratase	Carbohydrate transport and metabolism
scaffold6340_4611_2	303	0	0	38	0.000432133	gnl|CDD|31781	40.43	94	56	0	1	94	284	377	1e-16	71.3	CDD:31781	379	COG1593, DctQ, TRAP-type C4-dicarboxylate transport system, large permease component	Carbohydrate transport and metabolism
scaffold6340_4611_3	288	0	0	14	0.000159207	gnl|CDD|31781	40.26	77	46	0	2	78	180	256	6e-13	61.3	CDD:31781	379	COG1593, DctQ, TRAP-type C4-dicarboxylate transport system, large permease component	Carbohydrate transport and metabolism
scaffold6340_4611_4	576	0	0	69	0.000784662	gnl|CDD|31781	51.41	142	69	0	45	186	2	143	1e-29	110	CDD:31781	379	COG1593, DctQ, TRAP-type C4-dicarboxylate transport system, large permease component	Carbohydrate transport and metabolism
scaffold6340_4611_7	1035	5	0.000131781	202	0.00229713	gnl|CDD|31825	30.72	345	218	5	6	342	1	332	7e-72	227	CDD:31825	332	COG1638, DctP, TRAP-type C4-dicarboxylate transport system, periplasmic component	Carbohydrate transport and metabolism
scaffold6340_4611_10	915	4	0.000105425	156	0.00177402	gnl|CDD|33400	31.06	132	82	1	180	302	18	149	1e-22	90.4	CDD:33400	154	COG3600, GepA, Uncharacterized phage-associated protein	Function unknown
scaffold6340_4611_11	3096	4361	0.11494	1222	0.0138965	gnl|CDD|30899	28.62	863	524	20	253	1031	9	863	1e-78	274	CDD:30899	866	COG0553, HepA, Superfamily II DNA/RNA helicases, SNF2 family	Transcription / DNA replication, recombination, and repair
scaffold6340_4611_13	282	4	0.000105425	21	0.00023881	gnl|CDD|33419	40.38	52	31	0	29	80	6	57	2e-09	49.1	CDD:33419	187	COG3620, COG3620, Predicted transcriptional regulator with C-terminal CBS domains	Transcription
scaffold6340_4611_14	354	4	0.000105425	57	0.000648199	gnl|CDD|34296	31.9	116	79	0	1	116	1	116	1e-15	66.1	CDD:34296	116	COG4679, COG4679, Phage-related protein	Function unknown
scaffold6340_4611_15	1308	340	0.00896112	312	0.00354804	gnl|CDD|30369	35.34	399	245	6	11	408	8	394	3e-108	326	CDD:30369	394	COG0019, LysA, Diaminopimelate decarboxylase	Amino acid transport and metabolism
scaffold6340_4611_16	1026	279	0.00735339	218	0.00247908	gnl|CDD|31312	32.29	319	185	8	1	312	108	402	4e-50	173	CDD:31312	452	COG1115, AlsT, Na+/alanine symporter	Amino acid transport and metabolism
scaffold6340_4611_17	354	133	0.00350538	58	0.000659571	gnl|CDD|31312	34.78	69	28	1	12	80	6	57	8e-08	46.7	CDD:31312	452	COG1115, AlsT, Na+/alanine symporter	Amino acid transport and metabolism
scaffold6340_4611_18	651	4	0.000105425	99	0.00112582	gnl|CDD|32112	47.62	210	110	0	7	216	168	377	4e-65	206	CDD:32112	378	COG1929, COG1929, Glycerate kinase	Carbohydrate transport and metabolism
scaffold6342_4612_5	258	15	0.000395344	25	0.000284298	gnl|CDD|30778	34.48	58	37	1	18	75	126	182	1e-08	48	CDD:30778	345	COG0429, COG0429, Predicted hydrolase of the alpha/beta-hydrolase fold	General function prediction only
scaffold6360_4625_1	240	608	0.0160246	171	0.0019446	gnl|CDD|30979	61.04	77	30	0	1	77	99	175	2e-35	118	CDD:30979	178	COG0634, Hpt, Hypoxanthine-guanine phosphoribosyltransferase	Nucleotide transport and metabolism
scaffold6360_4625_2	651	989	0.0260663	329	0.00374136	gnl|CDD|30380	44.19	215	117	3	3	216	2	214	3e-72	221	CDD:30380	259	COG0030, KsgA, Dimethyladenosine transferase (rRNA methylation)	Translation, ribosomal structure and biogenesis
scaffold6371_4631_1	465	424	0.011175	102	0.00115994	gnl|CDD|31019	32.26	124	83	1	4	126	2	125	1e-09	52.8	CDD:31019	364	COG0675, COG0675, Transposase and inactivated derivatives	DNA replication, recombination, and repair
scaffold6392_4647_2	2415	3	7.90687e-05	801	0.00910891	gnl|CDD|31784	25	232	155	6	94	320	2	219	2e-17	80.9	CDD:31784	239	COG1596, Wza, Periplasmic protein involved in polysaccharide export	Cell envelope biogenesis, outer membrane
scaffold6409_4657_1	2775	9797	0.258212	1406	0.0159889	gnl|CDD|31223	29.01	393	249	6	413	781	242	628	6e-65	229	CDD:31223	642	COG1020, EntF, Non-ribosomal peptide synthetase modules and related proteins	Secondary metabolites biosynthesis, transport, and catabolism
scaffold6443_4682_1	570	78	0.00205579	249	0.00283161	gnl|CDD|31455	29.82	114	80	0	75	188	1	114	1e-13	65.6	CDD:31455	393	COG1263, PtsG, Phosphotransferase system IIC components, glucose/maltose/N-acetylglucosamine-specific	Carbohydrate transport and metabolism
scaffold6448_4686_1	813	1057	0.0278585	185	0.0021038	gnl|CDD|30870	26.82	179	120	4	85	262	37	205	3e-22	91.4	CDD:30870	311	COG0524, RbsK, Sugar kinases, ribokinase family	Carbohydrate transport and metabolism
scaffold6476_4702_12	705	16	0.0004217	132	0.00150109	gnl|CDD|32144	22.53	182	103	3	3	177	2	152	2e-11	58.6	CDD:32144	222	COG1961, PinR, Site-specific recombinases, DNA invertase Pin homologs	DNA replication, recombination, and repair
scaffold6495_4717_1	768	671	0.017685	201	0.00228576	gnl|CDD|32365	34.5	258	152	7	1	250	167	415	6e-37	133	CDD:32365	420	COG2182, MalE, Maltose-binding periplasmic proteins/domains	Carbohydrate transport and metabolism
scaffold6511_4730_5	378	903	0.0237997	167	0.00189911	gnl|CDD|31662	31.15	122	77	5	7	123	1	120	4e-15	68.4	CDD:31662	392	COG1473, AbgB, Metal-dependent amidase/aminoacylase/carboxypeptidase	General function prediction only
scaffold6538_4747_1	2772	2792	0.0735866	997	0.0113378	gnl|CDD|31390	48.01	652	329	5	252	894	453	1103	0	724	CDD:31390	1139	COG1197, Mfd, Transcription-repair coupling factor (superfamily II helicase)	DNA replication, recombination, and repair / Transcription
scaffold6538_4747_2	603	195	0.00513947	117	0.00133051	gnl|CDD|33737	47.76	201	103	2	2	201	232	431	2e-55	183	CDD:33737	488	COG3956, COG3956, Protein containing tetrapyrrole methyltransferase domain and MazG-like (predicted pyrophosphatase) domain	General function prediction only
scaffold6576_4778_2	546	418	0.0110169	84	0.000955241	gnl|CDD|30590	46.7	182	88	3	1	181	4	177	1e-61	190	CDD:30590	181	COG0241, HisB, Histidinol phosphatase and related phosphatases	Amino acid transport and metabolism
scaffold6576_4778_3	1029	414	0.0109115	153	0.0017399	gnl|CDD|32683	34.36	326	199	3	7	328	6	320	4e-50	170	CDD:32683	334	COG2855, COG2855, Predicted membrane protein	Function unknown
scaffold6576_4778_4	2622	3343	0.0881089	863	0.00981396	gnl|CDD|30998	56.29	874	317	6	2	864	1	820	0	978	CDD:30998	822	COG0653, SecA, Preprotein translocase subunit SecA (ATPase, RNA helicase)	Intracellular trafficking and secretion
scaffold6576_4778_5	1578	1414	0.0372677	355	0.00403703	gnl|CDD|30958	33.06	248	162	2	254	500	3	247	8e-39	140	CDD:30958	258	COG0613, COG0613, Predicted metal-dependent phosphoesterases (PHP family)	General function prediction only
scaffold6576_4778_6	996	693	0.0182649	155	0.00176265	gnl|CDD|30800	26.73	333	215	12	1	327	2	311	8e-43	150	CDD:30800	314	COG0451, WcaG, Nucleoside-diphosphate-sugar epimerases	Cell envelope biogenesis, outer membrane / Carbohydrate transport and metabolism
scaffold6576_4778_7	804	277	0.00730068	87	0.000989357	gnl|CDD|32151	47.78	270	132	3	1	266	3	267	1e-65	206	CDD:32151	270	COG1968, BacA, Uncharacterized bacitracin resistance protein	Defense mechanisms
scaffold6576_4778_8	1401	346	0.00911926	116	0.00131914	gnl|CDD|30980	31.33	316	185	10	140	449	31	320	2e-58	198	CDD:30980	416	COG0635, HemN, Coproporphyrinogen III oxidase and related Fe-S oxidoreductases	Coenzyme metabolism
scaffold6576_4778_10	882	346	0.00911926	92	0.00104622	gnl|CDD|31472	35.49	293	176	4	1	292	6	286	9e-88	265	CDD:31472	286	COG1281, COG1281, Disulfide bond chaperones of the HSP33 family	Posttranslational modification, protein turnover, chaperones
scaffold6576_4778_11	663	370	0.00975181	73	0.00083015	gnl|CDD|33612	44.5	200	109	2	19	216	21	220	2e-56	180	CDD:33612	229	COG3819, COG3819, Predicted membrane protein	Function unknown
scaffold6576_4778_12	918	329	0.0086712	102	0.00115994	gnl|CDD|33610	43.41	311	167	2	4	305	2	312	4e-75	233	CDD:33610	313	COG3817, COG3817, Predicted membrane protein	Function unknown
scaffold6576_4778_13	642	203	0.00535032	39	0.000443505	gnl|CDD|32222	54.11	207	94	1	1	206	1	207	4e-99	287	CDD:32222	207	COG2039, Pcp, Pyrrolidone-carboxylate peptidase (N-terminal pyroglutamyl peptidase)	Posttranslational modification, protein turnover, chaperones
scaffold6576_4778_14	276	38	0.00100154	13	0.000147835	gnl|CDD|30583	50	46	22	1	1	46	1	45	7e-08	43.6	CDD:30583	96	COG0234, GroS, Co-chaperonin GroES (HSP10)	Posttranslational modification, protein turnover, chaperones
scaffold6576_4778_15	1182	280	0.00737975	113	0.00128503	gnl|CDD|32123	20.33	300	218	8	70	361	1	287	6e-28	109	CDD:32123	314	COG1940, NagC, Transcriptional regulator/sugar kinase	Transcription / Carbohydrate transport and metabolism
scaffold6576_4778_17	1077	327	0.00861849	135	0.00153521	gnl|CDD|30720	41.48	364	199	8	1	356	1	358	4e-116	342	CDD:30720	360	COG0371, GldA, Glycerol dehydrogenase and related enzymes	Energy production and conversion
scaffold6576_4778_18	2049	546	0.0143905	203	0.0023085	gnl|CDD|30621	46.14	674	348	8	10	680	4	665	0	745	CDD:30621	667	COG0272, Lig, NAD-dependent DNA ligase (contains BRCT domain type II)	DNA replication, recombination, and repair
scaffold6576_4778_19	777	1319	0.0347639	336	0.00382096	gnl|CDD|31644	39.55	268	151	2	1	257	158	425	4e-53	178	CDD:31644	432	COG1455, CelB, Phosphotransferase system cellobiose-specific component IIC	Carbohydrate transport and metabolism
scaffold6612_4804_2	519	457	0.0120448	113	0.00128503	gnl|CDD|32514	32.73	165	104	3	1	163	49	208	3e-24	94.7	CDD:32514	329	COG2367, PenP, Beta-lactamase class A	Defense mechanisms
scaffold6657_4833_2	855	57	0.00150231	96	0.0010917	gnl|CDD|30941	35.44	79	45	2	208	284	24	98	2e-11	60.5	CDD:30941	282	COG0596, MhpC, Predicted hydrolases or acyltransferases (alpha/beta hydrolase superfamily)	General function prediction only
scaffold6666_4839_2	282	0	0	49	0.000557224	gnl|CDD|33419	43.75	48	27	0	33	80	10	57	2e-09	49.1	CDD:33419	187	COG3620, COG3620, Predicted transcriptional regulator with C-terminal CBS domains	Transcription
scaffold6666_4839_4	996	3	7.90687e-05	318	0.00361627	gnl|CDD|33352	21.51	251	152	9	25	242	71	309	3e-16	75.9	CDD:33352	392	COG3550, HipA, Uncharacterized protein related to capsule biosynthesis enzymes	General function prediction only
scaffold6681_4854_1	396	298	0.00785416	95	0.00108033	gnl|CDD|32641	59.09	132	53	1	1	132	2	132	3e-65	206	CDD:32641	515	COG2812, DnaX, DNA polymerase III, gamma/tau subunits	DNA replication, recombination, and repair
scaffold6692_4861_1	825	1695	0.0446738	484	0.00550401	gnl|CDD|30737	30.23	258	164	6	1	249	3	253	9e-44	150	CDD:30737	274	COG0388, COG0388, Predicted amidohydrolase	General function prediction only
scaffold6692_4861_2	684	945	0.0249066	248	0.00282024	gnl|CDD|31404	33.18	223	143	3	7	227	4	222	1e-57	183	CDD:31404	230	COG1211, IspD, 4-diphosphocytidyl-2-methyl-D-erithritol synthase	Lipid metabolism
scaffold6692_4861_3	1113	1863	0.0491017	550	0.00625455	gnl|CDD|31386	36.68	368	218	4	2	369	401	753	2e-81	264	CDD:31386	753	COG1193, COG1193, Mismatch repair ATPase (MutS family)	DNA replication, recombination, and repair
scaffold6692_4861_4	1110	1603	0.0422491	414	0.00470797	gnl|CDD|31386	41.03	351	201	4	1	351	31	375	2e-70	234	CDD:31386	753	COG1193, COG1193, Mismatch repair ATPase (MutS family)	DNA replication, recombination, and repair
scaffold6698_4865_1	3222	17	0.000448056	527	0.005993	gnl|CDD|31454	25.54	278	148	10	827	1074	47	295	2e-29	119	CDD:31454	314	COG1262, COG1262, Uncharacterized conserved protein	Function unknown
scaffold6716_4876_1	303	721	0.0190028	193	0.00219478	gnl|CDD|30708	43.88	98	55	0	4	101	1	98	8e-18	72.5	CDD:30708	148	COG0359, RplI, Ribosomal protein L9	Translation, ribosomal structure and biogenesis
scaffold6724_4882_1	795	2168	0.0571403	429	0.00487855	gnl|CDD|30413	53.58	265	118	2	1	264	221	481	5e-104	312	CDD:30413	483	COG0064, GatB, Asp-tRNAAsn/Glu-tRNAGln amidotransferase B subunit (PET112 homolog)	Translation, ribosomal structure and biogenesis
scaffold6725_4883_1	615	67	0.00176587	220	0.00250182	gnl|CDD|33501	39.42	208	117	3	1	201	228	433	2e-43	150	CDD:33501	435	COG3706, PleD, Response regulator containing a CheY-like receiver domain and a GGDEF domain	Signal transduction mechanisms
scaffold6735_4890_1	117	3	7.90687e-05	4	4.54877e-05	gnl|CDD|30457	63.64	33	12	0	1	33	2	34	8e-12	53.7	CDD:30457	203	COG0108, RibB, 3,4-dihydroxy-2-butanone 4-phosphate synthase	Coenzyme metabolism
scaffold6735_4890_2	657	59	0.00155502	40	0.000454877	gnl|CDD|30655	47.06	187	96	2	1	186	1	185	2e-67	206	CDD:30655	204	COG0307, RibC, Riboflavin synthase alpha chain	Coenzyme metabolism
scaffold6735_4890_3	1098	123	0.00324182	62	0.000705059	gnl|CDD|30466	51.41	142	68	1	1	141	5	146	5e-61	193	CDD:30466	146	COG0117, RibD, Pyrimidine deaminase	Coenzyme metabolism
scaffold6735_4890_4	474	458	0.0120712	139	0.0015807	gnl|CDD|30403	58.94	151	62	0	2	152	1	151	4e-70	209	CDD:30403	152	COG0054, RibH, Riboflavin synthase beta-chain	Coenzyme metabolism
scaffold6735_4890_5	633	281	0.0074061	120	0.00136463	gnl|CDD|32839	41	200	97	4	10	208	78	257	2e-64	200	CDD:32839	257	COG3023, AmpD, Negative regulator of beta-lactamase expression	Defense mechanisms
scaffold6758_4909_1	966	3	7.90687e-05	342	0.0038892	gnl|CDD|31306	30.66	274	172	9	43	316	1	256	1e-57	192	CDD:31306	464	COG1109, {ManB}, Phosphomannomutase	Carbohydrate transport and metabolism
scaffold6758_4909_2	1533	9	0.000237206	601	0.00683452	gnl|CDD|31082	35.9	117	51	3	6	121	172	265	7e-16	75.2	CDD:31082	277	COG0739, NlpD, Membrane proteins related to metalloendopeptidases	Cell envelope biogenesis, outer membrane
scaffold6759_4910_1	129	19	0.000500769	15	0.000170579	gnl|CDD|31567	60.47	43	17	0	1	43	222	264	1e-18	74.5	CDD:31567	363	COG1377, FlhB, Flagellar biosynthesis pathway, component FlhB	Cell motility and secretion / Intracellular trafficking and secretion
scaffold6765_4913_1	177	12	0.000316275	33	0.000375273	gnl|CDD|30834	56.1	41	16	1	1	41	481	519	1e-11	56	CDD:30834	530	COG0488, Uup, ATPase components of ABC transporters with duplicated ATPase domains	General function prediction only
scaffold6766_4914_2	1083	1277	0.0336569	444	0.00504913	gnl|CDD|31200	20.41	338	247	10	36	357	3	334	1e-14	71.6	CDD:31200	334	COG0859, RfaF, ADP-heptose:LPS heptosyltransferase	Cell envelope biogenesis, outer membrane
scaffold6769_4915_2	1200	1	2.63562e-05	262	0.00297944	gnl|CDD|32765	22.28	404	285	8	1	396	1	383	4e-37	137	CDD:32765	388	COG2942, COG2942, N-acyl-D-glucosamine 2-epimerase	Carbohydrate transport and metabolism
scaffold6769_4915_3	2301	4	0.000105425	582	0.00661846	gnl|CDD|31661	35.15	421	215	12	43	453	1	373	1e-88	285	CDD:31661	397	COG1472, BglX, Beta-glucosidase-related glycosidases	Carbohydrate transport and metabolism
scaffold6769_4915_5	2820	11	0.000289919	764	0.00868814	gnl|CDD|31816	16.64	535	404	11	414	939	267	768	6e-19	89.2	CDD:31816	768	COG1629, CirA, Outer membrane receptor proteins, mostly Fe transport	Inorganic ion transport and metabolism
scaffold6769_4915_8	957	1	2.63562e-05	238	0.00270652	gnl|CDD|34294	28.96	328	184	10	25	308	80	402	2e-58	193	CDD:34294	405	COG4677, PemB, Pectin methylesterase	Carbohydrate transport and metabolism
scaffold6769_4915_9	1206	2	5.27125e-05	229	0.00260417	gnl|CDD|33950	35.07	345	208	5	52	396	28	356	2e-104	314	CDD:33950	357	COG4225, COG4225, Predicted unsaturated glucuronyl hydrolase involved in regulation of bacterial surface properties, and related proteins	General function prediction only
scaffold6769_4915_10	1458	4	0.000105425	327	0.00371862	gnl|CDD|32452	19.33	300	204	7	14	311	26	289	3e-10	59.4	CDD:32452	448	COG2271, UhpC, Sugar phosphate permease	Carbohydrate transport and metabolism
scaffold6769_4915_11	3174	7	0.000184494	625	0.00710745	gnl|CDD|31309	19.39	619	425	12	448	1057	139	692	6e-29	121	CDD:31309	767	COG1112, COG1112, Superfamily I DNA and RNA helicases and helicase subunits	DNA replication, recombination, and repair
scaffold6770_4916_2	1374	7	0.000184494	384	0.00436682	gnl|CDD|32393	36.74	460	274	4	2	456	9	456	6e-115	347	CDD:32393	467	COG2211, MelB, Na+/melibiose symporter and related transporters	Carbohydrate transport and metabolism
scaffold6784_4925_1	387	110	0.00289919	37	0.000420761	gnl|CDD|30362	44.55	101	30	1	1	101	62	136	2e-25	96.8	CDD:30362	372	COG0012, COG0012, Predicted GTPase, probable translation factor	Translation, ribosomal structure and biogenesis
scaffold6784_4925_2	519	616	0.0162354	180	0.00204695	gnl|CDD|30362	61.31	168	64	1	7	173	190	357	1e-60	193	CDD:30362	372	COG0012, COG0012, Predicted GTPase, probable translation factor	Translation, ribosomal structure and biogenesis
scaffold6785_4926_1	435	1	2.63562e-05	709	0.00806269	gnl|CDD|33567	53.97	63	29	0	1	63	5	67	5e-20	80	CDD:33567	152	COG3772, COG3772, Phage-related lysozyme (muraminidase)	General function prediction only
scaffold6793_4933_3	777	82	0.00216121	252	0.00286572	gnl|CDD|32970	28.44	218	111	2	42	259	27	199	2e-20	85.4	CDD:32970	323	COG3156, PulK, Type II secretory pathway, component PulK	Intracellular trafficking and secretion
scaffold6795_4935_1	480	42	0.00110696	128	0.00145561	gnl|CDD|32382	38.89	72	44	0	42	113	4	75	5e-20	81.9	CDD:32382	256	COG2200, Rtn, FOG: EAL domain	Signal transduction mechanisms
scaffold6807_4945_1	450	28	0.000737975	89	0.0010121	gnl|CDD|30851	77.17	92	21	0	1	92	196	287	4e-57	182	CDD:30851	368	COG0505, CarA, Carbamoylphosphate synthase small subunit	Amino acid transport and metabolism / Nucleotide transport and metabolism
scaffold6814_4948_1	894	115	0.00303097	287	0.00326374	gnl|CDD|31182	30.08	123	84	1	116	238	72	192	2e-14	70.4	CDD:31182	408	COG0840, Tar, Methyl-accepting chemotaxis protein	Cell motility and secretion / Signal transduction mechanisms
scaffold6819_4951_1	780	132	0.00347902	314	0.00357078	gnl|CDD|30500	65.48	252	86	1	9	260	50	300	9e-129	373	CDD:30500	428	COG0151, PurD, Phosphoribosylamine-glycine ligase	Nucleotide transport and metabolism
scaffold6820_4952_1	714	1927	0.0507885	353	0.00401429	gnl|CDD|30899	31.94	288	146	7	1	238	474	761	2e-24	100	CDD:30899	866	COG0553, HepA, Superfamily II DNA/RNA helicases, SNF2 family	Transcription / DNA replication, recombination, and repair
scaffold6824_4955_2	222	14	0.000368987	10	0.000113719	gnl|CDD|31521	47.3	74	38	1	1	74	800	872	1e-10	54.2	CDD:31521	1078	COG1330, RecC, Exonuclease V gamma subunit	DNA replication, recombination, and repair
scaffold6833_4962_2	642	529	0.0139425	153	0.0017399	gnl|CDD|33296	51.96	204	95	2	2	202	223	426	5e-50	168	CDD:33296	438	COG3493, CitS, Na+/citrate symporter	Energy production and conversion
scaffold6835_4964_1	603	5	0.000131781	214	0.00243359	gnl|CDD|31075	23.12	199	128	5	2	197	61	237	2e-16	73	CDD:31075	296	COG0731, COG0731, Fe-S oxidoreductases	Energy production and conversion
scaffold6835_4964_2	1683	8	0.00021085	700	0.00796034	gnl|CDD|31004	34.89	556	346	7	11	560	9	554	1e-115	355	CDD:31004	554	COG0659, SUL1, Sulfate permease and related transporters (MFS superfamily)	Inorganic ion transport and metabolism
scaffold6835_4964_3	249	0	0	54	0.000614084	gnl|CDD|31780	52.17	46	22	0	6	51	1	46	2e-14	62.6	CDD:31780	166	COG1592, COG1592, Rubrerythrin	Energy production and conversion
scaffold6836_4965_2	1287	2782	0.0733231	671	0.00763056	gnl|CDD|31190	28.95	411	277	5	1	398	2	410	2e-62	208	CDD:31190	418	COG0849, FtsA, Actin-like ATPase involved in cell division	Cell division and chromosome partitioning
scaffold6857_4979_1	966	678	0.0178695	288	0.00327511	gnl|CDD|30838	37.33	292	174	6	9	297	4	289	5e-57	187	CDD:30838	305	COG0492, TrxB, Thioredoxin reductase	Posttranslational modification, protein turnover, chaperones
scaffold6857_4979_2	972	1076	0.0283593	332	0.00377548	gnl|CDD|31598	25.19	270	173	9	78	321	15	281	3e-31	117	CDD:31598	284	COG1408, COG1408, Predicted phosphohydrolases	General function prediction only
scaffold6857_4979_3	561	544	0.0143378	177	0.00201283	gnl|CDD|32154	42.33	189	104	2	1	185	1	188	2e-33	117	CDD:32154	190	COG1971, COG1971, Predicted membrane protein	Function unknown
scaffold6857_4979_4	1326	934	0.0246167	473	0.00537892	gnl|CDD|32433	51.87	428	204	2	15	440	6	433	1e-99	305	CDD:32433	436	COG2252, COG2252, Permeases	General function prediction only
scaffold6857_4979_5	1371	220	0.00579837	242	0.002752	gnl|CDD|30751	32.95	431	275	9	1	427	1	421	5e-90	281	CDD:30751	421	COG0402, SsnA, Cytosine deaminase and related metal-dependent hydrolases	Nucleotide transport and metabolism / General function prediction only
scaffold6879_4992_1	468	49	0.00129146	138	0.00156932	gnl|CDD|33061	14.17	120	97	3	1	114	423	542	3e-14	67.3	CDD:33061	808	COG3250, LacZ, Beta-galactosidase/beta-glucuronidase	Carbohydrate transport and metabolism
scaffold6880_4993_2	273	12	0.000316275	37	0.000420761	gnl|CDD|31225	57.78	45	19	0	1	45	432	476	1e-19	80.7	CDD:31225	613	COG1022, FAA1, Long-chain acyl-CoA synthetases (AMP-forming)	Lipid metabolism
scaffold6888_4999_1	567	1107	0.0291764	438	0.0049809	gnl|CDD|32066	58.73	189	78	0	1	189	561	749	1e-86	270	CDD:32066	755	COG1882, PflD, Pyruvate-formate lyase	Energy production and conversion
scaffold6894_5004_2	567	338	0.00890841	116	0.00131914	gnl|CDD|33034	28	150	93	7	36	181	39	177	1e-11	59.2	CDD:33034	299	COG3221, PhnD, ABC-type phosphate/phosphonate transport system, periplasmic component	Inorganic ion transport and metabolism
scaffold6899_5006_1	492	49	0.00129146	117	0.00133051	gnl|CDD|31448	33.33	111	73	1	54	164	433	542	4e-16	72.7	CDD:31448	552	COG1256, FlgK, Flagellar hook-associated protein	Cell motility and secretion
scaffold6903_5010_1	681	1013	0.0266989	325	0.00369587	gnl|CDD|30629	58.25	194	81	0	3	196	31	224	4e-95	285	CDD:30629	432	COG0281, SfcA, Malic enzyme	Energy production and conversion
scaffold6907_5012_3	597	730	0.0192401	152	0.00172853	gnl|CDD|31153	28.72	195	133	3	1	195	12	200	3e-35	123	CDD:31153	216	COG0811, TolQ, Biopolymer transport proteins	Intracellular trafficking and secretion
scaffold6914_5017_1	396	5	0.000131781	135	0.00153521	gnl|CDD|33189	33.06	124	78	3	2	120	96	219	4e-18	74.9	CDD:33189	229	COG3382, COG3382, Uncharacterized conserved protein	Function unknown
scaffold6914_5017_5	1701	6	0.000158137	611	0.00694824	gnl|CDD|31608	42.46	179	102	1	290	468	3	180	4e-38	138	CDD:31608	222	COG1418, COG1418, Predicted HD superfamily hydrolase	General function prediction only
scaffold6921_5021_1	483	218	0.00574566	74	0.000841522	gnl|CDD|31255	38.81	134	80	1	28	161	83	214	1e-26	101	CDD:31255	424	COG1055, ArsB, Na+/H+ antiporter NhaD and related arsenite permeases	Inorganic ion transport and metabolism
scaffold6921_5021_2	1047	736	0.0193982	208	0.00236536	gnl|CDD|31948	29.14	151	103	2	2	152	1	147	2e-19	81.9	CDD:31948	152	COG1762, PtsN, Phosphotransferase system mannitol/fructose-specific IIA domain (Ntr-type)	Carbohydrate transport and metabolism / Signal transduction mechanisms
scaffold6929_5028_1	324	19	0.000500769	30	0.000341158	gnl|CDD|30470	62.22	45	17	0	1	45	86	130	3e-15	66.5	CDD:30470	252	COG0121, COG0121, Predicted glutamine amidotransferase	General function prediction only
scaffold6929_5028_2	309	52	0.00137052	100	0.00113719	gnl|CDD|30470	46.07	89	48	0	10	98	157	245	3e-27	99.7	CDD:30470	252	COG0121, COG0121, Predicted glutamine amidotransferase	General function prediction only
scaffold6934_5030_1	450	74	0.00195036	133	0.00151246	gnl|CDD|31130	57.43	148	60	1	1	148	216	360	3e-67	208	CDD:31130	360	COG0787, Alr, Alanine racemase	Cell envelope biogenesis, outer membrane
scaffold6945_5038_1	1434	2008	0.0529233	532	0.00604986	gnl|CDD|30368	41.26	492	268	10	1	478	35	519	5e-153	449	CDD:30368	577	COG0018, ArgS, Arginyl-tRNA synthetase	Translation, ribosomal structure and biogenesis
scaffold6946_5039_1	1941	3305	0.0871074	834	0.00948418	gnl|CDD|30598	44.75	657	340	7	1	647	3	646	0	627	CDD:30598	843	COG0249, MutS, Mismatch repair ATPase (MutS family)	DNA replication, recombination, and repair
scaffold6946_5039_2	822	846	0.0222974	314	0.00357078	gnl|CDD|30391	40.7	258	146	6	18	273	70	322	2e-72	226	CDD:30391	323	COG0042, COG0042, tRNA-dihydrouridine synthase	Translation, ribosomal structure and biogenesis
scaffold6946_5039_3	1011	582	0.0153393	244	0.00277475	gnl|CDD|30879	50	336	163	3	1	332	1	335	3e-143	410	CDD:30879	342	COG0533, QRI7, Metal-dependent proteases with possible chaperone activity	Posttranslational modification, protein turnover, chaperones
scaffold6953_5045_1	273	17	0.000448056	26	0.00029567	gnl|CDD|30753	38.6	57	35	0	31	87	188	244	1e-14	65.6	CDD:30753	379	COG0404, GcvT, Glycine cleavage system T protein (aminomethyltransferase)	Amino acid transport and metabolism
scaffold6957_5047_1	1092	117	0.00308368	413	0.0046966	gnl|CDD|32989	21.25	160	121	2	1	155	96	255	3e-17	78.1	CDD:32989	292	COG3176, COG3176, Putative hemolysin	General function prediction only
scaffold6958_5048_2	381	225	0.00593015	80	0.000909753	gnl|CDD|31246	47.37	114	60	0	12	125	224	337	1e-34	121	CDD:31246	338	COG1044, LpxD, UDP-3-O-	3-hydroxymyristoyl
scaffold6958_5048_3	357	240	0.0063255	74	0.000841522	gnl|CDD|31246	27	100	68	1	2	96	40	139	7e-12	58.4	CDD:31246	338	COG1044, LpxD, UDP-3-O-	3-hydroxymyristoyl
scaffold6960_5050_1	654	1207	0.031812	313	0.00355941	gnl|CDD|31540	42.47	219	120	4	1	216	1	216	7e-56	178	CDD:31540	253	COG1349, GlpR, Transcriptional regulators of sugar metabolism	Transcription / Carbohydrate transport and metabolism
scaffold6960_5050_3	1347	563	0.0148386	254	0.00288847	gnl|CDD|31953	29.93	284	189	6	174	448	5	287	2e-46	161	CDD:31953	288	COG1767, CitG, Triphosphoribosyl-dephospho-CoA synthetase	Coenzyme metabolism
scaffold6960_5050_4	336	136	0.00358445	59	0.000670943	gnl|CDD|32867	33.63	113	70	1	3	110	239	351	9e-24	91.1	CDD:32867	352	COG3053, CitC, Citrate lyase synthetase	Energy production and conversion
scaffold6960_5050_5	585	586	0.0154448	182	0.00206969	gnl|CDD|32867	35.16	182	114	3	1	180	4	183	9e-37	130	CDD:32867	352	COG3053, CitC, Citrate lyase synthetase	Energy production and conversion
scaffold6960_5050_7	687	763	0.0201098	237	0.00269514	gnl|CDD|31793	30.95	84	54	2	12	91	9	92	6e-13	60.4	CDD:31793	101	COG1605, PheA, Chorismate mutase	Amino acid transport and metabolism
scaffold6968_5056_1	561	96	0.0025302	246	0.00279749	gnl|CDD|31486	30.46	197	125	6	2	187	49	244	1e-09	53	CDD:31486	303	COG1295, Rbn, Predicted membrane protein	Function unknown
scaffold6975_5060_1	234	479	0.0126246	129	0.00146698	gnl|CDD|30585	57.89	76	32	0	2	77	4	79	9e-17	67.3	CDD:30585	80	COG0236, AcpP, Acyl carrier protein	Lipid metabolism / Secondary metabolites biosynthesis, transport, and catabolism
scaffold6975_5060_2	1239	706	0.0186075	235	0.0026724	gnl|CDD|30652	54.72	413	182	3	1	411	2	411	6e-143	415	CDD:30652	412	COG0304, FabB, 3-oxoacyl-(acyl-carrier-protein) synthase	Lipid metabolism / Secondary metabolites biosynthesis, transport, and catabolism
scaffold6975_5060_3	474	334	0.00880298	117	0.00133051	gnl|CDD|30916	55.48	155	67	1	1	155	4	156	2e-56	177	CDD:30916	235	COG0571, Rnc, dsRNA-specific ribonuclease	Transcription
scaffold6975_5060_4	273	36	0.000948825	23	0.000261554	gnl|CDD|30916	42.35	85	49	0	1	85	148	232	3e-23	88	CDD:30916	235	COG0571, Rnc, dsRNA-specific ribonuclease	Transcription
scaffold6975_5060_5	582	310	0.00817043	99	0.00112582	gnl|CDD|31436	35.65	230	112	6	1	194	63	292	1e-60	197	CDD:31436	515	COG1243, ELP3, Histone acetyltransferase	Transcription / Chromatin structure and dynamics
scaffold6976_5061_1	306	18	0.000474412	65	0.000739175	gnl|CDD|31112	58.23	79	33	0	1	79	372	450	2e-22	88.5	CDD:31112	475	COG0769, MurE, UDP-N-acetylmuramyl tripeptide synthase	Cell envelope biogenesis, outer membrane
scaffold6976_5061_2	291	9	0.000237206	87	0.000989357	gnl|CDD|31113	43.33	90	45	2	4	90	3	89	5e-14	64.6	CDD:31113	451	COG0770, MurF, UDP-N-acetylmuramyl pentapeptide synthase	Cell envelope biogenesis, outer membrane
scaffold6976_5061_3	216	25	0.000658906	55	0.000625455	gnl|CDD|31113	59.72	72	29	0	1	72	108	179	1e-32	115	CDD:31113	451	COG0770, MurF, UDP-N-acetylmuramyl pentapeptide synthase	Cell envelope biogenesis, outer membrane
scaffold6982_5064_1	489	2404	0.0633604	307	0.00349118	gnl|CDD|30959	26.47	136	95	3	33	163	47	182	1e-13	64.5	CDD:30959	319	COG0614, FepB, ABC-type Fe3+-hydroxamate transport system, periplasmic component	Inorganic ion transport and metabolism
scaffold6982_5064_2	441	1762	0.0464397	256	0.00291121	gnl|CDD|31317	40.29	139	83	0	2	140	114	252	2e-37	128	CDD:31317	258	COG1120, FepC, ABC-type cobalamin/Fe3+-siderophores transport systems, ATPase components	Inorganic ion transport and metabolism / Coenzyme metabolism
scaffold6985_5066_1	570	44	0.00115967	146	0.0016603	gnl|CDD|30376	49.33	150	71	3	1	146	138	286	6e-66	207	CDD:30376	375	COG0026, PurK, Phosphoribosylaminoimidazole carboxylase (NCAIR synthetase)	Nucleotide transport and metabolism
scaffold6996_5071_1	180	8	0.00021085	7	7.96034e-05	gnl|CDD|30766	39.62	53	31	1	6	57	657	709	5e-08	46.2	CDD:30766	792	COG0417, PolB, DNA polymerase elongation subunit (family B)	DNA replication, recombination, and repair
scaffold7015_5084_1	246	1	2.63562e-05	73	0.00083015	gnl|CDD|32403	42.31	52	29	1	7	57	167	218	6e-10	51.8	CDD:32403	317	COG2221, DsrA, Dissimilatory sulfite reductase (desulfoviridin), alpha and beta subunits	Energy production and conversion
scaffold7015_5084_2	1578	16	0.0004217	554	0.00630004	gnl|CDD|30634	34.4	529	297	13	7	525	1	489	1e-97	305	CDD:30634	489	COG0286, HsdM, Type I restriction-modification system methyltransferase subunit	Defense mechanisms
scaffold7015_5084_3	189	1	2.63562e-05	23	0.000261554	gnl|CDD|33724	32.65	49	33	0	15	63	2	50	2e-08	46.6	CDD:33724	329	COG3943, COG3943, Virulence protein	General function prediction only
scaffold7035_5098_1	117	5	0.000131781	24	0.000272926	gnl|CDD|32742	61.54	39	15	0	1	39	260	298	3e-10	51.5	CDD:32742	518	COG2918, GshA, Gamma-glutamylcysteine synthetase	Coenzyme metabolism
scaffold7035_5098_2	288	8	0.00021085	21	0.00023881	gnl|CDD|32742	81.25	32	6	0	2	33	116	147	7e-15	66.9	CDD:32742	518	COG2918, GshA, Gamma-glutamylcysteine synthetase	Coenzyme metabolism
scaffold7038_5100_1	333	21	0.000553481	26	0.00029567	gnl|CDD|31257	29.63	81	51	1	2	82	122	196	7e-12	56.4	CDD:31257	197	COG1057, NadD, Nicotinic acid mononucleotide adenylyltransferase	Coenzyme metabolism
scaffold7043_5103_1	1047	3	7.90687e-05	444	0.00504913	gnl|CDD|31113	37.39	345	208	5	1	338	61	404	7e-90	277	CDD:31113	451	COG0770, MurF, UDP-N-acetylmuramyl pentapeptide synthase	Cell envelope biogenesis, outer membrane
scaffold7049_5108_1	414	462	0.0121766	152	0.00172853	gnl|CDD|30475	63.3	109	38	1	1	109	273	379	3e-38	132	CDD:30475	395	COG0126, Pgk, 3-phosphoglycerate kinase	Carbohydrate transport and metabolism
scaffold7049_5108_3	969	2111	0.055638	560	0.00636827	gnl|CDD|31671	36.47	329	181	10	1	321	1	309	2e-74	232	CDD:31671	312	COG1482, ManA, Phosphomannose isomerase	Carbohydrate transport and metabolism
scaffold7052_5109_1	552	547	0.0144169	191	0.00217204	gnl|CDD|31365	42.86	182	98	3	6	184	13	191	1e-21	87.5	CDD:31365	316	COG1172, AraH, Ribose/xylose/arabinose/galactoside ABC-type transport systems, permease components	Carbohydrate transport and metabolism
scaffold7058_5113_1	141	29	0.000764331	17	0.000193323	gnl|CDD|34627	43.18	44	25	0	2	45	727	770	5e-09	48.4	CDD:34627	1463	COG5022, COG5022, Myosin heavy chain	Cytoskeleton
scaffold7075_5127_1	528	316	0.00832857	88	0.00100073	gnl|CDD|34496	46.78	171	85	3	4	174	24	188	6e-52	165	CDD:34496	191	COG4887, COG4887, Uncharacterized metal-binding protein conserved in archaea	General function prediction only
scaffold7085_5135_1	744	787	0.0207424	276	0.00313865	gnl|CDD|31114	34.75	236	148	4	9	243	214	444	1e-52	177	CDD:31114	448	COG0771, MurD, UDP-N-acetylmuramoylalanine-D-glutamate ligase	Cell envelope biogenesis, outer membrane
scaffold7085_5135_2	1077	1445	0.0380848	462	0.00525383	gnl|CDD|31051	34.29	347	208	8	15	351	13	349	7e-79	246	CDD:31051	357	COG0707, MurG, UDP-N-acetylglucosamine:LPS N-acetylglucosamine transferase	Cell envelope biogenesis, outer membrane
scaffold7085_5135_3	1314	974	0.025671	383	0.00435544	gnl|CDD|31116	41.11	450	241	9	1	427	7	455	2e-126	376	CDD:31116	459	COG0773, MurC, UDP-N-acetylmuramate-alanine ligase	Cell envelope biogenesis, outer membrane
scaffold7085_5135_4	843	951	0.0250648	341	0.00387782	gnl|CDD|31154	39.37	287	166	3	1	279	1	287	1e-89	269	CDD:31154	291	COG0812, MurB, UDP-N-acetylmuramate dehydrogenase	Cell envelope biogenesis, outer membrane
scaffold7085_5135_5	822	1149	0.0302833	375	0.00426447	gnl|CDD|31374	39.08	261	137	6	33	271	54	314	1e-65	208	CDD:31374	317	COG1181, DdlA, D-alanine-D-alanine ligase and related ATP-grasp enzymes	Cell envelope biogenesis, outer membrane
scaffold7092_5140_2	204	20	0.000527125	1	1.13719e-05	gnl|CDD|32700	70	50	15	0	1	50	359	408	3e-22	86	CDD:32700	426	COG2873, MET17, O-acetylhomoserine sulfhydrylase	Amino acid transport and metabolism
scaffold7094_5142_1	504	866	0.0228245	217	0.00246771	gnl|CDD|31368	34.16	161	105	1	9	168	18	178	1e-31	114	CDD:31368	295	COG1175, UgpA, ABC-type sugar transport systems, permease components	Carbohydrate transport and metabolism
scaffold7107_5151_1	1689	7476	0.197039	1357	0.0154317	gnl|CDD|33622	35.18	577	320	10	6	562	17	559	2e-118	363	CDD:33622	560	COG3829, RocR, Transcriptional regulator containing PAS, AAA-type ATPase, and DNA-binding domains	Transcription / Signal transduction mechanisms
scaffold7107_5151_2	1251	4808	0.126721	842	0.00957515	gnl|CDD|33478	36.82	421	254	3	5	415	13	431	1e-104	318	CDD:33478	433	COG3681, COG3681, Uncharacterized conserved protein	Function unknown
scaffold7111_5154_1	1131	383	0.0100944	64	0.000727803	gnl|CDD|32393	34.1	393	237	6	1	376	71	458	2e-64	213	CDD:32393	467	COG2211, MelB, Na+/melibiose symporter and related transporters	Carbohydrate transport and metabolism
scaffold7120_5159_2	384	33	0.000869756	24	0.000272926	gnl|CDD|31225	26.95	141	86	1	1	124	472	612	1e-20	85	CDD:31225	613	COG1022, FAA1, Long-chain acyl-CoA synthetases (AMP-forming)	Lipid metabolism
scaffold7124_5161_1	1428	1707	0.0449901	421	0.00478758	gnl|CDD|31455	25	436	245	8	4	429	19	382	2e-46	165	CDD:31455	393	COG1263, PtsG, Phosphotransferase system IIC components, glucose/maltose/N-acetylglucosamine-specific	Carbohydrate transport and metabolism
scaffold7129_5165_2	444	284	0.00748517	90	0.00102347	gnl|CDD|31176	41.88	117	63	2	2	113	52	168	4e-25	95.9	CDD:31176	275	COG0834, HisJ, ABC-type amino acid transport/signal transduction systems, periplasmic component/domain	Amino acid transport and metabolism / Signal transduction mechanisms
scaffold7130_5166_1	972	165	0.00434878	375	0.00426447	gnl|CDD|33405	54.77	283	124	2	1	282	327	606	7e-116	353	CDD:33405	756	COG3605, PtsP, Signal transduction protein containing GAF and PtsI domains	Signal transduction mechanisms
scaffold7130_5166_2	330	33	0.000869756	16	0.000181951	gnl|CDD|33405	60	105	42	0	1	105	651	755	7e-40	139	CDD:33405	756	COG3605, PtsP, Signal transduction protein containing GAF and PtsI domains	Signal transduction mechanisms
scaffold7143_5175_1	183	102	0.00268834	15	0.000170579	gnl|CDD|30409	63.41	41	15	0	1	41	577	617	4e-19	78.3	CDD:30409	933	COG0060, IleS, Isoleucyl-tRNA synthetase	Translation, ribosomal structure and biogenesis
scaffold7143_5175_2	324	294	0.00774873	75	0.000852894	gnl|CDD|30409	49.25	67	34	0	2	68	683	749	2e-21	87.2	CDD:30409	933	COG0060, IleS, Isoleucyl-tRNA synthetase	Translation, ribosomal structure and biogenesis
scaffold7145_5177_1	384	57	0.00150231	137	0.00155795	gnl|CDD|31691	24.72	89	67	0	26	114	349	437	8e-11	56	CDD:31691	438	COG1502, Cls, Phosphatidylserine/phosphatidylglycerophosphate/cardiolipin synthases and related enzymes	Lipid metabolism
scaffold7152_5183_1	552	847	0.0223237	173	0.00196734	gnl|CDD|32933	26.09	184	124	4	1	179	262	438	7e-26	100	CDD:32933	475	COG3119, AslA, Arylsulfatase A and related enzymes	Inorganic ion transport and metabolism
scaffold7165_5192_1	585	285	0.00751153	58	0.000659571	gnl|CDD|33061	26.34	186	125	4	1	186	4	177	4e-16	74.3	CDD:33061	808	COG3250, LacZ, Beta-galactosidase/beta-glucuronidase	Carbohydrate transport and metabolism
scaffold7165_5192_2	1125	641	0.0168943	148	0.00168304	gnl|CDD|33061	27.3	359	229	5	6	347	213	556	2e-58	201	CDD:33061	808	COG3250, LacZ, Beta-galactosidase/beta-glucuronidase	Carbohydrate transport and metabolism
scaffold7167_5194_4	504	27	0.000711618	44	0.000500364	gnl|CDD|30828	31.61	155	55	2	8	162	488	591	6e-22	90.3	CDD:30828	697	COG0480, FusA, Translation elongation factors (GTPases)	Translation, ribosomal structure and biogenesis
scaffold7167_5194_5	213	5	0.000131781	13	0.000147835	gnl|CDD|30828	47.83	46	24	0	1	46	592	637	6e-13	60.6	CDD:30828	697	COG0480, FusA, Translation elongation factors (GTPases)	Translation, ribosomal structure and biogenesis
scaffold7187_5209_1	474	92	0.00242477	223	0.00253594	gnl|CDD|31028	44.94	158	82	1	6	158	14	171	2e-46	151	CDD:31028	210	COG0684, MenG, Demethylmenaquinone methyltransferase	Coenzyme metabolism
scaffold7193_5215_1	966	130	0.00342631	187	0.00212655	gnl|CDD|30629	28.57	329	175	10	1	315	49	331	5e-53	180	CDD:30629	432	COG0281, SfcA, Malic enzyme	Energy production and conversion
scaffold7201_5222_2	255	24	0.00063255	32	0.000363901	gnl|CDD|30861	24.47	94	58	1	2	82	183	276	2e-08	47.8	CDD:30861	384	COG0515, SPS1, Serine/threonine protein kinase	General function prediction only / Signal transduction mechanisms / Transcription / DNA replication, recombination, and repair
scaffold7202_5223_1	246	17	0.000448056	24	0.000272926	gnl|CDD|30752	55.13	78	35	0	4	81	229	306	5e-33	116	CDD:30752	450	COG0403, GcvP, Glycine cleavage system protein P (pyridoxal-binding), N-terminal domain	Amino acid transport and metabolism
scaffold7227_5240_1	567	313	0.0082495	97	0.00110308	gnl|CDD|31754	22.58	93	72	0	1	93	39	131	1e-08	50.7	CDD:31754	352	COG1566, EmrA, Multidrug resistance efflux pump	Defense mechanisms
scaffold7227_5240_2	753	599	0.0157874	222	0.00252457	gnl|CDD|30811	21.59	264	194	2	1	251	4	267	7e-22	89.8	CDD:30811	291	COG0463, WcaA, Glycosyltransferases involved in cell wall biogenesis	Cell envelope biogenesis, outer membrane
scaffold7254_5257_1	1050	654	0.017237	261	0.00296807	gnl|CDD|33633	47.73	331	145	2	1	303	3	333	9e-124	361	CDD:33633	352	COG3842, PotA, ABC-type spermidine/putrescine transport systems, ATPase components	Amino acid transport and metabolism
scaffold7254_5257_2	1536	1334	0.0351592	529	0.00601574	gnl|CDD|31371	25.45	503	338	5	22	509	58	538	5e-64	217	CDD:31371	540	COG1178, ThiP, ABC-type Fe3+ transport system, permease component	Inorganic ion transport and metabolism
scaffold7254_5257_3	852	648	0.0170788	250	0.00284298	gnl|CDD|30982	22.28	184	129	4	38	221	19	188	3e-20	84.4	CDD:30982	221	COG0637, COG0637, Predicted phosphatase/phosphohexomutase	General function prediction only
scaffold7254_5257_4	1341	272	0.0071689	259	0.00294533	gnl|CDD|30509	32.51	406	254	9	51	438	41	444	4e-94	292	CDD:30509	447	COG0160, GabT, 4-aminobutyrate aminotransferase and related aminotransferases	Amino acid transport and metabolism
scaffold7287_5278_1	513	68	0.00179222	44	0.000500364	gnl|CDD|31143	48.84	172	79	3	1	165	42	211	7e-55	173	CDD:31143	211	COG0800, Eda, 2-keto-3-deoxy-6-phosphogluconate aldolase	Carbohydrate transport and metabolism
scaffold7287_5278_2	990	461	0.0121502	144	0.00163756	gnl|CDD|30870	24.76	315	205	9	3	307	1	293	6e-27	106	CDD:30870	311	COG0524, RbsK, Sugar kinases, ribokinase family	Carbohydrate transport and metabolism
scaffold7287_5278_3	840	2111	0.055638	421	0.00478758	gnl|CDD|31345	51.25	279	132	2	1	279	285	559	8e-132	386	CDD:31345	576	COG1151, COG1151, 6Fe-6S prismane cluster-containing protein	Energy production and conversion
scaffold7287_5278_4	765	176	0.0046387	41	0.000466249	gnl|CDD|31345	31.05	219	134	5	6	212	4	217	5e-36	132	CDD:31345	576	COG1151, COG1151, 6Fe-6S prismane cluster-containing protein	Energy production and conversion
scaffold7287_5278_6	753	87	0.00229299	42	0.000477621	gnl|CDD|31604	27.8	241	170	3	6	242	1	241	9e-37	129	CDD:31604	246	COG1414, IclR, Transcriptional regulator	Transcription
scaffold7287_5278_7	444	767	0.0202152	172	0.00195597	gnl|CDD|31126	34.69	147	95	1	1	147	11	156	8e-38	126	CDD:31126	156	COG0783, Dps, DNA-binding ferritin-like protein (oxidative damage protectant)	Inorganic ion transport and metabolism
scaffold7287_5278_8	339	437	0.0115177	75	0.000852894	gnl|CDD|31636	55.24	105	47	0	5	109	1	105	4e-33	111	CDD:31636	105	COG1447, CelC, Phosphotransferase system cellobiose-specific component IIA	Carbohydrate transport and metabolism
scaffold7293_5282_1	744	117	0.00308368	303	0.00344569	gnl|CDD|31154	33.91	233	131	4	17	248	9	219	5e-65	205	CDD:31154	291	COG0812, MurB, UDP-N-acetylmuramate dehydrogenase	Cell envelope biogenesis, outer membrane
scaffold7300_5289_1	279	18	0.000474412	13	0.000147835	gnl|CDD|31216	39.39	66	40	0	4	69	358	423	6e-18	75.8	CDD:31216	472	COG1012, PutA, NAD-dependent aldehyde dehydrogenases	Energy production and conversion
scaffold7300_5289_2	507	38	0.00100154	42	0.000477621	gnl|CDD|31216	36	100	63	1	41	140	100	198	2e-28	107	CDD:31216	472	COG1012, PutA, NAD-dependent aldehyde dehydrogenases	Energy production and conversion
scaffold7317_5305_1	693	93	0.00245113	256	0.00291121	gnl|CDD|32149	53.68	231	101	4	1	228	116	343	6e-69	222	CDD:32149	575	COG1966, CstA, Carbon starvation protein, predicted membrane protein	Signal transduction mechanisms
scaffold7333_5315_11	186	11	0.000289919	8	9.09753e-05	gnl|CDD|30899	41.51	53	31	0	9	61	801	853	3e-10	52.8	CDD:30899	866	COG0553, HepA, Superfamily II DNA/RNA helicases, SNF2 family	Transcription / DNA replication, recombination, and repair
scaffold7336_5318_3	243	10	0.000263562	12	0.000136463	gnl|CDD|30882	56.67	60	26	0	1	60	106	165	6e-20	79.9	CDD:30882	369	COG0536, Obg, Predicted GTPase	General function prediction only
scaffold7353_5331_1	582	349	0.00919833	223	0.00253594	gnl|CDD|32080	31.47	143	92	4	6	143	4	145	4e-20	82	CDD:32080	193	COG1896, COG1896, Predicted hydrolases of HD superfamily	General function prediction only
scaffold7353_5331_2	306	551	0.0145223	200	0.00227438	gnl|CDD|30859	33.33	102	61	2	1	101	338	433	4e-16	71	CDD:30859	513	COG0513, SrmB, Superfamily II DNA and RNA helicases	DNA replication, recombination, and repair / Transcription / Translation, ribosomal structure and biogenesis
scaffold7408_5371_1	354	4	0.000105425	111	0.00126228	gnl|CDD|30880	22.88	118	90	1	1	117	336	453	1e-12	61.4	CDD:30880	455	COG0534, NorM, Na+-driven multidrug efflux pump	Defense mechanisms
scaffold7411_5372_2	741	1368	0.0360553	429	0.00487855	gnl|CDD|30878	50.4	248	121	2	1	246	261	508	4e-83	258	CDD:30878	509	COG0532, InfB, Translation initiation factor 2 (IF-2; GTPase)	Translation, ribosomal structure and biogenesis
scaffold7444_5396_1	468	621	0.0163672	206	0.00234261	gnl|CDD|30390	63.82	152	55	0	1	152	3	154	2e-65	198	CDD:30390	162	COG0041, PurE, Phosphoribosylcarboxyaminoimidazole (NCAIR) mutase	Nucleotide transport and metabolism
scaffold7444_5396_2	1092	832	0.0219284	360	0.00409389	gnl|CDD|30376	40.44	361	209	5	5	360	2	361	2e-137	397	CDD:30376	375	COG0026, PurK, Phosphoribosylaminoimidazole carboxylase (NCAIR synthetase)	Nucleotide transport and metabolism
scaffold7444_5396_3	1020	1360	0.0358445	417	0.00474209	gnl|CDD|30395	23.76	181	83	4	160	340	1	126	2e-31	123	CDD:30395	743	COG0046, PurL, Phosphoribosylformylglycinamidine (FGAM) synthase, synthetase domain	Nucleotide transport and metabolism
scaffold7457_5404_1	597	1047	0.027595	254	0.00288847	gnl|CDD|30920	37.82	156	91	3	44	198	114	264	1e-27	104	CDD:30920	265	COG0575, CdsA, CDP-diglyceride synthetase	Lipid metabolism
scaffold7457_5404_2	411	811	0.0213749	199	0.00226301	gnl|CDD|31086	46.72	137	73	0	1	137	1	137	2e-47	157	CDD:31086	385	COG0743, Dxr, 1-deoxy-D-xylulose 5-phosphate reductoisomerase	Lipid metabolism
scaffold7493_5428_1	360	40	0.00105425	101	0.00114856	gnl|CDD|30969	26.61	109	72	2	20	120	107	215	2e-10	54.8	CDD:30969	409	COG0624, ArgE, Acetylornithine deacetylase/Succinyl-diaminopimelate desuccinylase and related deacylases	Amino acid transport and metabolism
scaffold7505_5436_1	408	29	0.000764331	118	0.00134189	gnl|CDD|31366	39.69	131	79	0	1	131	152	282	3e-14	64.9	CDD:31366	289	COG1173, DppC, ABC-type dipeptide/oligopeptide/nickel transport systems, permease components	Amino acid transport and metabolism / Inorganic ion transport and metabolism
scaffold7562_5479_1	1224	4	0.000105425	239	0.00271789	gnl|CDD|30674	24.12	311	215	7	10	312	291	588	1e-29	118	CDD:30674	623	COG0326, HtpG, Molecular chaperone, HSP90 family	Posttranslational modification, protein turnover, chaperones
scaffold7562_5479_2	2295	7	0.000184494	557	0.00633416	gnl|CDD|31938	25.24	317	187	7	18	312	6	294	6e-47	167	CDD:31938	306	COG1752, RssA, Predicted esterase of the alpha-beta hydrolase superfamily	General function prediction only
scaffold7562_5479_3	1671	3	7.90687e-05	703	0.00799446	gnl|CDD|32626	56.83	556	236	4	3	556	1	554	0	711	CDD:32626	554	COG2759, MIS1, Formyltetrahydrofolate synthetase	Nucleotide transport and metabolism
scaffold7562_5479_4	1134	4	0.000105425	157	0.00178539	gnl|CDD|31564	22.46	374	265	8	1	371	41	392	1e-26	107	CDD:31564	398	COG1373, COG1373, Predicted ATPase (AAA+ superfamily)	General function prediction only
scaffold7568_5484_1	267	34	0.000896112	76	0.000864266	gnl|CDD|32098	34.88	86	56	0	1	86	331	416	1e-10	54.5	CDD:32098	416	COG1914, MntH, Mn2+ and Fe2+ transporters of the NRAMP family	Inorganic ion transport and metabolism
scaffold7586_5500_1	756	126	0.00332089	192	0.00218341	gnl|CDD|30969	23.65	296	177	10	1	249	54	347	1e-19	84.8	CDD:30969	409	COG0624, ArgE, Acetylornithine deacetylase/Succinyl-diaminopimelate desuccinylase and related deacylases	Amino acid transport and metabolism
scaffold7591_5504_1	216	10	0.000263562	9	0.000102347	gnl|CDD|35199	42.86	56	27	2	15	65	221	276	1e-08	47.7	CDD:35199	413	COG5640, COG5640, Secreted trypsin-like serine protease	Posttranslational modification, protein turnover, chaperones
scaffold7599_5508_2	258	197	0.00519218	40	0.000454877	gnl|CDD|32381	37.5	64	40	0	6	69	50	113	1e-19	77.5	CDD:32381	181	COG2199, COG2199, FOG: GGDEF domain	Signal transduction mechanisms
scaffold7610_5515_1	1359	2315	0.0610147	818	0.00930223	gnl|CDD|32414	38.72	439	260	4	6	436	2	439	1e-69	228	CDD:32414	451	COG2233, UraA, Xanthine/uracil permeases	Nucleotide transport and metabolism
scaffold7644_5538_2	237	18	0.000474412	2	2.27438e-05	gnl|CDD|32315	45.45	77	39	2	2	78	377	450	3e-15	67.1	CDD:32315	451	COG2132, SufI, Putative multicopper oxidases	Secondary metabolites biosynthesis, transport, and catabolism
scaffold7648_5540_2	879	47	0.00123874	261	0.00296807	gnl|CDD|33640	41.47	299	168	4	1	293	176	473	4e-68	222	CDD:33640	574	COG3850, NarQ, Signal transduction histidine kinase, nitrate/nitrite-specific	Signal transduction mechanisms
scaffold7683_5562_1	378	769	0.0202679	162	0.00184225	gnl|CDD|30899	50.75	67	29	2	64	126	337	403	3e-10	54.8	CDD:30899	866	COG0553, HepA, Superfamily II DNA/RNA helicases, SNF2 family	Transcription / DNA replication, recombination, and repair
scaffold7699_5572_4	537	122	0.00321546	15	0.000170579	gnl|CDD|32756	26.09	138	90	5	48	173	71	208	7e-14	63.9	CDD:32756	214	COG2932, COG2932, Predicted transcriptional regulator	Transcription
scaffold7701_5573_4	321	24	0.00063255	22	0.000250182	gnl|CDD|34672	62.22	45	17	0	13	57	112	156	1e-09	51.7	CDD:34672	412	COG5068, ARG80, Regulator of arginine metabolism and related MADS box-containing transcription factors	Transcription
scaffold7710_5581_1	690	118	0.00311004	193	0.00219478	gnl|CDD|30485	32.32	198	120	4	1	198	110	293	5e-53	174	CDD:30485	334	COG0136, Asd, Aspartate-semialdehyde dehydrogenase	Amino acid transport and metabolism
scaffold7714_5585_1	375	400	0.0105425	144	0.00163756	gnl|CDD|33190	29.75	121	85	0	3	123	263	383	7e-19	80.4	CDD:33190	978	COG3383, COG3383, Uncharacterized anaerobic dehydrogenase	General function prediction only
scaffold7714_5585_2	297	285	0.00751153	122	0.00138737	gnl|CDD|32063	50.51	99	47	2	1	97	210	308	8e-17	71.3	CDD:32063	322	COG1879, RbsB, ABC-type sugar transport system, periplasmic component	Carbohydrate transport and metabolism
scaffold7714_5585_4	393	445	0.0117285	130	0.00147835	gnl|CDD|33941	49.47	95	48	0	1	95	243	337	6e-28	104	CDD:33941	394	COG4214, XylH, ABC-type xylose transport system, permease component	Carbohydrate transport and metabolism
scaffold7729_5594_1	1218	655	0.0172633	139	0.0015807	gnl|CDD|30880	35.42	384	237	5	21	400	37	413	7e-59	198	CDD:30880	455	COG0534, NorM, Na+-driven multidrug efflux pump	Defense mechanisms
scaffold7763_5623_1	501	29	0.000764331	170	0.00193323	gnl|CDD|33732	40	75	42	2	1	74	43	115	7e-12	57.8	CDD:33732	166	COG3951, COG3951, Rod binding protein	Cell envelope biogenesis, outer membrane / Cell motility and secretion / Posttranslational modification, protein turnover, chaperones
scaffold7781_5636_1	720	90	0.00237206	197	0.00224027	gnl|CDD|30873	46.09	128	68	1	114	240	178	305	7e-46	158	CDD:30873	447	COG0527, LysC, Aspartokinases	Amino acid transport and metabolism
scaffold7788_5642_1	1146	908	0.0239315	353	0.00401429	gnl|CDD|30839	28.13	391	248	8	1	359	42	431	2e-67	220	CDD:30839	457	COG0493, GltD, NADPH-dependent glutamate synthase beta chain and related oxidoreductases	Amino acid transport and metabolism / General function prediction only
scaffold7788_5642_2	1029	1714	0.0451746	515	0.00585654	gnl|CDD|30785	38.53	340	195	8	5	337	60	392	7e-101	304	CDD:30785	393	COG0436, COG0436, Aspartate/tyrosine/aromatic aminotransferase	Amino acid transport and metabolism
scaffold7791_5645_1	1158	86	0.00226664	440	0.00500364	gnl|CDD|33078	38.3	235	141	3	1	233	22	254	8e-39	139	CDD:33078	269	COG3267, ExeA, Type II secretory pathway, component ExeA (predicted ATPase)	Intracellular trafficking and secretion
scaffold7792_5646_1	300	402	0.0105952	98	0.00111445	gnl|CDD|33740	43.28	67	34	2	2	65	178	243	4e-15	65.7	CDD:33740	243	COG3959, COG3959, Transketolase, N-terminal subunit	Carbohydrate transport and metabolism
scaffold7800_5651_1	342	939	0.0247485	257	0.00292258	gnl|CDD|30817	58.77	114	45	2	1	113	4	116	1e-40	139	CDD:30817	477	COG0469, PykF, Pyruvate kinase	Carbohydrate transport and metabolism
scaffold7800_5651_2	123	83	0.00218757	27	0.000307042	gnl|CDD|33602	67.5	40	13	0	1	40	661	700	2e-16	69.5	CDD:33602	703	COG3808, OVP1, Inorganic pyrophosphatase	Energy production and conversion
scaffold7807_5656_1	681	72	0.00189765	270	0.00307042	gnl|CDD|30592	29.46	224	135	5	15	226	245	457	2e-34	129	CDD:30592	765	COG0243, BisC, Anaerobic dehydrogenases, typically selenocysteine-containing	Energy production and conversion
scaffold7810_5658_1	768	72	0.00189765	173	0.00196734	gnl|CDD|31581	58.2	189	66	2	1	176	226	414	2e-71	234	CDD:31581	963	COG1391, GlnE, Glutamine synthetase adenylyltransferase	Posttranslational modification, protein turnover, chaperones / Signal transduction mechanisms
scaffold7813_5660_1	246	29	0.000764331	76	0.000864266	gnl|CDD|30416	61.33	75	29	0	1	75	184	258	8e-38	128	CDD:30416	371	COG0067, GltB, Glutamate synthase domain 1	Amino acid transport and metabolism
scaffold7818_5662_1	420	47	0.00123874	83	0.000943869	gnl|CDD|31091	37.04	81	50	1	48	128	158	237	2e-11	56.5	CDD:31091	245	COG0748, HugZ, Putative heme iron utilization protein	Inorganic ion transport and metabolism
scaffold7828_5666_1	1122	1553	0.0409312	473	0.00537892	gnl|CDD|30652	54.55	374	165	3	1	372	41	411	2e-122	361	CDD:30652	412	COG0304, FabB, 3-oxoacyl-(acyl-carrier-protein) synthase	Lipid metabolism / Secondary metabolites biosynthesis, transport, and catabolism
scaffold7833_5668_1	303	23	0.000606194	71	0.000807406	gnl|CDD|30840	29.73	74	48	1	28	101	7	76	2e-10	51.9	CDD:30840	161	COG0494, MutT, NTP pyrophosphohydrolases including oxidative damage repair enzymes	DNA replication, recombination, and repair / General function prediction only
scaffold7833_5668_2	381	43	0.00113332	109	0.00123954	gnl|CDD|30496	44.78	67	37	0	1	67	388	454	4e-26	99.3	CDD:30496	462	COG0147, TrpE, Anthranilate/para-aminobenzoate synthases component I	Amino acid transport and metabolism / Coenzyme metabolism
scaffold7836_5670_2	891	110	0.00289919	83	0.000943869	gnl|CDD|31027	24.11	141	104	2	13	152	104	242	5e-12	62.8	CDD:31027	366	COG0683, LivK, ABC-type branched-chain amino acid transport systems, periplasmic component	Amino acid transport and metabolism
scaffold7840_5673_1	600	1523	0.0401406	458	0.00520834	gnl|CDD|30792	60.69	173	66	2	1	173	409	579	5e-47	161	CDD:30792	579	COG0443, DnaK, Molecular chaperone	Posttranslational modification, protein turnover, chaperones
scaffold7849_5678_1	264	31	0.000817043	45	0.000511736	gnl|CDD|31111	41.25	80	41	1	1	74	201	280	3e-22	87.8	CDD:31111	599	COG0768, FtsI, Cell division protein FtsI/penicillin-binding protein 2	Cell envelope biogenesis, outer membrane
scaffold7849_5678_2	483	60	0.00158137	200	0.00227438	gnl|CDD|31111	40.91	154	75	5	1	150	328	469	2e-39	138	CDD:31111	599	COG0768, FtsI, Cell division protein FtsI/penicillin-binding protein 2	Cell envelope biogenesis, outer membrane
scaffold7867_5688_1	1038	1289	0.0339732	371	0.00421898	gnl|CDD|30492	45.74	223	117	3	1	222	331	550	7e-70	228	CDD:30492	558	COG0143, MetG, Methionyl-tRNA synthetase	Translation, ribosomal structure and biogenesis
scaffold7867_5688_2	120	37	0.000975181	13	0.000147835	gnl|CDD|31403	80	40	8	0	1	40	1	40	2e-20	78.2	CDD:31403	291	COG1210, GalU, UDP-glucose pyrophosphorylase	Cell envelope biogenesis, outer membrane
scaffold7868_5689_1	1065	1401	0.0369251	399	0.00453739	gnl|CDD|30492	48.36	304	124	4	1	271	116	419	2e-121	362	CDD:30492	558	COG0143, MetG, Methionyl-tRNA synthetase	Translation, ribosomal structure and biogenesis
scaffold7868_5689_2	993	494	0.01302	187	0.00212655	gnl|CDD|31403	57.3	274	115	2	38	311	11	282	3e-142	405	CDD:31403	291	COG1210, GalU, UDP-glucose pyrophosphorylase	Cell envelope biogenesis, outer membrane
scaffold7868_5689_3	1413	2093	0.0551636	718	0.00816504	gnl|CDD|30807	46.23	478	217	13	1	460	65	520	2e-126	379	CDD:30807	524	COG0459, GroL, Chaperonin GroEL (HSP60 family)	Posttranslational modification, protein turnover, chaperones
scaffold7868_5689_4	1692	1642	0.0432769	522	0.00593614	gnl|CDD|31306	28.37	504	299	16	60	563	21	462	6e-92	291	CDD:31306	464	COG1109, {ManB}, Phosphomannomutase	Carbohydrate transport and metabolism
scaffold7868_5689_5	834	1240	0.0326817	303	0.00344569	gnl|CDD|30980	45.1	286	145	4	4	278	36	320	3e-100	300	CDD:30980	416	COG0635, HemN, Coproporphyrinogen III oxidase and related Fe-S oxidoreductases	Coenzyme metabolism
scaffold7875_5694_2	1125	2	5.27125e-05	223	0.00253594	gnl|CDD|32630	42.74	372	192	4	4	373	2	354	2e-106	318	CDD:32630	354	COG2768, COG2768, Uncharacterized Fe-S center protein	General function prediction only
scaffold7880_5697_2	726	2	5.27125e-05	197	0.00224027	gnl|CDD|31134	30.37	191	115	8	37	217	14	196	8e-28	104	CDD:31134	197	COG0791, Spr, Cell wall-associated hydrolases (invasion-associated proteins)	Cell envelope biogenesis, outer membrane
scaffold7880_5697_3	339	0	0	101	0.00114856	gnl|CDD|30687	50.45	111	52	2	2	112	575	682	2e-37	132	CDD:30687	683	COG0339, Dcp, Zn-dependent oligopeptidases	Amino acid transport and metabolism
scaffold7887_5702_1	1041	46	0.00121239	392	0.00445779	gnl|CDD|30877	26.12	356	253	5	2	347	88	443	2e-17	80.2	CDD:30877	466	COG0531, PotE, Amino acid transporters	Amino acid transport and metabolism
scaffold7896_5706_1	543	36	0.000948825	96	0.0010917	gnl|CDD|30716	42.86	91	38	2	1	89	216	294	2e-08	49.7	CDD:30716	542	COG0367, AsnB, Asparagine synthase (glutamine-hydrolyzing)	Amino acid transport and metabolism
scaffold7907_5711_1	774	6	0.000158137	153	0.0017399	gnl|CDD|32379	29.49	78	55	0	180	257	132	209	1e-13	65	CDD:32379	211	COG2197, CitB, Response regulator containing a CheY-like receiver domain and an HTH DNA-binding domain	Signal transduction mechanisms / Transcription
scaffold7907_5711_2	747	4	0.000105425	244	0.00277475	gnl|CDD|32379	37.29	59	37	0	188	246	149	207	7e-10	54.6	CDD:32379	211	COG2197, CitB, Response regulator containing a CheY-like receiver domain and an HTH DNA-binding domain	Signal transduction mechanisms / Transcription
scaffold7919_5719_2	723	930	0.0245113	227	0.00258143	gnl|CDD|30672	43.82	251	129	5	1	241	43	291	6e-78	238	CDD:30672	308	COG0324, MiaA, tRNA delta(2)-isopentenylpyrophosphate transferase	Translation, ribosomal structure and biogenesis
scaffold7922_5721_2	915	5	0.000131781	308	0.00350255	gnl|CDD|31651	25.55	227	152	6	1	211	1	226	7e-23	93.1	CDD:31651	252	COG1462, CsgG, Uncharacterized protein involved in formation of curli polymers	Cell envelope biogenesis, outer membrane
scaffold7922_5721_3	819	3	7.90687e-05	184	0.00209243	gnl|CDD|32576	53.94	254	115	2	20	272	9	261	2e-109	321	CDD:32576	330	COG2502, AsnA, Asparagine synthetase A	Amino acid transport and metabolism
scaffold7923_5722_3	789	104	0.00274105	319	0.00362764	gnl|CDD|32804	45.8	262	141	1	1	261	281	542	5e-79	249	CDD:32804	544	COG2985, COG2985, Predicted permease	General function prediction only
scaffold7928_5725_1	414	464	0.0122293	163	0.00185362	gnl|CDD|30420	31.11	135	86	1	10	137	12	146	9e-20	78.9	CDD:30420	146	COG0071, IbpA, Molecular chaperone (small heat shock protein)	Posttranslational modification, protein turnover, chaperones
scaffold7939_5732_1	1104	105	0.00276741	147	0.00167167	gnl|CDD|35133	37.74	53	33	0	5	57	208	260	7e-08	50.4	CDD:35133	271	COG5574, PEX10, RING-finger-containing E3 ubiquitin ligase	Posttranslational modification, protein turnover, chaperones
scaffold7943_5735_1	1266	59	0.00155502	470	0.0053448	gnl|CDD|32729	34.93	418	266	2	1	417	198	610	4e-108	333	CDD:32729	610	COG2905, COG2905, Predicted signal-transduction protein containing cAMP-binding and CBS domains	Signal transduction mechanisms
scaffold7945_5737_1	495	970	0.0255656	182	0.00206969	gnl|CDD|33508	27.85	158	109	3	2	156	38	193	2e-19	80	CDD:33508	258	COG3713, OmpV, Outer membrane protein V	Cell envelope biogenesis, outer membrane
scaffold7952_5743_1	594	34	0.000896112	149	0.00169442	gnl|CDD|31648	39.29	140	76	1	1	140	6	136	5e-35	126	CDD:31648	397	COG1459, PulF, Type II secretory pathway, component PulF	Cell motility and secretion / Intracellular trafficking and secretion
scaffold7952_5743_2	447	24	0.00063255	118	0.00134189	gnl|CDD|31648	46.27	134	72	0	1	134	176	309	2e-12	61	CDD:31648	397	COG1459, PulF, Type II secretory pathway, component PulF	Cell motility and secretion / Intracellular trafficking and secretion
scaffold7961_5746_1	153	6	0.000158137	23	0.000261554	gnl|CDD|34278	54	50	23	0	2	51	1	50	2e-12	56.1	CDD:34278	195	COG4659, RnfG, Predicted NADH:ubiquinone oxidoreductase, subunit RnfG	Energy production and conversion
scaffold7961_5746_2	552	17	0.000448056	68	0.00077329	gnl|CDD|34277	52.31	65	21	2	1	65	126	180	1e-09	53.3	CDD:34277	338	COG4658, RnfD, Predicted NADH:ubiquinone oxidoreductase, subunit RnfD	Energy production and conversion
scaffold7973_5753_1	738	546	0.0143905	228	0.0025928	gnl|CDD|30671	43.24	259	132	6	1	245	19	276	1e-84	265	CDD:30671	638	COG0323, MutL, DNA mismatch repair enzyme (predicted ATPase)	DNA replication, recombination, and repair
scaffold7976_5755_1	630	47	0.00123874	242	0.002752	gnl|CDD|30464	28.5	193	126	4	28	210	1	191	2e-29	109	CDD:30464	284	COG0115, IlvE, Branched-chain amino acid aminotransferase/4-amino-4-deoxychorismate lyase	Amino acid transport and metabolism / Coenzyme metabolism
scaffold7978_5757_1	1023	158	0.00416429	278	0.00316139	gnl|CDD|31326	41.9	210	121	1	1	209	30	239	7e-73	228	CDD:31326	293	COG1131, CcmA, ABC-type multidrug transport system, ATPase component	Defense mechanisms
scaffold7979_5758_1	846	87	0.00229299	185	0.0021038	gnl|CDD|31250	67.08	243	56	2	1	219	494	736	2e-103	321	CDD:31250	852	COG1049, AcnB, Aconitase B	Energy production and conversion
scaffold7999_5772_1	348	34	0.000896112	68	0.00077329	gnl|CDD|31301	46.21	132	52	1	1	113	148	279	5e-35	122	CDD:31301	386	COG1104, NifS, Cysteine sulfinate desulfinase/cysteine desulfurase and related enzymes	Amino acid transport and metabolism
scaffold7999_5772_2	162	6	0.000158137	18	0.000204695	gnl|CDD|31301	70.59	34	10	0	4	37	89	122	5e-16	67.9	CDD:31301	386	COG1104, NifS, Cysteine sulfinate desulfinase/cysteine desulfurase and related enzymes	Amino acid transport and metabolism
scaffold8007_5776_2	819	8	0.00021085	283	0.00321825	gnl|CDD|30612	37.72	281	157	8	2	269	91	366	2e-70	222	CDD:30612	369	COG0263, ProB, Glutamate 5-kinase	Amino acid transport and metabolism
scaffold8019_5782_3	738	149	0.00392708	21	0.00023881	gnl|CDD|31385	38	250	150	4	1	245	2	251	2e-42	145	CDD:31385	259	COG1192, Soj, ATPases involved in chromosome partitioning	Cell division and chromosome partitioning
scaffold8022_5783_1	513	113	0.00297826	32	0.000363901	gnl|CDD|31312	32.79	183	110	3	1	171	221	402	1e-24	96.7	CDD:31312	452	COG1115, AlsT, Na+/alanine symporter	Amino acid transport and metabolism
scaffold8025_5785_1	882	137	0.0036108	342	0.0038892	gnl|CDD|32790	36.68	289	176	6	1	283	2	289	9e-64	203	CDD:32790	301	COG2971, COG2971, Predicted N-acetylglucosamine kinase	Carbohydrate transport and metabolism
scaffold8031_5789_1	378	48	0.0012651	44	0.000500364	gnl|CDD|30936	42.71	96	45	1	14	99	391	486	3e-15	69.2	CDD:30936	493	COG0591, PutP, Na+/proline symporter	Amino acid transport and metabolism / General function prediction only
scaffold8031_5789_3	855	153	0.0040325	89	0.0010121	gnl|CDD|30540	51.75	286	136	2	1	284	1	286	2e-129	371	CDD:30540	286	COG0191, Fba, Fructose/tagatose bisphosphate aldolase	Carbohydrate transport and metabolism
scaffold8031_5789_4	1233	161	0.00424335	105	0.00119405	gnl|CDD|32005	44.27	393	201	5	8	398	4	380	1e-122	362	CDD:32005	380	COG1820, NagA, N-acetylglucosamine-6-phosphate deacetylase	Carbohydrate transport and metabolism
scaffold8031_5789_5	441	48	0.0012651	38	0.000432133	gnl|CDD|32718	43.07	137	76	2	1	135	1	137	7e-32	110	CDD:32718	143	COG2893, ManX, Phosphotransferase system, mannose/fructose-specific component IIA	Carbohydrate transport and metabolism
scaffold8031_5789_6	885	122	0.00321546	72	0.000818778	gnl|CDD|33511	46.42	265	134	4	37	294	6	269	5e-94	280	CDD:33511	269	COG3716, ManZ, Phosphotransferase system, mannose/fructose/N-acetylgalactosamine-specific component IID	Carbohydrate transport and metabolism
scaffold8031_5789_7	309	20	0.000527125	25	0.000284298	gnl|CDD|33510	45.31	64	35	0	2	65	159	222	1e-17	72.9	CDD:33510	265	COG3715, ManY, Phosphotransferase system, mannose/fructose/N-acetylgalactosamine-specific component IIC	Carbohydrate transport and metabolism
scaffold8036_5793_1	1578	8	0.00021085	548	0.00623181	gnl|CDD|31096	57.47	482	200	3	30	507	13	493	0	671	CDD:31096	496	COG0753, KatE, Catalase	Inorganic ion transport and metabolism
scaffold8036_5793_3	471	1	2.63562e-05	124	0.00141012	gnl|CDD|32932	39.33	89	50	3	64	150	44	130	5e-20	81.9	CDD:32932	304	COG3118, COG3118, Thioredoxin domain-containing protein	Posttranslational modification, protein turnover, chaperones
scaffold8036_5793_5	1503	7	0.000184494	468	0.00532206	gnl|CDD|30358	30.29	482	302	12	26	491	1	464	2e-104	321	CDD:30358	472	COG0008, GlnS, Glutamyl- and glutaminyl-tRNA synthetases	Translation, ribosomal structure and biogenesis
scaffold8036_5793_7	618	7	0.000184494	145	0.00164893	gnl|CDD|30931	38.92	167	97	1	1	167	3	164	3e-33	118	CDD:30931	208	COG0586, DedA, Uncharacterized membrane-associated protein	Function unknown
scaffold8036_5793_8	228	2	5.27125e-05	73	0.00083015	gnl|CDD|31338	34.78	69	43	1	3	69	45	113	6e-11	52.3	CDD:31338	172	COG1143, NuoI, Formate hydrogenlyase subunit 6/NADH:ubiquinone oxidoreductase 23 kD subunit (chain I)	Energy production and conversion
scaffold8036_5793_9	1080	2	5.27125e-05	458	0.00520834	gnl|CDD|31018	32.07	368	226	10	3	355	1	359	3e-73	232	CDD:31018	365	COG0674, PorA, Pyruvate:ferredoxin oxidoreductase and related 2-oxoacid:ferredoxin oxidoreductases, alpha subunit	Energy production and conversion
scaffold8036_5793_11	765	1	2.63562e-05	353	0.00401429	gnl|CDD|31217	30.53	226	142	4	20	241	10	224	2e-37	133	CDD:31217	294	COG1013, PorB, Pyruvate:ferredoxin oxidoreductase and related 2-oxoacid:ferredoxin oxidoreductases, beta subunit	Energy production and conversion
scaffold8036_5793_12	543	3	7.90687e-05	150	0.00170579	gnl|CDD|31218	28.93	197	120	6	1	180	2	195	6e-27	100	CDD:31218	203	COG1014, PorG, Pyruvate:ferredoxin oxidoreductase and related 2-oxoacid:ferredoxin oxidoreductases, gamma subunit	Energy production and conversion
scaffold8036_5793_14	825	2	5.27125e-05	187	0.00212655	gnl|CDD|34243	22.54	244	182	2	31	273	9	246	5e-20	86.6	CDD:34243	473	COG4623, COG4623, Predicted soluble lytic transglycosylase fused to an ABC-type amino acid-binding protein	Cell envelope biogenesis, outer membrane
scaffold8036_5793_15	783	0	0	274	0.00311591	gnl|CDD|32299	44.27	262	140	3	1	260	3	260	2e-69	216	CDD:32299	265	COG2116, FocA, Formate/nitrite family of transporters	Inorganic ion transport and metabolism
scaffold8036_5793_16	1269	4	0.000105425	445	0.0050605	gnl|CDD|30859	43.14	408	222	6	1	402	29	432	5e-125	373	CDD:30859	513	COG0513, SrmB, Superfamily II DNA and RNA helicases	DNA replication, recombination, and repair / Transcription / Translation, ribosomal structure and biogenesis
scaffold8038_5794_1	753	2002	0.0527652	373	0.00424173	gnl|CDD|30369	31.54	241	159	3	11	251	8	242	2e-52	175	CDD:30369	394	COG0019, LysA, Diaminopimelate decarboxylase	Amino acid transport and metabolism
scaffold8038_5794_2	738	684	0.0180277	161	0.00183088	gnl|CDD|31312	31.56	244	145	5	3	241	220	446	2e-37	135	CDD:31312	452	COG1115, AlsT, Na+/alanine symporter	Amino acid transport and metabolism
scaffold8038_5794_3	645	811	0.0213749	199	0.00226301	gnl|CDD|31312	37.07	116	69	2	65	176	76	191	1e-20	87.1	CDD:31312	452	COG1115, AlsT, Na+/alanine symporter	Amino acid transport and metabolism
scaffold8047_5801_1	156	12	0.000316275	37	0.000420761	gnl|CDD|33083	63.46	52	19	0	1	52	74	125	7e-16	65.3	CDD:33083	163	COG3272, COG3272, Uncharacterized conserved protein	Function unknown
scaffold8047_5801_2	309	31	0.000817043	70	0.000796034	gnl|CDD|31869	36.25	80	47	2	3	78	37	116	5e-19	76.1	CDD:31869	156	COG1683, COG1683, Uncharacterized conserved protein	Function unknown
scaffold8049_5803_1	1119	222	0.00585109	88	0.00100073	gnl|CDD|33137	41.99	362	196	7	2	363	29	376	9e-92	281	CDD:33137	379	COG3328, COG3328, Transposase and inactivated derivatives	DNA replication, recombination, and repair
scaffold8056_5807_1	372	14	0.000368987	135	0.00153521	gnl|CDD|34579	49.49	99	50	0	26	124	5	103	7e-27	99	CDD:34579	299	COG4973, XerC, Site-specific recombinase XerC	DNA replication, recombination, and repair
scaffold8056_5807_2	300	34	0.000896112	96	0.0010917	gnl|CDD|32973	45.74	94	46	2	1	93	128	217	6e-20	79.2	CDD:32973	218	COG3159, COG3159, Uncharacterized protein conserved in bacteria	Function unknown
scaffold8061_5810_2	951	614	0.0161827	273	0.00310453	gnl|CDD|30910	48.38	277	129	7	20	289	14	283	8e-90	271	CDD:30910	289	COG0564, RluA, Pseudouridylate synthases, 23S RNA-specific	Translation, ribosomal structure and biogenesis
scaffold8061_5810_3	612	292	0.00769602	137	0.00155795	gnl|CDD|30513	48.48	165	80	3	42	203	28	190	1e-43	145	CDD:30513	199	COG0164, RnhB, Ribonuclease HII	DNA replication, recombination, and repair
scaffold8061_5810_4	360	49	0.00129146	60	0.000682315	gnl|CDD|31135	39.47	114	67	2	3	114	1	114	6e-31	106	CDD:31135	114	COG0792, COG0792, Predicted endonuclease distantly related to archaeal Holliday junction resolvase	DNA replication, recombination, and repair
scaffold8061_5810_5	222	251	0.00661542	100	0.00113719	gnl|CDD|33281	38.98	59	34	1	1	57	1	59	1e-10	50.4	CDD:33281	68	COG3478, COG3478, Predicted nucleic-acid-binding protein containing a Zn-ribbon domain	General function prediction only
scaffold8061_5810_6	624	1679	0.0442521	425	0.00483306	gnl|CDD|31242	31.94	216	130	8	1	203	13	224	1e-32	117	CDD:31242	225	COG1040, ComFC, Predicted amidophosphoribosyltransferases	General function prediction only
scaffold8061_5810_8	759	1422	0.0374786	421	0.00478758	gnl|CDD|30498	54.55	253	110	3	1	252	1	249	2e-101	296	CDD:30498	251	COG0149, TpiA, Triosephosphate isomerase	Carbohydrate transport and metabolism
scaffold8061_5810_9	1557	2214	0.0583527	665	0.00756232	gnl|CDD|31040	55.67	494	212	5	1	489	1	492	0	581	CDD:31040	509	COG0696, GpmI, Phosphoglyceromutase	Carbohydrate transport and metabolism
scaffold8061_5810_10	1107	559	0.0147331	244	0.00277475	gnl|CDD|31943	22.81	342	253	6	13	352	33	365	1e-28	113	CDD:31943	485	COG1757, NhaC, Na+/H+ antiporter	Energy production and conversion
scaffold8064_5812_1	900	1511	0.0398243	419	0.00476483	gnl|CDD|30653	45.24	294	159	2	8	300	1	293	4e-90	276	CDD:30653	435	COG0305, DnaB, Replicative DNA helicase	DNA replication, recombination, and repair
scaffold8067_5813_1	804	2346	0.0618317	594	0.00675492	gnl|CDD|30661	50.6	168	81	2	103	268	20	187	3e-68	213	CDD:30661	275	COG0313, COG0313, Predicted methyltransferases	General function prediction only
scaffold8080_5821_1	582	33	0.000869756	40	0.000454877	gnl|CDD|34278	70.27	74	22	0	121	194	98	171	5e-34	119	CDD:34278	195	COG4659, RnfG, Predicted NADH:ubiquinone oxidoreductase, subunit RnfG	Energy production and conversion
scaffold8081_5822_2	1245	2965	0.0781462	454	0.00516285	gnl|CDD|30833	46.54	419	213	5	1	415	3	414	1e-154	446	CDD:30833	454	COG0486, ThdF, Predicted GTPase	General function prediction only
scaffold8087_5827_2	576	2346	0.0618317	385	0.00437819	gnl|CDD|32865	61.58	190	73	0	1	190	323	512	2e-77	240	CDD:32865	513	COG3051, CitF, Citrate lyase, alpha subunit	Energy production and conversion
scaffold8094_5831_2	387	489	0.0128882	114	0.0012964	gnl|CDD|32904	32.14	84	57	0	1	84	5	88	1e-15	67.7	CDD:32904	177	COG3090, DctM, TRAP-type C4-dicarboxylate transport system, small permease component	Carbohydrate transport and metabolism
scaffold8096_5833_1	903	97	0.00255656	209	0.00237673	gnl|CDD|30723	43.54	147	71	2	1	147	351	485	1e-39	144	CDD:30723	545	COG0374, HyaB, Ni,Fe-hydrogenase I large subunit	Energy production and conversion
scaffold8105_5838_1	582	74	0.00195036	230	0.00261554	gnl|CDD|30888	60	195	76	2	1	194	87	280	1e-78	250	CDD:30888	786	COG0542, ClpA, ATPases with chaperone activity, ATP-binding subunit	Posttranslational modification, protein turnover, chaperones
scaffold8113_5845_1	387	50	0.00131781	124	0.00141012	gnl|CDD|30493	41.86	129	73	1	1	127	84	212	1e-37	130	CDD:30493	355	COG0144, Sun, tRNA and rRNA cytosine-C5-methylases	Translation, ribosomal structure and biogenesis
scaffold8118_5848_1	609	71	0.00187129	62	0.000705059	gnl|CDD|31088	42.31	104	58	2	41	144	2	103	3e-27	102	CDD:31088	229	COG0745, OmpR, Response regulators consisting of a CheY-like receiver domain and a winged-helix DNA-binding domain	Signal transduction mechanisms / Transcription
scaffold8126_5855_1	387	1112	0.0293081	154	0.00175128	gnl|CDD|32697	56.9	116	49	1	2	116	192	307	2e-41	141	CDD:32697	467	COG2870, RfaE, ADP-heptose synthase, bifunctional sugar kinase/adenylyltransferase	Cell envelope biogenesis, outer membrane
scaffold8126_5855_2	402	670	0.0176587	98	0.00111445	gnl|CDD|30594	43.14	153	67	1	2	134	1	153	9e-42	136	CDD:30594	159	COG0245, IspF, 2C-methyl-D-erythritol 2,4-cyclodiphosphate synthase	Lipid metabolism
scaffold8128_5857_1	888	842	0.022192	233	0.00264966	gnl|CDD|31456	38.64	88	51	2	4	89	1	87	7e-16	69.5	CDD:31456	88	COG1264, PtsG, Phosphotransferase system IIB components	Carbohydrate transport and metabolism
scaffold8128_5857_2	897	877	0.0231144	235	0.0026724	gnl|CDD|32286	57.93	290	122	0	9	298	5	294	6e-136	388	CDD:32286	298	COG2103, COG2103, Predicted sugar phosphate isomerase	General function prediction only
scaffold8128_5857_3	849	696	0.0183439	193	0.00219478	gnl|CDD|31923	34.03	238	153	1	21	258	24	257	4e-45	154	CDD:31923	281	COG1737, RpiR, Transcriptional regulators	Transcription
scaffold8128_5857_4	915	1087	0.0286492	287	0.00326374	gnl|CDD|32865	54.28	304	139	0	1	304	209	512	7e-112	334	CDD:32865	513	COG3051, CitF, Citrate lyase, alpha subunit	Energy production and conversion
scaffold8129_5858_2	330	22	0.000579837	19	0.000216066	gnl|CDD|32140	25.93	108	67	3	5	109	211	308	2e-10	54.1	CDD:32140	311	COG1957, URH1, Inosine-uridine nucleoside N-ribohydrolase	Nucleotide transport and metabolism
scaffold8137_5864_1	660	48	0.0012651	147	0.00167167	gnl|CDD|31265	58.64	162	66	1	1	162	36	196	5e-68	216	CDD:31265	456	COG1066, Sms, Predicted ATP-dependent serine protease	Posttranslational modification, protein turnover, chaperones
scaffold8137_5864_2	342	39	0.00102789	69	0.000784662	gnl|CDD|31265	59.2	125	40	1	1	114	251	375	2e-39	135	CDD:31265	456	COG1066, Sms, Predicted ATP-dependent serine protease	Posttranslational modification, protein turnover, chaperones
scaffold8192_5905_1	1347	213	0.00561388	491	0.00558361	gnl|CDD|30877	24.49	196	145	2	200	392	191	386	1e-14	72.5	CDD:30877	466	COG0531, PotE, Amino acid transporters	Amino acid transport and metabolism
scaffold8237_5936_1	525	125	0.00329453	224	0.00254731	gnl|CDD|30937	38.73	173	104	1	1	173	183	353	5e-45	151	CDD:30937	364	COG0592, DnaN, DNA polymerase sliding clamp subunit (PCNA homolog)	DNA replication, recombination, and repair
scaffold8240_5938_1	759	966	0.0254601	285	0.003241	gnl|CDD|31433	20.59	204	135	6	8	204	65	248	2e-12	62.2	CDD:31433	261	COG1240, ChlD, Mg-chelatase subunit ChlD	Coenzyme metabolism
scaffold8241_5939_1	483	820	0.0216121	157	0.00178539	gnl|CDD|32008	38.36	159	86	2	1	149	300	456	3e-25	98	CDD:32008	458	COG1823, COG1823, Predicted Na+/dicarboxylate symporter	General function prediction only
scaffold8241_5939_2	1710	5148	0.135682	1011	0.011497	gnl|CDD|31327	34.57	541	350	3	28	566	24	562	3e-93	297	CDD:31327	567	COG1132, MdlB, ABC-type multidrug transport system, ATPase and permease components	Defense mechanisms
scaffold8272_5962_1	966	11	0.000289919	337	0.00383234	gnl|CDD|31279	25.74	303	178	7	3	303	12	269	7e-31	116	CDD:31279	274	COG1082, IolE, Sugar phosphate isomerases/epimerases	Carbohydrate transport and metabolism
scaffold8272_5962_2	870	3	7.90687e-05	230	0.00261554	gnl|CDD|31640	43.3	97	55	0	173	269	105	201	2e-23	94	CDD:31640	223	COG1451, COG1451, Predicted metal-dependent hydrolase	General function prediction only
scaffold8272_5962_3	1524	8	0.00021085	470	0.0053448	gnl|CDD|31040	53.14	510	233	5	1	507	2	508	0	601	CDD:31040	509	COG0696, GpmI, Phosphoglyceromutase	Carbohydrate transport and metabolism
scaffold8272_5962_5	1053	8	0.00021085	403	0.00458288	gnl|CDD|32683	42.31	338	183	3	9	346	8	333	3e-79	246	CDD:32683	334	COG2855, COG2855, Predicted membrane protein	Function unknown
scaffold8272_5962_6	774	1	2.63562e-05	264	0.00300219	gnl|CDD|31324	41.18	238	139	1	1	237	8	245	4e-84	253	CDD:31324	263	COG1127, Ttg2A, ABC-type transport system involved in resistance to organic solvents, ATPase component	Secondary metabolites biosynthesis, transport, and catabolism
scaffold8272_5962_7	741	2	5.27125e-05	234	0.00266103	gnl|CDD|31110	34.57	243	158	1	2	244	21	262	1e-36	129	CDD:31110	267	COG0767, Ttg2B, ABC-type transport system involved in resistance to organic solvents, permease component	Secondary metabolites biosynthesis, transport, and catabolism
scaffold8272_5962_8	756	0	0	160	0.00181951	gnl|CDD|31332	60.33	242	94	1	6	245	2	243	4e-127	362	CDD:31332	243	COG1137, YhbG, ABC-type (unclassified) transport system, ATPase component	General function prediction only
scaffold8272_5962_10	246	0	0	27	0.000307042	gnl|CDD|31068	44.44	81	45	0	1	81	116	196	3e-13	60.8	CDD:31068	306	COG0724, COG0724, RNA-binding proteins (RRM domain)	General function prediction only
scaffold8272_5962_11	1356	7	0.000184494	280	0.00318414	gnl|CDD|30890	21.41	467	319	9	1	448	1	438	5e-27	109	CDD:30890	441	COG0544, Tig, FKBP-type peptidyl-prolyl cis-trans isomerase (trigger factor)	Posttranslational modification, protein turnover, chaperones
scaffold8272_5962_12	666	3	7.90687e-05	221	0.00251319	gnl|CDD|31083	60	190	76	0	32	221	5	194	2e-83	248	CDD:31083	200	COG0740, ClpP, Protease subunit of ATP-dependent Clp proteases	Posttranslational modification, protein turnover, chaperones / Intracellular trafficking and secretion
scaffold8272_5962_13	1233	4	0.000105425	309	0.00351392	gnl|CDD|31412	57.51	393	161	3	9	398	1	390	0	543	CDD:31412	408	COG1219, ClpX, ATP-dependent protease Clp, ATPase subunit	Posttranslational modification, protein turnover, chaperones
scaffold8272_5962_14	1095	3	7.90687e-05	302	0.00343432	gnl|CDD|30860	48.72	351	174	3	3	351	1	347	2e-149	435	CDD:30860	590	COG0514, RecQ, Superfamily II DNA helicase	DNA replication, recombination, and repair
scaffold8272_5962_15	1134	9	0.000237206	331	0.0037641	gnl|CDD|30860	34.39	253	152	4	2	253	348	587	7e-41	150	CDD:30860	590	COG0514, RecQ, Superfamily II DNA helicase	DNA replication, recombination, and repair
scaffold8272_5962_16	1476	15	0.000395344	475	0.00540166	gnl|CDD|30862	30.45	220	101	12	260	478	1	169	9e-31	115	CDD:30862	170	COG0516, GuaB, IMP dehydrogenase/GMP reductase	Nucleotide transport and metabolism
scaffold8274_5964_2	942	2229	0.0587481	459	0.00521971	gnl|CDD|31388	27.94	315	214	4	1	307	54	363	2e-64	208	CDD:31388	363	COG1195, RecF, Recombinational DNA repair ATPase (RecF pathway)	DNA replication, recombination, and repair
scaffold8282_5968_2	264	16	0.0004217	16	0.000181951	gnl|CDD|30980	39.76	83	49	1	1	83	195	276	1e-22	87.7	CDD:30980	416	COG0635, HemN, Coproporphyrinogen III oxidase and related Fe-S oxidoreductases	Coenzyme metabolism
scaffold8282_5968_3	264	15	0.000395344	11	0.000125091	gnl|CDD|30980	40.58	69	40	1	7	74	88	156	7e-19	77.7	CDD:30980	416	COG0635, HemN, Coproporphyrinogen III oxidase and related Fe-S oxidoreductases	Coenzyme metabolism
scaffold8286_5972_3	882	2	5.27125e-05	128	0.00145561	gnl|CDD|34580	38.51	296	175	4	2	293	8	300	2e-76	236	CDD:34580	300	COG4974, XerD, Site-specific recombinase XerD	DNA replication, recombination, and repair
scaffold8286_5972_4	297	3	7.90687e-05	58	0.000659571	gnl|CDD|31733	30.61	98	66	1	1	98	1	96	3e-12	56.8	CDD:31733	110	COG1544, COG1544, Ribosome-associated protein Y (PSrp-1)	Translation, ribosomal structure and biogenesis
scaffold8286_5972_5	1185	1	2.63562e-05	410	0.00466249	gnl|CDD|30399	77.66	394	88	0	1	394	1	394	0	618	CDD:30399	394	COG0050, TufB, GTPases - translation elongation factors	Translation, ribosomal structure and biogenesis
scaffold8286_5972_6	543	0	0	85	0.000966613	gnl|CDD|30599	44.32	176	96	2	5	179	2	176	9e-40	133	CDD:30599	178	COG0250, NusG, Transcription antiterminator	Transcription
scaffold8286_5972_7	444	0	0	61	0.000693687	gnl|CDD|30429	55.32	141	63	0	2	142	1	141	4e-59	180	CDD:30429	141	COG0080, RplK, Ribosomal protein L11	Translation, ribosomal structure and biogenesis
scaffold8286_5972_8	699	4	0.000105425	156	0.00177402	gnl|CDD|30430	52.42	227	107	1	1	226	1	227	5e-85	253	CDD:30430	228	COG0081, RplA, Ribosomal protein L1	Translation, ribosomal structure and biogenesis
scaffold8286_5972_9	519	4	0.000105425	56	0.000636827	gnl|CDD|30593	32.74	168	107	4	1	165	3	167	1e-20	82.6	CDD:30593	175	COG0244, RplJ, Ribosomal protein L10	Translation, ribosomal structure and biogenesis
scaffold8286_5972_10	375	2	5.27125e-05	75	0.000852894	gnl|CDD|30571	58.87	124	50	1	1	124	2	124	3e-20	79.1	CDD:30571	124	COG0222, RplL, Ribosomal protein L7/L12	Translation, ribosomal structure and biogenesis
scaffold8286_5972_11	690	4	0.000105425	94	0.00106896	gnl|CDD|30434	43.06	216	108	4	8	221	11	213	9e-63	210	CDD:30434	1060	COG0085, RpoB, DNA-directed RNA polymerase, beta subunit/140 kD subunit	Transcription
scaffold8309_5989_1	333	42	0.00110696	27	0.000307042	gnl|CDD|30611	52.68	112	46	3	2	106	1	112	2e-37	124	CDD:30611	167	COG0262, FolA, Dihydrofolate reductase	Coenzyme metabolism
scaffold8309_5989_2	474	69	0.00181858	43	0.000488992	gnl|CDD|33409	48.7	154	77	2	6	157	2	155	7e-34	116	CDD:33409	156	COG3610, COG3610, Uncharacterized conserved protein	Function unknown
scaffold8312_5991_1	978	3	7.90687e-05	375	0.00426447	gnl|CDD|30870	31.63	294	189	8	39	322	18	309	6e-41	144	CDD:30870	311	COG0524, RbsK, Sugar kinases, ribokinase family	Carbohydrate transport and metabolism
scaffold8312_5991_2	1710	5	0.000131781	732	0.00832424	gnl|CDD|31136	35.55	346	211	7	12	352	19	357	3e-82	264	CDD:31136	406	COG0793, Prc, Periplasmic protease	Cell envelope biogenesis, outer membrane
scaffold8312_5991_3	462	2	5.27125e-05	152	0.00172853	gnl|CDD|31598	28.4	169	98	5	2	147	113	281	1e-18	77.8	CDD:31598	284	COG1408, COG1408, Predicted phosphohydrolases	General function prediction only
scaffold8321_5997_1	597	67	0.00176587	195	0.00221752	gnl|CDD|30496	21.26	174	122	3	27	199	56	215	7e-17	75.8	CDD:30496	462	COG0147, TrpE, Anthranilate/para-aminobenzoate synthases component I	Amino acid transport and metabolism / Coenzyme metabolism
scaffold8345_6009_1	693	35	0.000922468	203	0.0023085	gnl|CDD|32315	37.12	229	133	7	8	230	227	450	4e-35	128	CDD:32315	451	COG2132, SufI, Putative multicopper oxidases	Secondary metabolites biosynthesis, transport, and catabolism
scaffold8373_6028_2	390	45	0.00118603	12	0.000136463	gnl|CDD|32382	25.4	126	85	3	1	117	57	182	7e-19	77.7	CDD:32382	256	COG2200, Rtn, FOG: EAL domain	Signal transduction mechanisms
scaffold8374_6029_1	492	722	0.0190292	119	0.00135326	gnl|CDD|30720	54.1	122	51	3	44	164	88	205	5e-41	141	CDD:30720	360	COG0371, GldA, Glycerol dehydrogenase and related enzymes	Energy production and conversion
scaffold8374_6029_2	234	194	0.00511311	17	0.000193323	gnl|CDD|30621	34.88	43	28	0	10	52	4	46	4e-12	58.7	CDD:30621	667	COG0272, Lig, NAD-dependent DNA ligase (contains BRCT domain type II)	DNA replication, recombination, and repair
scaffold8374_6029_3	1731	6641	0.175032	1166	0.0132597	gnl|CDD|30621	43.34	593	312	8	1	576	82	667	0	630	CDD:30621	667	COG0272, Lig, NAD-dependent DNA ligase (contains BRCT domain type II)	DNA replication, recombination, and repair
scaffold8385_6036_1	495	81	0.00213486	186	0.00211518	gnl|CDD|30755	37.32	142	88	1	1	141	54	195	2e-28	104	CDD:30755	208	COG0406, GpmB, Fructose-2,6-bisphosphatase	Carbohydrate transport and metabolism
scaffold8419_6063_1	315	774	0.0203997	191	0.00217204	gnl|CDD|30809	46.43	84	42	2	25	105	21	104	6e-22	84.5	CDD:30809	201	COG0461, PyrE, Orotate phosphoribosyltransferase	Nucleotide transport and metabolism
scaffold8419_6063_2	546	1125	0.0296508	304	0.00345706	gnl|CDD|30393	42.22	180	97	3	1	173	251	430	3e-54	178	CDD:30393	430	COG0044, PyrC, Dihydroorotase and related cyclic amidohydrolases	Nucleotide transport and metabolism
scaffold8422_6066_1	333	288	0.0075906	97	0.00110308	gnl|CDD|31733	38.46	91	54	1	13	103	12	100	1e-15	66	CDD:31733	110	COG1544, COG1544, Ribosome-associated protein Y (PSrp-1)	Translation, ribosomal structure and biogenesis
scaffold8422_6066_2	480	323	0.00851307	117	0.00133051	gnl|CDD|31331	44.1	161	87	3	1	159	63	222	4e-56	176	CDD:31331	226	COG1136, SalX, ABC-type antimicrobial peptide transport system, ATPase component	Defense mechanisms
scaffold8429_6072_1	399	263	0.00693169	72	0.000818778	gnl|CDD|31320	50.38	133	65	1	1	132	379	511	1e-53	176	CDD:31320	539	COG1123, COG1123, ATPase components of various ABC-type transport systems, contain duplicated ATPase	General function prediction only
scaffold8432_6075_6	207	10	0.000263562	15	0.000170579	gnl|CDD|30812	60.34	58	23	0	3	60	275	332	5e-28	102	CDD:30812	494	COG0464, SpoVK, ATPases of the AAA+ class	Posttranslational modification, protein turnover, chaperones
scaffold8456_6091_1	768	5	0.000131781	119	0.00135326	gnl|CDD|32838	36.51	252	157	2	1	252	1	249	5e-61	193	CDD:32838	253	COG3022, COG3022, Uncharacterized protein conserved in bacteria	Function unknown
scaffold8456_6091_2	1092	1	2.63562e-05	269	0.00305905	gnl|CDD|30529	39.88	326	176	7	1	323	4	312	3e-112	331	CDD:30529	314	COG0180, TrpS, Tryptophanyl-tRNA synthetase	Translation, ribosomal structure and biogenesis
scaffold8456_6091_3	1896	5	0.000131781	534	0.0060726	gnl|CDD|30671	35.27	638	397	6	5	631	4	636	1e-154	461	CDD:30671	638	COG0323, MutL, DNA mismatch repair enzyme (predicted ATPase)	DNA replication, recombination, and repair
scaffold8456_6091_6	1389	1	2.63562e-05	354	0.00402566	gnl|CDD|31103	18.46	325	249	6	7	330	2	311	2e-10	58.6	CDD:31103	320	COG0760, SurA, Parvulin-like peptidyl-prolyl isomerase	Posttranslational modification, protein turnover, chaperones
scaffold8478_6106_1	885	222	0.00585109	57	0.000648199	gnl|CDD|35086	27.54	207	141	5	22	220	20	225	8e-11	59.3	CDD:35086	342	COG5527, COG5527, Protein involved in initiation of plasmid replication	DNA replication, recombination, and repair
scaffold8486_6112_2	453	52	0.00137052	106	0.00120542	gnl|CDD|31058	24.18	91	65	1	1	91	225	311	5e-08	47.8	CDD:31058	329	COG0714, COG0714, MoxR-like ATPases	General function prediction only
scaffold8487_6113_2	957	74	0.00195036	99	0.00112582	gnl|CDD|30876	25.97	154	112	1	123	276	6	157	3e-20	86.4	CDD:30876	320	COG0530, ECM27, Ca2+/Na+ antiporter	Inorganic ion transport and metabolism
scaffold8494_6117_3	315	22	0.000579837	15	0.000170579	gnl|CDD|31492	27.85	79	55	1	2	80	188	264	1e-08	48.6	CDD:31492	415	COG1301, GltP, Na+/H+-dicarboxylate symporters	Energy production and conversion
scaffold8506_6125_3	246	34	0.000896112	15	0.000170579	gnl|CDD|30529	46.55	58	29	1	3	58	33	90	3e-17	71.8	CDD:30529	314	COG0180, TrpS, Tryptophanyl-tRNA synthetase	Translation, ribosomal structure and biogenesis
scaffold8528_6141_1	588	75	0.00197672	198	0.00225164	gnl|CDD|30859	34.11	214	120	4	1	196	81	291	1e-43	151	CDD:30859	513	COG0513, SrmB, Superfamily II DNA and RNA helicases	DNA replication, recombination, and repair / Transcription / Translation, ribosomal structure and biogenesis
scaffold8536_6146_1	408	59	0.00155502	146	0.0016603	gnl|CDD|32250	41.48	135	78	1	2	135	1	135	5e-31	113	CDD:32250	440	COG2067, FadL, Long-chain fatty acid transport protein	Lipid metabolism
scaffold8536_6146_2	1332	52	0.00137052	406	0.004617	gnl|CDD|32250	40.56	429	230	7	27	443	25	440	3e-118	354	CDD:32250	440	COG2067, FadL, Long-chain fatty acid transport protein	Lipid metabolism
scaffold8540_6149_3	138	9	0.000237206	7	7.96034e-05	gnl|CDD|34626	52.94	34	15	1	3	35	736	769	1e-08	47.4	CDD:34626	872	COG5021, HUL4, Ubiquitin-protein ligase	Posttranslational modification, protein turnover, chaperones
scaffold8548_6156_2	831	328	0.00864485	52	0.00059134	gnl|CDD|32525	19.55	179	131	6	105	276	139	311	1e-08	52.3	CDD:32525	311	COG2378, COG2378, Predicted transcriptional regulator	Transcription
scaffold8548_6156_4	1512	236	0.00622007	122	0.00138737	gnl|CDD|33153	31.18	263	151	4	11	269	84	320	6e-22	94.1	CDD:33153	328	COG3344, COG3344, Retron-type reverse transcriptase	DNA replication, recombination, and repair
scaffold8567_6168_1	1287	1122	0.0295717	354	0.00402566	gnl|CDD|31358	33.85	387	248	5	47	429	1	383	2e-82	265	CDD:31358	598	COG1164, COG1164, Oligoendopeptidase F	Amino acid transport and metabolism
scaffold8567_6168_3	906	987	0.0260136	272	0.00309316	gnl|CDD|32414	38.49	278	141	6	1	256	36	305	6e-38	138	CDD:32414	451	COG2233, UraA, Xanthine/uracil permeases	Nucleotide transport and metabolism
scaffold8577_6174_1	345	7	0.000184494	124	0.00141012	gnl|CDD|31872	39.82	113	66	1	2	114	276	386	6e-18	75.8	CDD:31872	389	COG1686, DacC, D-alanyl-D-alanine carboxypeptidase	Cell envelope biogenesis, outer membrane
scaffold8586_6181_5	141	7	0.000184494	5	5.68596e-05	gnl|CDD|34818	37.78	45	27	1	1	44	119	163	2e-08	46.9	CDD:34818	1618	COG5221, DOP1, Dopey and related predicted leucine zipper transcription factors	Transcription
scaffold8586_6181_6	183	5	0.000131781	11	0.000125091	gnl|CDD|34818	46.43	56	30	0	1	56	48	103	7e-18	75.1	CDD:34818	1618	COG5221, DOP1, Dopey and related predicted leucine zipper transcription factors	Transcription
scaffold8587_6182_1	120	92	0.00242477	11	0.000125091	gnl|CDD|31035	48.72	39	20	0	1	39	114	152	5e-10	48.6	CDD:31035	153	COG0691, SmpB, tmRNA-binding protein	Posttranslational modification, protein turnover, chaperones
scaffold8587_6182_2	1437	1884	0.0496552	388	0.0044123	gnl|CDD|32250	20.33	305	197	7	202	478	154	440	2e-26	108	CDD:32250	440	COG2067, FadL, Long-chain fatty acid transport protein	Lipid metabolism
scaffold8598_6191_1	255	275	0.00724797	96	0.0010917	gnl|CDD|31974	55.95	84	36	1	1	83	134	217	2e-32	112	CDD:31974	220	COG1788, AtoD, Acyl CoA:acetate/3-ketoacid CoA transferase, alpha subunit	Lipid metabolism
scaffold8598_6191_2	585	553	0.014575	202	0.00229713	gnl|CDD|32240	61.34	194	73	2	4	195	3	196	8e-72	218	CDD:32240	225	COG2057, AtoA, Acyl CoA:acetate/3-ketoacid CoA transferase, beta subunit	Lipid metabolism
scaffold8630_6213_1	585	103	0.00271469	289	0.00328648	gnl|CDD|31072	52.58	194	91	1	2	194	105	298	3e-47	161	CDD:31072	518	COG0728, MviN, Uncharacterized membrane protein, putative virulence factor	General function prediction only
scaffold8639_6219_3	387	38	0.00100154	41	0.000466249	gnl|CDD|30363	32.46	114	46	3	7	118	518	602	2e-19	81.8	CDD:30363	879	COG0013, AlaS, Alanyl-tRNA synthetase	Translation, ribosomal structure and biogenesis
scaffold8639_6219_7	207	11	0.000289919	16	0.000181951	gnl|CDD|30363	53.06	49	23	0	2	50	214	262	4e-18	76.1	CDD:30363	879	COG0013, AlaS, Alanyl-tRNA synthetase	Translation, ribosomal structure and biogenesis
scaffold8639_6219_8	282	19	0.000500769	16	0.000181951	gnl|CDD|30363	50.79	63	28	2	32	92	157	218	5e-23	91.1	CDD:30363	879	COG0013, AlaS, Alanyl-tRNA synthetase	Translation, ribosomal structure and biogenesis
scaffold8651_6229_1	198	26	0.000685262	42	0.000477621	gnl|CDD|30598	43.08	65	35	1	1	63	157	221	1e-13	62.6	CDD:30598	843	COG0249, MutS, Mismatch repair ATPase (MutS family)	DNA replication, recombination, and repair
scaffold8653_6231_2	297	24	0.00063255	22	0.000250182	gnl|CDD|34652	52.44	82	39	0	14	95	117	198	7e-26	99.3	CDD:34652	755	COG5047, SEC23, Vesicle coat complex COPII, subunit SEC23	Intracellular trafficking and secretion
scaffold8653_6231_3	381	23	0.000606194	13	0.000147835	gnl|CDD|34652	54.84	62	27	1	8	69	6	66	2e-24	96.2	CDD:34652	755	COG5047, SEC23, Vesicle coat complex COPII, subunit SEC23	Intracellular trafficking and secretion
scaffold8696_6265_2	261	8	0.00021085	10	0.000113719	gnl|CDD|31029	50.77	65	32	0	13	77	150	214	8e-23	87	CDD:31029	291	COG0685, MetF, 5,10-methylenetetrahydrofolate reductase	Amino acid transport and metabolism
scaffold8700_6269_2	351	7	0.000184494	64	0.000727803	gnl|CDD|31077	46.99	83	44	0	1	83	234	316	7e-20	81.7	CDD:31077	439	COG0733, COG0733, Na+-dependent transporters of the SNF family	General function prediction only
scaffold8709_6275_2	372	58	0.00152866	115	0.00130777	gnl|CDD|30528	49.19	124	59	3	2	123	143	264	3e-43	142	CDD:30528	266	COG0179, MhpD, 2-keto-4-pentenoate hydratase/2-oxohepta-3-ene-1,7-dioic acid hydratase (catechol pathway)	Secondary metabolites biosynthesis, transport, and catabolism
scaffold8712_6278_2	915	145	0.00382165	271	0.00308179	gnl|CDD|31040	58.82	272	91	2	1	253	138	407	1e-118	351	CDD:31040	509	COG0696, GpmI, Phosphoglyceromutase	Carbohydrate transport and metabolism
scaffold8718_6282_1	303	36	0.000948825	21	0.00023881	gnl|CDD|30539	68.42	95	30	0	1	95	183	277	8e-48	154	CDD:30539	283	COG0190, FolD, 5,10-methylene-tetrahydrofolate dehydrogenase/Methenyl tetrahydrofolate cyclohydrolase	Coenzyme metabolism
scaffold8718_6282_3	459	35	0.000922468	21	0.00023881	gnl|CDD|30857	26.03	146	100	2	8	152	1	139	2e-21	83.6	CDD:30857	140	COG0511, AccB, Biotin carboxyl carrier protein	Lipid metabolism
scaffold8718_6282_4	285	476	0.0125456	119	0.00135326	gnl|CDD|34183	39.24	79	48	0	17	95	16	94	2e-13	62.5	CDD:34183	423	COG4536, CorB, Putative Mg2+ and Co2+ transporter CorB	Inorganic ion transport and metabolism
scaffold8725_6288_2	573	1147	0.0302306	305	0.00346843	gnl|CDD|31754	21.05	133	87	2	22	154	23	137	6e-09	51.5	CDD:31754	352	COG1566, EmrA, Multidrug resistance efflux pump	Defense mechanisms
scaffold8725_6288_4	324	134	0.00353174	42	0.000477621	gnl|CDD|32869	31.19	109	73	1	1	107	147	255	1e-19	80.3	CDD:32869	381	COG3055, COG3055, Uncharacterized protein conserved in bacteria	Function unknown
scaffold8738_6296_1	639	74	0.00195036	188	0.00213792	gnl|CDD|30624	49.71	173	85	1	1	173	97	267	2e-68	213	CDD:30624	320	COG0276, HemH, Protoheme ferro-lyase (ferrochelatase)	Coenzyme metabolism
scaffold8752_6308_1	1341	100	0.00263562	477	0.0054244	gnl|CDD|30412	41.06	207	101	3	245	447	9	198	3e-38	139	CDD:30412	284	COG0063, COG0063, Predicted sugar kinase	Carbohydrate transport and metabolism
scaffold8763_6314_1	543	1203	0.0317066	327	0.00371862	gnl|CDD|31088	45.41	185	92	3	2	179	46	228	9e-49	158	CDD:31088	229	COG0745, OmpR, Response regulators consisting of a CheY-like receiver domain and a winged-helix DNA-binding domain	Signal transduction mechanisms / Transcription
scaffold8763_6314_2	1725	2917	0.0768812	789	0.00897244	gnl|CDD|34607	30.43	368	234	10	221	572	85	446	1e-42	157	CDD:34607	459	COG5002, VicK, Signal transduction histidine kinase	Signal transduction mechanisms
scaffold8768_6316_1	678	66	0.00173951	199	0.00226301	gnl|CDD|31971	36.23	265	101	5	3	220	237	480	3e-60	196	CDD:31971	482	COG1785, PhoA, Alkaline phosphatase	Inorganic ion transport and metabolism
scaffold8775_6319_1	480	3	7.90687e-05	63	0.000716431	gnl|CDD|33400	39.07	151	86	3	5	150	5	154	3e-34	118	CDD:33400	154	COG3600, GepA, Uncharacterized phage-associated protein	Function unknown
scaffold8793_6331_2	1098	82	0.00216121	99	0.00112582	gnl|CDD|34630	45.05	91	50	0	47	137	341	431	5e-16	76.6	CDD:34630	610	COG5025, COG5025, Transcription factor of the Forkhead/HNF3 family	Transcription
scaffold8806_6339_1	870	98	0.00258291	233	0.00264966	gnl|CDD|34270	23.63	182	136	1	42	220	219	400	2e-18	81.5	CDD:34270	408	COG4651, RosB, Kef-type K+ transport system, predicted NAD-binding component	Inorganic ion transport and metabolism
scaffold8810_6341_1	1797	2933	0.0773029	921	0.0104735	gnl|CDD|30919	25.33	604	365	16	8	599	18	547	8e-111	349	CDD:30919	740	COG0574, PpsA, Phosphoenolpyruvate synthase/pyruvate phosphate dikinase	Carbohydrate transport and metabolism
scaffold8817_6344_1	708	72	0.00189765	66	0.000750547	gnl|CDD|33320	56.36	236	97	3	2	235	262	493	4e-131	380	CDD:33320	495	COG3517, COG3517, Uncharacterized protein conserved in bacteria	Function unknown
scaffold8820_6347_1	468	9	0.000237206	226	0.00257005	gnl|CDD|30707	25.78	128	87	3	5	129	240	362	6e-09	50.9	CDD:30707	568	COG0358, DnaG, DNA primase (bacterial type)	DNA replication, recombination, and repair
scaffold8824_6350_1	732	2	5.27125e-05	294	0.00334334	gnl|CDD|33328	45.41	196	98	3	6	200	195	382	3e-31	120	CDD:33328	732	COG3525, Chb, N-acetyl-beta-hexosaminidase	Carbohydrate transport and metabolism
scaffold8835_6356_1	525	680	0.0179222	207	0.00235399	gnl|CDD|30386	33.54	164	104	3	12	173	70	230	3e-28	106	CDD:30386	298	COG0037, MesJ, Predicted ATPase of the PP-loop superfamily implicated in cell cycle control	Cell division and chromosome partitioning
scaffold8841_6360_1	783	119	0.00313639	283	0.00321825	gnl|CDD|30928	30.42	263	173	6	1	255	29	289	8e-12	61.2	CDD:30928	297	COG0583, LysR, Transcriptional regulator	Transcription
scaffold8859_6372_1	1110	1544	0.040694	451	0.00512873	gnl|CDD|30791	39.52	372	156	8	1	370	71	375	2e-109	331	CDD:30791	500	COG0442, ProS, Prolyl-tRNA synthetase	Translation, ribosomal structure and biogenesis
scaffold8859_6372_2	2130	1480	0.0390072	555	0.00631141	gnl|CDD|31393	47.48	655	335	8	16	665	14	664	0	755	CDD:31393	677	COG1200, RecG, RecG-like helicase	DNA replication, recombination, and repair / Transcription
scaffold8859_6372_4	1266	1047	0.027595	426	0.00484444	gnl|CDD|32414	35.29	425	266	5	1	417	18	441	4e-85	268	CDD:32414	451	COG2233, UraA, Xanthine/uracil permeases	Nucleotide transport and metabolism
scaffold8861_6374_1	801	65	0.00171316	241	0.00274063	gnl|CDD|31183	42.68	246	122	1	2	228	764	1009	2e-58	198	CDD:31183	1009	COG0841, AcrB, Cation/multidrug efflux pump	Defense mechanisms
scaffold8865_6377_1	582	9	0.000237206	50	0.000568596	gnl|CDD|30527	64.04	114	37	1	1	110	734	847	3e-50	173	CDD:30527	935	COG0178, UvrA, Excinuclease ATPase subunit	DNA replication, recombination, and repair
scaffold8868_6380_3	390	0	0	81	0.000921125	gnl|CDD|34043	43.4	106	56	1	1	106	1	102	3e-28	99.7	CDD:34043	102	COG4321, COG4321, Uncharacterized protein related to arylsulfate sulfotransferase involved in siderophore biosynthesis	General function prediction only
scaffold8868_6380_4	1989	3	7.90687e-05	427	0.00485581	gnl|CDD|33097	21.07	318	225	9	97	403	77	379	2e-08	53.8	CDD:33097	379	COG3287, COG3287, Uncharacterized conserved protein	Function unknown
scaffold8868_6380_5	765	1	2.63562e-05	189	0.00214929	gnl|CDD|30837	24.34	226	136	6	10	202	22	245	2e-23	93.8	CDD:30837	252	COG0491, GloB, Zn-dependent hydrolases, including glyoxylases	General function prediction only
scaffold8868_6380_6	285	0	0	51	0.000579968	gnl|CDD|31550	30.85	94	65	0	1	94	3	96	1e-19	75.8	CDD:31550	100	COG1359, COG1359, Uncharacterized conserved protein	Function unknown
scaffold8868_6380_7	396	3	7.90687e-05	96	0.0010917	gnl|CDD|30694	22.06	136	88	3	6	125	5	138	9e-11	53.3	CDD:30694	138	COG0346, GloA, Lactoylglutathione lyase and related lyases	Amino acid transport and metabolism
scaffold8881_6386_1	558	1459	0.0384538	290	0.00329786	gnl|CDD|31143	47.4	173	88	2	3	174	2	172	4e-65	200	CDD:31143	211	COG0800, Eda, 2-keto-3-deoxy-6-phosphogluconate aldolase	Carbohydrate transport and metabolism
scaffold8888_6389_1	726	882	0.0232462	305	0.00346843	gnl|CDD|31203	23.35	257	168	4	2	231	26	280	5e-22	90	CDD:31203	302	COG0863, COG0863, DNA modification methylase	DNA replication, recombination, and repair
scaffold8891_6391_1	399	28	0.000737975	107	0.0012168	gnl|CDD|32165	41.84	98	54	2	35	132	356	450	4e-24	95	CDD:32165	557	COG1982, LdcC, Arginine/lysine/ornithine decarboxylases	Amino acid transport and metabolism
scaffold8912_6406_1	303	487	0.0128355	159	0.00180813	gnl|CDD|31339	45.78	83	44	1	15	96	2	84	1e-21	80.8	CDD:31339	91	COG1144, COG1144, Pyruvate:ferredoxin oxidoreductase and related 2-oxoacid:ferredoxin oxidoreductases, delta subunit	Energy production and conversion
scaffold8912_6406_2	381	575	0.0151548	169	0.00192185	gnl|CDD|31218	27.61	134	81	4	2	125	66	193	3e-11	55.4	CDD:31218	203	COG1014, PorG, Pyruvate:ferredoxin oxidoreductase and related 2-oxoacid:ferredoxin oxidoreductases, gamma subunit	Energy production and conversion
scaffold8919_6410_1	252	247	0.00650999	53	0.000602712	gnl|CDD|32679	30.12	83	58	0	2	84	1	83	3e-12	59.1	CDD:32679	433	COG2851, CitM, H+/citrate symporter	Energy production and conversion
scaffold8924_6412_1	726	65	0.00171316	203	0.0023085	gnl|CDD|33890	46.06	241	116	4	2	241	156	383	7e-53	175	CDD:33890	384	COG4134, COG4134, ABC-type uncharacterized transport system, periplasmic component	General function prediction only
scaffold8924_6412_2	621	49	0.00129146	195	0.00221752	gnl|CDD|33891	29.11	158	94	2	61	207	10	160	5e-13	64.3	CDD:33891	551	COG4135, COG4135, ABC-type uncharacterized transport system, permease component	General function prediction only
scaffold8937_6418_1	612	84	0.00221392	215	0.00244496	gnl|CDD|32822	62.67	150	55	1	1	150	42	190	2e-75	226	CDD:32822	190	COG3005, TorC, Nitrate/TMAO reductases, membrane-bound tetraheme cytochrome c subunit	Energy production and conversion
scaffold8943_6423_1	666	120	0.00316275	284	0.00322962	gnl|CDD|30515	55.41	222	94	3	2	222	118	335	1e-93	282	CDD:30515	446	COG0166, Pgi, Glucose-6-phosphate isomerase	Carbohydrate transport and metabolism
scaffold8955_6430_1	282	31	0.000817043	68	0.00077329	gnl|CDD|32008	79.79	94	19	0	1	94	264	357	3e-36	126	CDD:32008	458	COG1823, COG1823, Predicted Na+/dicarboxylate symporter	General function prediction only
scaffold8958_6432_2	630	502	0.0132308	71	0.000807406	gnl|CDD|34209	21	219	150	5	3	200	16	232	7e-10	54.6	CDD:34209	314	COG4571, OmpT, Outer membrane protease	Cell envelope biogenesis, outer membrane
scaffold8963_6435_2	1818	1958	0.0516055	765	0.00869952	gnl|CDD|31490	50.45	337	160	5	276	605	1	337	6e-102	314	CDD:31490	343	COG1299, FruA, Phosphotransferase system, fructose-specific IIC component	Carbohydrate transport and metabolism
scaffold8963_6435_3	954	316	0.00832857	188	0.00213792	gnl|CDD|31490	31.33	332	208	5	1	312	2	333	1e-36	133	CDD:31490	343	COG1299, FruA, Phosphotransferase system, fructose-specific IIC component	Carbohydrate transport and metabolism
scaffold8963_6435_5	1059	13	0.000342631	149	0.00169442	gnl|CDD|33243	43.9	205	114	1	148	351	153	357	2e-59	195	CDD:33243	360	COG3437, COG3437, Response regulator containing a CheY-like receiver domain and an HD-GYP domain	Transcription / Signal transduction mechanisms
scaffold8968_6436_1	969	154	0.00405886	399	0.00453739	gnl|CDD|32086	43.4	106	59	1	2	107	258	362	3e-28	110	CDD:32086	363	COG1902, NemA, NADH:flavin oxidoreductases, Old Yellow Enzyme family	Energy production and conversion
scaffold8969_6437_4	1257	2717	0.0716099	565	0.00642513	gnl|CDD|34311	23.9	385	258	11	28	400	30	391	2e-47	167	CDD:34311	398	COG4695, COG4695, Phage-related protein	Function unknown
scaffold8969_6437_8	852	368	0.0096991	19	0.000216066	gnl|CDD|34580	30.27	185	119	3	101	277	113	295	8e-25	98.7	CDD:34580	300	COG4974, XerD, Site-specific recombinase XerD	DNA replication, recombination, and repair
scaffold8973_6439_1	777	105	0.00276741	252	0.00286572	gnl|CDD|32881	72.4	279	57	1	1	259	217	495	4e-110	328	CDD:32881	516	COG3067, NhaB, Na+/H+ antiporter	Inorganic ion transport and metabolism
scaffold8975_6440_1	915	107	0.00282012	157	0.00178539	gnl|CDD|32977	32.25	276	160	3	1	256	699	967	1e-23	99.2	CDD:32977	1271	COG3164, COG3164, Predicted membrane protein	Function unknown
scaffold8975_6440_2	234	33	0.000869756	55	0.000625455	gnl|CDD|32977	44.87	78	42	1	2	78	1078	1155	4e-15	68	CDD:32977	1271	COG3164, COG3164, Predicted membrane protein	Function unknown
scaffold8977_6442_1	714	79	0.00208214	253	0.0028771	gnl|CDD|30666	30.73	205	110	7	64	236	175	379	4e-20	86.3	CDD:30666	534	COG0318, CaiC, Acyl-CoA synthetases (AMP-forming)/AMP-acid ligases II	Lipid metabolism / Secondary metabolites biosynthesis, transport, and catabolism
scaffold8978_6443_1	675	238	0.00627278	70	0.000796034	gnl|CDD|31346	24.27	103	75	1	92	194	387	486	5e-09	52.7	CDD:31346	772	COG1152, CdhA, CO dehydrogenase/acetyl-CoA synthase alpha subunit	Energy production and conversion
scaffold8988_6451_1	222	30	0.000790687	30	0.000341158	gnl|CDD|34859	92.68	41	3	0	2	42	44	84	8e-20	76.2	CDD:34859	132	COG5262, HTA1, Histone H2A	Chromatin structure and dynamics
scaffold8989_6452_1	696	34	0.000896112	253	0.0028771	gnl|CDD|31097	59.05	232	94	1	1	232	42	272	2e-101	300	CDD:31097	387	COG0754, Gsp, Glutathionylspermidine synthase	Amino acid transport and metabolism
scaffold8997_6456_2	390	0	0	120	0.00136463	gnl|CDD|30428	37.4	131	67	3	6	122	1	130	2e-24	93.9	CDD:30428	356	COG0079, HisC, Histidinol-phosphate/aromatic aminotransferase and cobyric acid decarboxylase	Amino acid transport and metabolism
scaffold8997_6456_3	261	0	0	67	0.000761918	gnl|CDD|30490	51.76	85	41	0	2	86	338	422	1e-35	124	CDD:30490	425	COG0141, HisD, Histidinol dehydrogenase	Amino acid transport and metabolism
scaffold9011_6464_2	717	1852	0.0488118	433	0.00492404	gnl|CDD|30998	44.28	201	111	1	1	200	549	749	2e-49	171	CDD:30998	822	COG0653, SecA, Preprotein translocase subunit SecA (ATPase, RNA helicase)	Intracellular trafficking and secretion
scaffold9011_6464_3	1128	1054	0.0277795	348	0.00395743	gnl|CDD|30998	60.76	344	113	2	1	344	153	474	5e-133	401	CDD:30998	822	COG0653, SecA, Preprotein translocase subunit SecA (ATPase, RNA helicase)	Intracellular trafficking and secretion
scaffold9020_6469_1	903	44	0.00115967	356	0.0040484	gnl|CDD|30787	30	240	153	4	72	297	139	377	1e-37	137	CDD:30787	381	COG0438, RfaG, Glycosyltransferase	Cell envelope biogenesis, outer membrane
scaffold9020_6469_2	1170	21	0.000553481	407	0.00462837	gnl|CDD|30787	24.54	383	263	6	24	387	1	376	1e-26	107	CDD:30787	381	COG0438, RfaG, Glycosyltransferase	Cell envelope biogenesis, outer membrane
scaffold9020_6469_5	909	10	0.000263562	261	0.00296807	gnl|CDD|30928	31.83	289	190	5	1	286	1	285	1e-45	156	CDD:30928	297	COG0583, LysR, Transcriptional regulator	Transcription
scaffold9020_6469_6	1113	15	0.000395344	351	0.00399154	gnl|CDD|33742	44.16	351	194	2	4	352	5	355	7e-129	382	CDD:33742	557	COG3961, COG3961, Pyruvate decarboxylase and related thiamine pyrophosphate-requiring enzymes	Carbohydrate transport and metabolism / Coenzyme metabolism / General function prediction only
scaffold9020_6469_7	522	2	5.27125e-05	123	0.00139875	gnl|CDD|33742	46.43	168	87	3	1	166	383	549	3e-44	152	CDD:33742	557	COG3961, COG3961, Pyruvate decarboxylase and related thiamine pyrophosphate-requiring enzymes	Carbohydrate transport and metabolism / Coenzyme metabolism / General function prediction only
scaffold9020_6469_9	504	16	0.0004217	141	0.00160344	gnl|CDD|32260	58.6	157	65	0	3	159	2	158	2e-72	216	CDD:32260	158	COG2077, Tpx, Peroxiredoxin	Posttranslational modification, protein turnover, chaperones
scaffold9039_6480_1	573	122	0.00321546	27	0.000307042	gnl|CDD|31332	39.53	86	42	1	68	143	4	89	8e-15	67.5	CDD:31332	243	COG1137, YhbG, ABC-type (unclassified) transport system, ATPase component	General function prediction only
scaffold9043_6482_1	1281	4021	0.105978	1025	0.0116562	gnl|CDD|31348	49.08	436	210	6	1	426	82	515	9e-169	489	CDD:31348	627	COG1154, Dxs, Deoxyxylulose-5-phosphate synthase	Coenzyme metabolism / Lipid metabolism
scaffold9047_6486_3	312	3	7.90687e-05	102	0.00115994	gnl|CDD|34226	45.35	86	44	2	1	84	1	85	7e-24	90.4	CDD:34226	252	COG4588, AcfC, Accessory colonization factor AcfC, contains ABC-type periplasmic domain	General function prediction only
scaffold9047_6486_4	285	7	0.000184494	112	0.00127365	gnl|CDD|34226	38.95	95	53	1	1	90	100	194	2e-24	91.6	CDD:34226	252	COG4588, AcfC, Accessory colonization factor AcfC, contains ABC-type periplasmic domain	General function prediction only
scaffold9048_6487_1	471	40	0.00105425	96	0.0010917	gnl|CDD|30665	63.73	102	37	0	2	103	199	300	1e-47	161	CDD:30665	701	COG0317, SpoT, Guanosine polyphosphate pyrophosphohydrolases/synthetases	Signal transduction mechanisms / Transcription
scaffold9048_6487_2	426	45	0.00118603	126	0.00143286	gnl|CDD|30665	66.67	114	34	1	1	114	376	485	7e-62	201	CDD:30665	701	COG0317, SpoT, Guanosine polyphosphate pyrophosphohydrolases/synthetases	Signal transduction mechanisms / Transcription
scaffold9048_6487_3	492	20	0.000527125	86	0.000977985	gnl|CDD|30665	53.16	79	37	0	31	109	553	631	6e-30	113	CDD:30665	701	COG0317, SpoT, Guanosine polyphosphate pyrophosphohydrolases/synthetases	Signal transduction mechanisms / Transcription
scaffold9048_6487_4	435	48	0.0012651	146	0.0016603	gnl|CDD|33737	45.56	90	48	1	1	90	241	329	6e-26	100	CDD:33737	488	COG3956, COG3956, Protein containing tetrapyrrole methyltransferase domain and MazG-like (predicted pyrophosphatase) domain	General function prediction only
scaffold9052_6490_1	300	282	0.00743246	36	0.000409389	gnl|CDD|30527	60.47	43	17	0	1	43	546	588	2e-19	81.4	CDD:30527	935	COG0178, UvrA, Excinuclease ATPase subunit	DNA replication, recombination, and repair
scaffold9052_6490_2	306	321	0.00846035	55	0.000625455	gnl|CDD|30527	41.88	117	53	1	1	102	700	816	4e-25	97.6	CDD:30527	935	COG0178, UvrA, Excinuclease ATPase subunit	DNA replication, recombination, and repair
scaffold9062_6498_1	519	89	0.00234571	248	0.00282024	gnl|CDD|31310	25.18	139	104	0	35	173	204	342	2e-11	58.7	CDD:31310	462	COG1113, AnsP, Gamma-aminobutyrate permease and related permeases	Amino acid transport and metabolism
scaffold9064_6500_2	2286	3705	0.0976499	897	0.0102006	gnl|CDD|32186	36.6	153	97	0	102	254	71	223	7e-30	116	CDD:32186	224	COG2003, RadC, DNA repair proteins	DNA replication, recombination, and repair
scaffold9075_6508_1	2184	9	0.000237206	501	0.00569733	gnl|CDD|34223	23.64	258	178	5	486	726	110	365	3e-29	117	CDD:34223	365	COG4585, COG4585, Signal transduction histidine kinase	Signal transduction mechanisms
scaffold9075_6508_2	300	1	2.63562e-05	41	0.000466249	gnl|CDD|32379	28.09	89	64	0	9	97	121	209	7e-14	61.9	CDD:32379	211	COG2197, CitB, Response regulator containing a CheY-like receiver domain and an HTH DNA-binding domain	Signal transduction mechanisms / Transcription
scaffold9075_6508_3	360	0	0	31	0.000352529	gnl|CDD|32379	20.95	105	81	1	4	106	2	106	1e-10	53.8	CDD:32379	211	COG2197, CitB, Response regulator containing a CheY-like receiver domain and an HTH DNA-binding domain	Signal transduction mechanisms / Transcription
scaffold9075_6508_4	1140	8	0.00021085	428	0.00486718	gnl|CDD|31598	27.3	293	192	11	99	379	1	284	4e-32	121	CDD:31598	284	COG1408, COG1408, Predicted phosphohydrolases	General function prediction only
scaffold9075_6508_5	2007	8	0.00021085	600	0.00682315	gnl|CDD|33645	58.6	645	265	2	15	658	5	648	0	847	CDD:33645	648	COG3855, Fbp, Uncharacterized protein conserved in bacteria	Carbohydrate transport and metabolism
scaffold9075_6508_6	1668	3	7.90687e-05	681	0.00774428	gnl|CDD|32804	34.96	532	324	8	17	539	10	528	1e-80	263	CDD:32804	544	COG2985, COG2985, Predicted permease	General function prediction only
scaffold9075_6508_7	1014	1	2.63562e-05	263	0.00299081	gnl|CDD|31317	34.9	255	162	1	5	259	2	252	5e-77	238	CDD:31317	258	COG1120, FepC, ABC-type cobalamin/Fe3+-siderophores transport systems, ATPase components	Inorganic ion transport and metabolism / Coenzyme metabolism
scaffold9075_6508_8	900	3	7.90687e-05	225	0.00255868	gnl|CDD|31288	29.97	297	189	3	1	296	1	279	6e-69	216	CDD:31288	281	COG1091, RfbD, dTDP-4-dehydrorhamnose reductase	Cell envelope biogenesis, outer membrane
scaffold9079_6510_1	765	388	0.0102262	44	0.000500364	gnl|CDD|33971	24.73	283	180	12	1	254	22	300	3e-26	105	CDD:33971	637	COG4248, COG4248, Uncharacterized protein with protein kinase and helix-hairpin-helix DNA-binding domains	General function prediction only
scaffold9081_6512_1	669	93	0.00245113	228	0.0025928	gnl|CDD|31156	43.55	186	104	1	1	185	161	346	1e-31	118	CDD:31156	415	COG0814, SdaC, Amino acid permeases	Amino acid transport and metabolism
scaffold9084_6514_1	519	1286	0.0338941	273	0.00310453	gnl|CDD|31136	58.48	171	70	1	4	173	202	372	2e-68	214	CDD:31136	406	COG0793, Prc, Periplasmic protease	Cell envelope biogenesis, outer membrane
scaffold9085_6515_1	831	97	0.00255656	304	0.00345706	gnl|CDD|30377	74.46	278	70	1	1	277	48	325	1e-155	441	CDD:30377	394	COG0027, PurT, Formate-dependent phosphoribosylglycinamide formyltransferase (GAR transformylase)	Nucleotide transport and metabolism
scaffold9089_6518_2	576	61	0.00160773	183	0.00208106	gnl|CDD|31168	40.62	128	70	2	2	127	224	347	4e-37	131	CDD:31168	347	COG0826, COG0826, Collagenase and related proteases	Posttranslational modification, protein turnover, chaperones
scaffold9090_6519_2	630	58	0.00152866	3	3.41158e-05	gnl|CDD|34432	20.51	195	125	6	1	193	110	276	8e-11	57.3	CDD:34432	299	COG4823, AbiF, Abortive infection bacteriophage resistance protein	Defense mechanisms
scaffold9091_6520_1	687	2119	0.0558489	536	0.00609535	gnl|CDD|32067	68.12	229	73	0	1	229	106	334	1e-83	254	CDD:32067	375	COG1883, OadB, Na+-transporting methylmalonyl-CoA/oxaloacetate decarboxylase, beta subunit	Energy production and conversion
scaffold9099_6523_4	1308	165	0.00434878	116	0.00131914	gnl|CDD|32420	32.68	407	266	3	29	435	30	428	3e-83	264	CDD:32420	451	COG2239, MgtE, Mg/Co/Ni transporter MgtE (contains CBS domain)	Inorganic ion transport and metabolism
scaffold9100_6524_2	852	5	0.000131781	350	0.00398017	gnl|CDD|30834	42.94	177	94	2	1	177	355	524	1e-55	187	CDD:30834	530	COG0488, Uup, ATPase components of ABC transporters with duplicated ATPase domains	General function prediction only
scaffold9114_6534_1	660	101	0.00266198	206	0.00234261	gnl|CDD|30860	46.82	220	86	2	1	220	75	263	2e-66	215	CDD:30860	590	COG0514, RecQ, Superfamily II DNA helicase	DNA replication, recombination, and repair
scaffold9117_6535_1	363	783	0.0206369	187	0.00212655	gnl|CDD|31610	52.34	107	51	0	1	107	2	108	2e-36	126	CDD:31610	346	COG1420, HrcA, Transcriptional regulator of heat shock gene	Transcription
scaffold9117_6535_2	1608	1306	0.0344212	478	0.00543578	gnl|CDD|31278	37.59	532	321	5	1	529	48	571	7e-158	464	CDD:31278	574	COG1080, PtsA, Phosphoenolpyruvate-protein kinase (PTS system EI component in bacteria)	Carbohydrate transport and metabolism
scaffold9117_6535_3	270	425	0.0112014	104	0.00118268	gnl|CDD|32108	48.86	88	45	0	1	88	1	88	2e-31	106	CDD:32108	88	COG1925, FruB, Phosphotransferase system, HPr-related proteins	Carbohydrate transport and metabolism
scaffold9117_6535_4	807	1351	0.0356073	310	0.00352529	gnl|CDD|31104	29.49	156	102	2	1	154	2	151	4e-34	124	CDD:31104	294	COG0761, LytB, Penicillin tolerance protein	Lipid metabolism / Cell envelope biogenesis, outer membrane
scaffold9119_6537_1	570	100	0.00263562	188	0.00213792	gnl|CDD|32499	54.55	198	79	5	1	190	661	855	4e-82	261	CDD:32499	910	COG2352, Ppc, Phosphoenolpyruvate carboxylase	Energy production and conversion
scaffold9124_6541_1	561	876	0.0230881	154	0.00175128	gnl|CDD|31845	32.07	184	120	3	1	180	1	183	1e-28	107	CDD:31845	267	COG1659, COG1659, Uncharacterized protein, linocin/CFP29 homolog	Function unknown
scaffold9124_6541_2	366	326	0.00859213	60	0.000682315	gnl|CDD|33264	40.48	84	50	0	5	88	12	95	4e-18	73.2	CDD:33264	103	COG3461, COG3461, Uncharacterized conserved protein	Function unknown
scaffold9130_6546_1	960	88	0.00231935	231	0.00262691	gnl|CDD|32381	38.33	60	37	0	261	320	6	65	1e-09	54.4	CDD:32381	181	COG2199, COG2199, FOG: GGDEF domain	Signal transduction mechanisms
scaffold9133_6548_2	276	197	0.00519218	77	0.000875638	gnl|CDD|31200	19.57	92	62	2	2	83	244	333	1e-10	54.3	CDD:31200	334	COG0859, RfaF, ADP-heptose:LPS heptosyltransferase	Cell envelope biogenesis, outer membrane
scaffold9143_6553_1	576	70	0.00184494	211	0.00239947	gnl|CDD|34394	53.4	191	89	0	1	191	105	295	4e-72	226	CDD:34394	484	COG4783, COG4783, Putative Zn-dependent protease, contains TPR repeats	General function prediction only
scaffold9144_6554_2	498	37	0.000975181	33	0.000375273	gnl|CDD|30861	44.44	45	24	1	3	46	103	147	2e-09	52.9	CDD:30861	384	COG0515, SPS1, Serine/threonine protein kinase	General function prediction only / Signal transduction mechanisms / Transcription / DNA replication, recombination, and repair
scaffold9150_6558_2	1176	11	0.000289919	321	0.00365039	gnl|CDD|30999	35.88	393	239	6	4	391	1	385	6e-85	265	CDD:30999	387	COG0654, UbiH, 2-polyprenyl-6-methoxyphenol hydroxylase and related FAD-dependent oxidoreductases	Coenzyme metabolism / Energy production and conversion
scaffold9150_6558_3	1524	5	0.000131781	441	0.00501502	gnl|CDD|30966	51.69	443	206	6	32	473	1	436	0	568	CDD:30966	437	COG0621, MiaB, 2-methylthioadenine synthetase	Translation, ribosomal structure and biogenesis
scaffold9150_6558_4	1047	8	0.00021085	280	0.00318414	gnl|CDD|31888	55.86	324	141	2	1	323	9	331	1e-150	429	CDD:31888	348	COG1702, PhoH, Phosphate starvation-inducible protein PhoH, predicted ATPase	Signal transduction mechanisms
scaffold9150_6558_5	474	2	5.27125e-05	166	0.00188774	gnl|CDD|30667	51.63	153	71	3	4	153	1	153	4e-46	148	CDD:30667	153	COG0319, COG0319, Predicted metal-dependent hydrolase	General function prediction only
scaffold9150_6558_6	879	4	0.000105425	225	0.00255868	gnl|CDD|34182	85.96	292	41	0	1	292	1	292	3e-160	449	CDD:34182	293	COG4535, CorC, Putative Mg2+ and Co2+ transporter CorC	Inorganic ion transport and metabolism
scaffold9150_6558_7	1539	5	0.000131781	443	0.00503776	gnl|CDD|31157	40.42	522	289	7	1	511	5	515	4e-141	418	CDD:31157	518	COG0815, Lnt, Apolipoprotein N-acyltransferase	Cell envelope biogenesis, outer membrane
scaffold9150_6558_8	909	4	0.000105425	287	0.00326374	gnl|CDD|31176	30.86	256	164	7	31	280	25	273	2e-42	147	CDD:31176	275	COG0834, HisJ, ABC-type amino acid transport/signal transduction systems, periplasmic component/domain	Amino acid transport and metabolism / Signal transduction mechanisms
scaffold9150_6558_9	741	3	7.90687e-05	151	0.00171716	gnl|CDD|31108	31.76	233	147	1	9	241	2	222	2e-58	185	CDD:31108	222	COG0765, HisM, ABC-type amino acid transport system, permease component	Amino acid transport and metabolism
scaffold9150_6558_10	675	1	2.63562e-05	175	0.00199009	gnl|CDD|31108	40.49	205	112	2	2	203	1	198	2e-52	169	CDD:31108	222	COG0765, HisM, ABC-type amino acid transport system, permease component	Amino acid transport and metabolism
scaffold9150_6558_11	726	2	5.27125e-05	197	0.00224027	gnl|CDD|31323	67.08	240	78	1	1	240	2	240	7e-131	370	CDD:31323	240	COG1126, GlnQ, ABC-type polar amino acid transport system, ATPase component	Amino acid transport and metabolism
scaffold9150_6558_12	936	0	0	255	0.00289984	gnl|CDD|32140	54.49	312	140	2	1	311	1	311	2e-138	395	CDD:32140	311	COG1957, URH1, Inosine-uridine nucleoside N-ribohydrolase	Nucleotide transport and metabolism
scaffold9150_6558_14	2583	7	0.000184494	672	0.00764193	gnl|CDD|30841	54.33	867	335	10	1	859	1	814	0	1116	CDD:30841	814	COG0495, LeuS, Leucyl-tRNA synthetase	Translation, ribosomal structure and biogenesis
scaffold9150_6558_15	600	2	5.27125e-05	147	0.00167167	gnl|CDD|32799	56.67	150	61	2	18	166	18	164	5e-61	188	CDD:32799	178	COG2980, RlpB, Rare lipoprotein B	Cell envelope biogenesis, outer membrane
scaffold9150_6558_16	1032	9	0.000237206	258	0.00293395	gnl|CDD|31655	38.92	334	200	4	4	334	1	333	2e-74	234	CDD:31655	334	COG1466, HolA, DNA polymerase III, delta subunit	DNA replication, recombination, and repair
scaffold9150_6558_17	651	7	0.000184494	164	0.00186499	gnl|CDD|31257	42.06	214	105	3	4	216	1	196	3e-72	218	CDD:31257	197	COG1057, NadD, Nicotinic acid mononucleotide adenylyltransferase	Coenzyme metabolism
scaffold9150_6558_18	1095	2	5.27125e-05	310	0.00352529	gnl|CDD|30428	31.93	357	230	9	7	359	7	354	3e-90	276	CDD:30428	356	COG0079, HisC, Histidinol-phosphate/aromatic aminotransferase and cobyric acid decarboxylase	Amino acid transport and metabolism
scaffold9150_6558_19	612	5	0.000131781	160	0.00181951	gnl|CDD|30755	36.5	200	125	1	1	198	3	202	8e-52	166	CDD:30755	208	COG0406, GpmB, Fructose-2,6-bisphosphatase	Carbohydrate transport and metabolism
scaffold9150_6558_20	318	1	2.63562e-05	73	0.00083015	gnl|CDD|31142	48.57	105	54	0	1	105	1	105	1e-46	146	CDD:31142	115	COG0799, COG0799, Uncharacterized homolog of plant Iojap protein	Function unknown
scaffold9150_6558_21	468	2	5.27125e-05	137	0.00155795	gnl|CDD|31764	54.84	155	69	1	1	154	1	155	2e-79	233	CDD:31764	155	COG1576, COG1576, Uncharacterized conserved protein	Function unknown
scaffold9150_6558_22	1902	9	0.000237206	515	0.00585654	gnl|CDD|31111	38.22	628	333	15	7	616	3	593	2e-165	488	CDD:31111	599	COG0768, FtsI, Cell division protein FtsI/penicillin-binding protein 2	Cell envelope biogenesis, outer membrane
scaffold9150_6558_23	1113	7	0.000184494	311	0.00353667	gnl|CDD|31115	46.53	331	170	5	45	369	49	378	3e-69	222	CDD:31115	381	COG0772, FtsW, Bacterial cell division membrane protein	Cell division and chromosome partitioning
scaffold9150_6558_24	1110	8	0.00021085	310	0.00352529	gnl|CDD|31140	39.61	255	126	6	1	249	1	233	3e-55	181	CDD:31140	233	COG0797, RlpA, Lipoproteins	Cell envelope biogenesis, outer membrane
scaffold9150_6558_25	1212	4	0.000105425	332	0.00377548	gnl|CDD|31872	50.81	370	173	3	35	402	27	389	2e-143	415	CDD:31872	389	COG1686, DacC, D-alanyl-D-alanine carboxypeptidase	Cell envelope biogenesis, outer membrane
scaffold9150_6558_26	264	0	0	62	0.000705059	gnl|CDD|32745	76.4	89	19	1	1	87	2	90	2e-42	133	CDD:32745	90	COG2921, COG2921, Uncharacterized conserved protein	Function unknown
scaffold9150_6558_27	642	4	0.000105425	178	0.0020242	gnl|CDD|30669	60.98	205	78	2	6	208	11	215	2e-104	301	CDD:30669	221	COG0321, LipB, Lipoate-protein ligase B	Coenzyme metabolism
scaffold9150_6558_28	966	0	0	240	0.00272926	gnl|CDD|30668	67.64	309	97	3	13	321	1	306	0	510	CDD:30668	306	COG0320, LipA, Lipoate synthase	Coenzyme metabolism
scaffold9150_6558_30	789	4	0.000105425	213	0.00242222	gnl|CDD|30737	34.07	270	168	6	1	262	3	270	5e-52	171	CDD:30737	274	COG0388, COG0388, Predicted amidohydrolase	General function prediction only
scaffold9150_6558_31	384	5	0.000131781	104	0.00118268	gnl|CDD|30588	41.13	124	72	1	1	123	1	124	2e-28	100	CDD:30588	126	COG0239, CrcB, Integral membrane protein possibly involved in chromosome condensation	Cell division and chromosome partitioning
scaffold9150_6558_32	210	0	0	48	0.000545852	gnl|CDD|31469	73.13	67	18	0	3	69	1	67	4e-34	111	CDD:31469	67	COG1278, CspC, Cold shock proteins	Transcription
scaffold9150_6558_34	1386	6	0.000158137	448	0.00509462	gnl|CDD|32883	72.25	436	117	3	18	450	15	449	1e-136	402	CDD:32883	451	COG3069, DcuC, C4-dicarboxylate transporter	Energy production and conversion
scaffold9150_6558_35	681	4	0.000105425	176	0.00200146	gnl|CDD|34203	52.25	222	106	0	5	226	1	222	2e-108	312	CDD:34203	224	COG4565, CitB, Response regulator of citrate/malate metabolism	Transcription / Signal transduction mechanisms
scaffold9150_6558_36	1662	19	0.000500769	514	0.00584517	gnl|CDD|33099	45.84	541	285	5	9	545	1	537	0	631	CDD:33099	537	COG3290, CitA, Signal transduction histidine kinase regulating citrate/malate metabolism	Signal transduction mechanisms
scaffold9150_6558_37	1077	11	0.000289919	310	0.00352529	gnl|CDD|32867	69.6	352	106	1	2	352	1	352	0	556	CDD:32867	352	COG3053, CitC, Citrate lyase synthetase	Energy production and conversion
scaffold9150_6558_38	297	0	0	54	0.000614084	gnl|CDD|32866	80.61	98	19	0	1	98	1	98	1e-39	127	CDD:32866	98	COG3052, CitD, Citrate lyase, gamma subunit	Energy production and conversion
scaffold9150_6558_39	909	0	0	245	0.00278612	gnl|CDD|32456	46.88	288	147	3	16	302	1	283	9e-89	267	CDD:32456	283	COG2301, CitE, Citrate lyase beta subunit	Carbohydrate transport and metabolism
scaffold9150_6558_40	1533	7	0.000184494	416	0.00473072	gnl|CDD|32865	81.29	513	93	1	1	510	1	513	0	862	CDD:32865	513	COG3051, CitF, Citrate lyase, alpha subunit	Energy production and conversion
scaffold9150_6558_41	555	2	5.27125e-05	134	0.00152384	gnl|CDD|33493	67.76	183	58	1	1	183	1	182	1e-84	249	CDD:33493	182	COG3697, CitX, Phosphoribosyl-dephospho-CoA transferase (holo-ACP synthetase)	Coenzyme metabolism / Lipid metabolism
scaffold9150_6558_42	906	2	5.27125e-05	253	0.0028771	gnl|CDD|31953	49.47	285	140	3	16	296	2	286	1e-97	290	CDD:31953	288	COG1767, CitG, Triphosphoribosyl-dephospho-CoA synthetase	Coenzyme metabolism
scaffold9150_6558_43	1464	6	0.000158137	506	0.00575419	gnl|CDD|30819	35.05	485	285	10	4	485	1	458	2e-61	207	CDD:30819	461	COG0471, CitT, Di- and tricarboxylate transporters	Inorganic ion transport and metabolism
scaffold9150_6558_44	807	3	7.90687e-05	239	0.00271789	gnl|CDD|33514	43.88	237	95	9	32	268	51	249	6e-65	204	CDD:33514	249	COG3719, Rna, Ribonuclease I	Translation, ribosomal structure and biogenesis
scaffold9150_6558_45	624	3	7.90687e-05	139	0.0015807	gnl|CDD|32038	31.03	174	109	4	10	183	4	166	2e-35	123	CDD:32038	176	COG1853, COG1853, Conserved protein/domain typically associated with flavoprotein oxygenases, DIM6/NTAB family	General function prediction only
scaffold9150_6558_46	831	3	7.90687e-05	239	0.00271789	gnl|CDD|30941	29.96	277	180	6	11	276	8	281	3e-34	124	CDD:30941	282	COG0596, MhpC, Predicted hydrolases or acyltransferases (alpha/beta hydrolase superfamily)	General function prediction only
scaffold9150_6558_47	411	0	0	95	0.00108033	gnl|CDD|31125	34.85	132	78	2	3	127	21	151	2e-32	112	CDD:31125	151	COG0782, GreA, Transcription elongation factor	Transcription
scaffold9150_6558_48	429	4	0.000105425	116	0.00131914	gnl|CDD|30934	37.58	149	85	6	1	142	4	151	2e-14	64.6	CDD:30934	154	COG0589, UspA, Universal stress protein UspA and related nucleotide-binding proteins	Signal transduction mechanisms
scaffold9150_6558_49	768	1	2.63562e-05	209	0.00237673	gnl|CDD|33111	28.57	273	176	4	2	255	1	273	2e-33	122	CDD:33111	281	COG3302, DmsC, DMSO reductase anchor subunit	General function prediction only
scaffold9150_6558_50	558	1	2.63562e-05	145	0.00164893	gnl|CDD|30786	38.83	188	110	3	1	183	9	196	2e-53	170	CDD:30786	203	COG0437, HybA, Fe-S-cluster-containing hydrogenase components 1	Energy production and conversion
scaffold9150_6558_51	2277	12	0.000316275	847	0.00963201	gnl|CDD|30592	30.34	791	478	21	8	752	2	765	4e-149	455	CDD:30592	765	COG0243, BisC, Anaerobic dehydrogenases, typically selenocysteine-containing	Energy production and conversion
scaffold9150_6558_52	555	5	0.000131781	167	0.00189911	gnl|CDD|33188	27.96	186	124	2	1	180	13	194	2e-31	112	CDD:33188	204	COG3381, TorD, Uncharacterized component of anaerobic dehydrogenases	General function prediction only
scaffold9150_6558_53	1566	6	0.000158137	443	0.00503776	gnl|CDD|33432	76.78	521	120	1	1	521	1	520	0	843	CDD:33432	520	COG3634, AhpF, Alkyl hydroperoxide reductase, large subunit	Posttranslational modification, protein turnover, chaperones
scaffold9150_6558_54	564	3	7.90687e-05	148	0.00168304	gnl|CDD|30799	51.06	188	87	3	1	184	2	188	6e-81	240	CDD:30799	194	COG0450, AhpC, Peroxiredoxin	Posttranslational modification, protein turnover, chaperones
scaffold9150_6558_55	747	4	0.000105425	213	0.00242222	gnl|CDD|31837	30	250	157	5	1	248	9	242	2e-31	115	CDD:31837	244	COG1651, DsbG, Protein-disulfide isomerase	Posttranslational modification, protein turnover, chaperones
scaffold9150_6558_56	921	6	0.000158137	326	0.00370725	gnl|CDD|30928	20.55	292	222	5	10	296	1	287	5e-34	125	CDD:30928	297	COG0583, LysR, Transcriptional regulator	Transcription
scaffold9150_6558_57	1224	8	0.00021085	356	0.0040484	gnl|CDD|33750	68.78	410	116	9	1	401	1	407	0	588	CDD:33750	407	COG3969, COG3969, Predicted phosphoadenosine phosphosulfate sulfotransferase	General function prediction only
scaffold9150_6558_58	618	2	5.27125e-05	174	0.00197871	gnl|CDD|31664	35.78	204	112	6	21	205	31	234	4e-22	88.8	CDD:31664	240	COG1475, Spo0J, Predicted transcriptional regulators	Transcription
scaffold9150_6558_59	1161	11	0.000289919	340	0.00386645	gnl|CDD|30785	36.59	369	224	6	22	383	20	385	2e-105	318	CDD:30785	393	COG0436, COG0436, Aspartate/tyrosine/aromatic aminotransferase	Amino acid transport and metabolism
scaffold9150_6558_60	1089	2	5.27125e-05	302	0.00343432	gnl|CDD|30720	36.09	363	219	8	5	360	1	357	7e-101	303	CDD:30720	360	COG0371, GldA, Glycerol dehydrogenase and related enzymes	Energy production and conversion
scaffold9150_6558_62	198	3	7.90687e-05	24	0.000272926	gnl|CDD|32706	78.46	65	14	0	1	65	1	65	4e-35	113	CDD:32706	65	COG2879, COG2879, Uncharacterized small protein	Function unknown
scaffold9150_6558_63	2106	9	0.000237206	579	0.00658434	gnl|CDD|32149	45.54	661	269	14	32	688	1	574	0	545	CDD:32149	575	COG1966, CstA, Carbon starvation protein, predicted membrane protein	Signal transduction mechanisms
scaffold9150_6558_64	4392	24	0.00063255	1287	0.0146357	gnl|CDD|73177	32.27	313	192	9	1153	1452	273	578	4e-22	99.9	CDD:73177	592	COG3468, AidA, Type V secretory pathway, adhesin AidA	Cell envelope biogenesis, outer membrane / Intracellular trafficking and secretion
scaffold9150_6558_65	420	3	7.90687e-05	102	0.00115994	gnl|CDD|32233	28.99	138	97	1	3	139	1	138	4e-26	95.5	CDD:32233	141	COG2050, PaaI, Uncharacterized protein, possibly involved in aromatic compounds catabolism	Secondary metabolites biosynthesis, transport, and catabolism
scaffold9150_6558_66	756	6	0.000158137	220	0.00250182	gnl|CDD|31231	33.98	259	145	6	4	246	1	249	4e-37	131	CDD:31231	251	COG1028, FabG, Dehydrogenases with different specificities (related to short-chain alcohol dehydrogenases)	Secondary metabolites biosynthesis, transport, and catabolism / General function prediction only
scaffold9150_6558_67	858	3	7.90687e-05	222	0.00252457	gnl|CDD|31724	73.61	216	57	0	1	216	1	216	1e-126	361	CDD:31724	218	COG1535, EntB, Isochorismate hydrolase	Secondary metabolites biosynthesis, transport, and catabolism
scaffold9150_6558_68	1611	4	0.000105425	419	0.00476483	gnl|CDD|31224	71.77	542	144	7	1	536	4	542	0	857	CDD:31224	542	COG1021, EntE, Peptide arylation enzymes	Secondary metabolites biosynthesis, transport, and catabolism
scaffold9150_6558_69	1176	6	0.000158137	313	0.00355941	gnl|CDD|31363	42.39	401	221	3	1	391	22	422	3e-150	433	CDD:31363	423	COG1169, MenF, Isochorismate synthase	Coenzyme metabolism / Secondary metabolites biosynthesis, transport, and catabolism
scaffold9150_6558_70	957	6	0.000158137	241	0.00274063	gnl|CDD|34230	77.99	318	70	0	1	318	1	318	7e-143	407	CDD:34230	319	COG4592, FepB, ABC-type Fe2+-enterobactin transport system, periplasmic component	Inorganic ion transport and metabolism
scaffold9150_6558_72	1008	1	2.63562e-05	197	0.00224027	gnl|CDD|30954	45.28	307	162	3	33	333	27	333	2e-49	168	CDD:30954	334	COG0609, FepD, ABC-type Fe3+-siderophore transport system, permease component	Inorganic ion transport and metabolism
scaffold9150_6558_73	993	2	5.27125e-05	198	0.00225164	gnl|CDD|34391	70.25	316	93	1	16	330	31	346	1e-99	299	CDD:34391	346	COG4779, FepG, ABC-type enterobactin transport system, permease component	Inorganic ion transport and metabolism
scaffold9150_6558_74	798	3	7.90687e-05	206	0.00234261	gnl|CDD|31317	51.16	258	126	0	6	263	1	258	5e-112	324	CDD:31317	258	COG1120, FepC, ABC-type cobalamin/Fe3+-siderophores transport systems, ATPase components	Inorganic ion transport and metabolism / Coenzyme metabolism
scaffold9150_6558_75	1134	8	0.00021085	325	0.00369587	gnl|CDD|33560	42.46	358	191	5	12	368	4	347	2e-118	348	CDD:33560	347	COG3765, WzzB, Chain length determinant protein	Cell envelope biogenesis, outer membrane
scaffold9150_6558_76	3891	22	0.000579837	1052	0.0119633	gnl|CDD|31223	36.54	624	372	11	264	880	36	642	5e-130	415	CDD:31223	642	COG1020, EntF, Non-ribosomal peptide synthetase modules and related proteins	Secondary metabolites biosynthesis, transport, and catabolism
scaffold9150_6558_77	219	1	2.63562e-05	40	0.000454877	gnl|CDD|33062	51.43	70	34	0	2	71	1	70	3e-27	93.9	CDD:33062	71	COG3251, COG3251, Uncharacterized protein conserved in bacteria	Function unknown
scaffold9150_6558_78	1218	8	0.00021085	332	0.00377548	gnl|CDD|32528	44.9	294	162	0	108	401	6	299	1e-101	305	CDD:32528	299	COG2382, Fes, Enterochelin esterase and related enzymes	Inorganic ion transport and metabolism
scaffold9150_6558_79	2274	12	0.000316275	657	0.00747135	gnl|CDD|34384	51.77	761	301	18	1	757	1	699	0	833	CDD:34384	699	COG4771, FepA, Outer membrane receptor for ferrienterochelin and colicins	Inorganic ion transport and metabolism
scaffold9150_6558_80	654	5	0.000131781	194	0.00220615	gnl|CDD|32796	39.51	205	115	4	17	212	21	225	3e-44	148	CDD:32796	228	COG2977, EntD, Phosphopantetheinyl transferase component of siderophore synthetase	Secondary metabolites biosynthesis, transport, and catabolism
scaffold9150_6558_81	720	4	0.000105425	190	0.00216066	gnl|CDD|31856	28.98	176	119	4	35	204	9	184	2e-20	83.9	CDD:31856	187	COG1670, RimL, Acetyltransferases, including N-acetylases of ribosomal proteins	Translation, ribosomal structure and biogenesis
scaffold9150_6558_82	1119	2	5.27125e-05	284	0.00322962	gnl|CDD|32353	49.18	364	183	1	11	372	2	365	2e-160	456	CDD:32353	369	COG2170, COG2170, Uncharacterized conserved protein	Function unknown
scaffold9150_6558_84	342	1	2.63562e-05	83	0.000943869	gnl|CDD|32389	36.11	108	69	0	4	111	18	125	9e-16	66.8	CDD:32389	127	COG2207, AraC, AraC-type DNA-binding domain-containing proteins	Transcription
scaffold9150_6558_85	1113	10	0.000263562	384	0.00436682	gnl|CDD|32402	34.47	264	154	7	98	356	3	252	3e-47	161	CDD:32402	258	COG2220, COG2220, Predicted Zn-dependent hydrolases of the beta-lactamase fold	General function prediction only
scaffold9150_6558_86	582	5	0.000131781	176	0.00200146	gnl|CDD|31500	19.51	164	132	0	27	190	32	195	1e-09	52.7	CDD:31500	201	COG1309, AcrR, Transcriptional regulator	Transcription
scaffold9150_6558_87	369	2	5.27125e-05	121	0.001376	gnl|CDD|32469	49.56	113	57	0	10	122	6	118	3e-48	151	CDD:32469	118	COG2315, MmcQ, Uncharacterized protein conserved in bacteria	Function unknown
scaffold9150_6558_88	654	3	7.90687e-05	225	0.00255868	gnl|CDD|31121	23.29	219	150	4	1	217	3	205	3e-24	94.6	CDD:31121	207	COG0778, NfnB, Nitroreductase	Energy production and conversion
scaffold9150_6558_89	1245	7	0.000184494	425	0.00483306	gnl|CDD|31012	21.82	275	182	4	127	400	74	316	2e-28	111	CDD:31012	316	COG0668, MscS, Small-conductance mechanosensitive channel	Cell envelope biogenesis, outer membrane
scaffold9150_6558_90	1440	5	0.000131781	449	0.00510599	gnl|CDD|31310	54.14	447	203	1	35	479	8	454	1e-173	498	CDD:31310	462	COG1113, AnsP, Gamma-aminobutyrate permease and related permeases	Amino acid transport and metabolism
scaffold9150_6558_91	1086	2	5.27125e-05	355	0.00403703	gnl|CDD|33198	20.27	301	214	9	23	314	7	290	3e-09	55.2	CDD:33198	381	COG3391, COG3391, Uncharacterized conserved protein	Function unknown
scaffold9150_6558_93	1176	4	0.000105425	376	0.00427584	gnl|CDD|31274	17.86	168	136	1	210	375	1	168	3e-12	62.3	CDD:31274	174	COG1076, DjlA, DnaJ-domain-containing proteins 1	Posttranslational modification, protein turnover, chaperones
scaffold9150_6558_94	579	8	0.00021085	220	0.00250182	gnl|CDD|32379	34.85	66	42	1	118	182	134	199	3e-08	49.2	CDD:32379	211	COG2197, CitB, Response regulator containing a CheY-like receiver domain and an HTH DNA-binding domain	Signal transduction mechanisms / Transcription
scaffold9150_6558_96	768	5	0.000131781	217	0.00246771	gnl|CDD|32382	41.3	247	143	1	11	255	8	254	4e-85	255	CDD:32382	256	COG2200, Rtn, FOG: EAL domain	Signal transduction mechanisms
scaffold9150_6558_97	582	4	0.000105425	165	0.00187637	gnl|CDD|32379	32.31	65	40	1	128	192	149	209	7e-11	56.1	CDD:32379	211	COG2197, CitB, Response regulator containing a CheY-like receiver domain and an HTH DNA-binding domain	Signal transduction mechanisms / Transcription
scaffold9150_6558_99	561	1	2.63562e-05	177	0.00201283	gnl|CDD|32873	64.32	185	61	2	1	185	2	181	2e-73	220	CDD:32873	182	COG3059, COG3059, Predicted membrane protein	Function unknown
scaffold9150_6558_101	1326	4	0.000105425	392	0.00445779	gnl|CDD|31441	37.77	458	259	7	1	437	2	454	9e-142	414	CDD:31441	454	COG1249, Lpd, Pyruvate/2-oxoglutarate dehydrogenase complex, dihydrolipoamide dehydrogenase (E3) component, and related enzymes	Energy production and conversion
scaffold9150_6558_102	855	5	0.000131781	257	0.00292258	gnl|CDD|32389	34.96	123	80	0	162	284	5	127	3e-25	96.5	CDD:32389	127	COG2207, AraC, AraC-type DNA-binding domain-containing proteins	Transcription
scaffold9150_6558_103	3144	11	0.000289919	938	0.0106669	gnl|CDD|33492	57.25	1048	426	6	1	1047	1	1027	0	1314	CDD:33492	1027	COG3696, COG3696, Putative silver efflux pump	Inorganic ion transport and metabolism
scaffold9150_6558_104	1293	3	7.90687e-05	411	0.00467386	gnl|CDD|31186	27.81	338	207	9	97	402	33	365	5e-19	85.2	CDD:31186	372	COG0845, AcrA, Membrane-fusion protein	Cell envelope biogenesis, outer membrane
scaffold9150_6558_105	348	2	5.27125e-05	92	0.00104622	gnl|CDD|35128	35.92	103	61	1	9	111	9	106	2e-27	97	CDD:35128	108	COG5569, COG5569, Uncharacterized conserved protein	Function unknown
scaffold9150_6558_106	1383	2	5.27125e-05	408	0.00463974	gnl|CDD|31727	36.78	454	274	4	13	460	2	448	4e-62	208	CDD:31727	457	COG1538, TolC, Outer membrane protein	Cell envelope biogenesis, outer membrane / Intracellular trafficking and secretion
scaffold9150_6558_107	684	0	0	190	0.00216066	gnl|CDD|31088	44.35	230	122	4	1	225	1	229	3e-75	228	CDD:31088	229	COG0745, OmpR, Response regulators consisting of a CheY-like receiver domain and a winged-helix DNA-binding domain	Signal transduction mechanisms / Transcription
scaffold9150_6558_108	1452	19	0.000500769	552	0.0062773	gnl|CDD|30987	31.21	314	203	8	174	483	28	332	8e-48	168	CDD:30987	336	COG0642, BaeS, Signal transduction histidine kinase	Signal transduction mechanisms
scaffold9150_6558_111	804	7	0.000184494	240	0.00272926	gnl|CDD|31430	37.25	255	141	6	3	252	1	241	9e-77	234	CDD:31430	259	COG1237, COG1237, Metal-dependent hydrolases of the beta-lactamase superfamily II	General function prediction only
scaffold9150_6558_112	2445	6	0.000158137	750	0.00852894	gnl|CDD|30592	33.17	811	481	23	2	797	1	765	5e-173	520	CDD:30592	765	COG0243, BisC, Anaerobic dehydrogenases, typically selenocysteine-containing	Energy production and conversion
scaffold9150_6558_113	1095	7	0.000184494	322	0.00366176	gnl|CDD|32822	48.9	182	91	2	1	181	9	189	2e-73	227	CDD:32822	190	COG3005, TorC, Nitrate/TMAO reductases, membrane-bound tetraheme cytochrome c subunit	Energy production and conversion
scaffold9150_6558_114	429	2	5.27125e-05	140	0.00159207	gnl|CDD|30934	33.77	151	88	6	1	142	4	151	2e-17	73.1	CDD:30934	154	COG0589, UspA, Universal stress protein UspA and related nucleotide-binding proteins	Signal transduction mechanisms
scaffold9150_6558_115	615	5	0.000131781	197	0.00224027	gnl|CDD|33188	31.32	182	108	3	13	189	11	180	5e-28	104	CDD:33188	204	COG3381, TorD, Uncharacterized component of anaerobic dehydrogenases	General function prediction only
scaffold9150_6558_116	2541	20	0.000527125	738	0.00839247	gnl|CDD|30592	31.67	821	494	24	8	817	1	765	5e-174	523	CDD:30592	765	COG0243, BisC, Anaerobic dehydrogenases, typically selenocysteine-containing	Energy production and conversion
scaffold9150_6558_117	1179	7	0.000184494	339	0.00385508	gnl|CDD|32822	54.97	191	85	1	1	191	1	190	2e-80	246	CDD:32822	190	COG3005, TorC, Nitrate/TMAO reductases, membrane-bound tetraheme cytochrome c subunit	Energy production and conversion
scaffold9150_6558_118	693	5	0.000131781	194	0.00220615	gnl|CDD|31088	39.91	233	128	5	3	228	1	228	3e-54	174	CDD:31088	229	COG0745, OmpR, Response regulators consisting of a CheY-like receiver domain and a winged-helix DNA-binding domain	Signal transduction mechanisms / Transcription
scaffold9150_6558_119	1032	7	0.000184494	306	0.00347981	gnl|CDD|32063	24.91	289	206	7	38	316	26	313	9e-25	99.8	CDD:32063	322	COG1879, RbsB, ABC-type sugar transport system, periplasmic component	Carbohydrate transport and metabolism
scaffold9150_6558_120	2721	17	0.000448056	839	0.00954104	gnl|CDD|30987	36.11	252	156	4	403	653	88	335	9e-44	161	CDD:30987	336	COG0642, BaeS, Signal transduction histidine kinase	Signal transduction mechanisms
scaffold9150_6558_128	633	2	5.27125e-05	195	0.00221752	gnl|CDD|32379	33.65	208	136	1	5	210	2	209	2e-58	184	CDD:32379	211	COG2197, CitB, Response regulator containing a CheY-like receiver domain and an HTH DNA-binding domain	Signal transduction mechanisms / Transcription
scaffold9150_6558_129	537	7	0.000184494	109	0.00123954	gnl|CDD|33341	31.84	179	110	4	12	178	6	184	1e-23	91.4	CDD:33341	184	COG3539, FimA, P pilus assembly protein, pilin FimA	Cell motility and secretion / Intracellular trafficking and secretion
scaffold9150_6558_130	1008	8	0.00021085	303	0.00344569	gnl|CDD|33341	21.58	190	129	8	159	335	2	184	9e-12	60.6	CDD:33341	184	COG3539, FimA, P pilus assembly protein, pilin FimA	Cell motility and secretion / Intracellular trafficking and secretion
scaffold9150_6558_131	2622	19	0.000500769	802	0.00912028	gnl|CDD|33001	48.21	865	398	12	14	866	9	835	0	851	CDD:33001	835	COG3188, FimD, P pilus assembly protein, porin PapC	Cell motility and secretion / Intracellular trafficking and secretion
scaffold9150_6558_132	693	3	7.90687e-05	267	0.0030363	gnl|CDD|32935	48.17	218	104	5	18	228	20	235	6e-66	204	CDD:32935	235	COG3121, FimC, P pilus assembly protein, chaperone PapD	Cell motility and secretion / Intracellular trafficking and secretion
scaffold9150_6558_133	534	2	5.27125e-05	112	0.00127365	gnl|CDD|33341	24.02	179	124	6	7	177	10	184	1e-18	77.5	CDD:33341	184	COG3539, FimA, P pilus assembly protein, pilin FimA	Cell motility and secretion / Intracellular trafficking and secretion
scaffold9150_6558_134	555	3	7.90687e-05	175	0.00199009	gnl|CDD|33341	38.74	191	103	5	1	184	1	184	1e-21	86.4	CDD:33341	184	COG3539, FimA, P pilus assembly protein, pilin FimA	Cell motility and secretion / Intracellular trafficking and secretion
scaffold9150_6558_135	867	0	0	257	0.00292258	gnl|CDD|30539	58.3	283	118	0	4	286	1	283	4e-134	382	CDD:30539	283	COG0190, FolD, 5,10-methylene-tetrahydrofolate dehydrogenase/Methenyl tetrahydrofolate cyclohydrolase	Coenzyme metabolism
scaffold9150_6558_136	213	1	2.63562e-05	60	0.000682315	gnl|CDD|32575	48.57	70	36	0	1	70	1	70	4e-26	91	CDD:32575	73	COG2501, COG2501, Uncharacterized conserved protein	Function unknown
scaffold9150_6558_137	525	2	5.27125e-05	149	0.00169442	gnl|CDD|32171	32.78	180	112	3	2	173	1	179	9e-20	80.9	CDD:32171	190	COG1988, COG1988, Predicted membrane-bound metal-dependent hydrolases	General function prediction only
scaffold9150_6558_138	1386	4	0.000105425	419	0.00476483	gnl|CDD|30564	62.23	466	169	4	1	461	1	464	0	662	CDD:30564	464	COG0215, CysS, Cysteinyl-tRNA synthetase	Translation, ribosomal structure and biogenesis
scaffold9150_6558_139	495	2	5.27125e-05	138	0.00156932	gnl|CDD|30997	50.6	166	72	2	1	164	1	158	3e-67	203	CDD:30997	158	COG0652, PpiB, Peptidyl-prolyl cis-trans isomerase (rotamase) - cyclophilin family	Posttranslational modification, protein turnover, chaperones
scaffold9150_6558_140	723	0	0	270	0.00307042	gnl|CDD|32732	52.08	240	108	3	4	240	1	236	2e-95	280	CDD:32732	237	COG2908, COG2908, Uncharacterized protein conserved in bacteria	Function unknown
scaffold9150_6558_141	510	0	0	102	0.00115994	gnl|CDD|30390	62.8	164	59	1	6	169	1	162	7e-68	204	CDD:30390	162	COG0041, PurE, Phosphoribosylcarboxyaminoimidazole (NCAIR) mutase	Nucleotide transport and metabolism
scaffold9150_6558_142	1068	7	0.000184494	245	0.00278612	gnl|CDD|30376	44.06	379	179	6	1	350	1	375	1e-139	403	CDD:30376	375	COG0026, PurK, Phosphoribosylaminoimidazole carboxylase (NCAIR synthetase)	Nucleotide transport and metabolism
scaffold9150_6558_143	1086	4	0.000105425	227	0.00258143	gnl|CDD|32595	64.99	337	107	6	6	340	7	334	2e-138	399	CDD:32595	334	COG2603, COG2603, Predicted ATPase	General function prediction only
scaffold9150_6558_144	660	2	5.27125e-05	184	0.00209243	gnl|CDD|32194	58.6	215	89	0	2	216	8	222	3e-68	209	CDD:32194	222	COG2011, AbcD, ABC-type metal ion transport system, permease component	Inorganic ion transport and metabolism
scaffold9150_6558_145	1017	2	5.27125e-05	288	0.00327511	gnl|CDD|31330	55.72	341	146	2	1	338	1	339	2e-155	441	CDD:31330	339	COG1135, AbcC, ABC-type metal ion transport system, ATPase component	Inorganic ion transport and metabolism
scaffold9150_6558_146	831	1	2.63562e-05	223	0.00253594	gnl|CDD|31653	42.49	273	150	5	1	271	1	268	5e-91	272	CDD:31653	268	COG1464, NlpA, ABC-type metal ion transport system, periplasmic component/surface antigen	Inorganic ion transport and metabolism
scaffold9150_6558_147	1134	2	5.27125e-05	299	0.0034002	gnl|CDD|33016	17.36	386	273	9	6	377	1	354	1e-39	143	CDD:33016	354	COG3203, OmpC, Outer membrane protein (porin)	Cell envelope biogenesis, outer membrane
scaffold9150_6558_148	2415	17	0.000448056	625	0.00710745	gnl|CDD|32941	53.1	371	164	3	442	802	459	829	1e-126	400	CDD:32941	829	COG3127, COG3127, Predicted ABC-type transport system involved in lysophospholipase L1 biosynthesis, permease component	Secondary metabolites biosynthesis, transport, and catabolism
scaffold9150_6558_149	687	5	0.000131781	119	0.00135326	gnl|CDD|33919	79.82	228	46	0	1	228	1	228	1e-123	351	CDD:33919	228	COG4181, COG4181, Predicted ABC-type transport system involved in lysophospholipase L1 biosynthesis, ATPase component	Secondary metabolites biosynthesis, transport, and catabolism
scaffold9150_6558_150	501	2	5.27125e-05	168	0.00191048	gnl|CDD|32625	33.9	177	97	5	9	165	39	215	1e-29	107	CDD:32625	216	COG2755, TesA, Lysophospholipase L1 and related esterases	Amino acid transport and metabolism
scaffold9150_6558_151	771	6	0.000158137	226	0.00257005	gnl|CDD|30648	30.92	262	163	6	1	254	5	256	4e-46	155	CDD:30648	265	COG0300, DltE, Short-chain dehydrogenases of various substrate specificities	General function prediction only
scaffold9150_6558_152	855	5	0.000131781	223	0.00253594	gnl|CDD|32932	51.93	285	136	1	1	284	20	304	7e-110	321	CDD:32932	304	COG3118, COG3118, Thioredoxin domain-containing protein	Posttranslational modification, protein turnover, chaperones
scaffold9150_6558_153	780	5	0.000131781	240	0.00272926	gnl|CDD|30739	61.57	255	97	1	1	254	1	255	5e-101	296	CDD:30739	256	COG0390, COG0390, ABC-type uncharacterized transport system, permease component	General function prediction only
scaffold9150_6558_154	678	7	0.000184494	175	0.00199009	gnl|CDD|34242	73.09	223	58	2	5	225	1	223	3e-113	325	CDD:34242	223	COG4619, COG4619, ABC-type uncharacterized transport system, ATPase component	General function prediction only
scaffold9150_6558_155	918	0	0	253	0.0028771	gnl|CDD|30678	39.33	300	165	6	1	293	2	291	5e-62	199	CDD:30678	291	COG0330, HflC, Membrane protease subunits, stomatin/prohibitin homologs	Posttranslational modification, protein turnover, chaperones
scaffold9150_6558_156	459	4	0.000105425	101	0.00114856	gnl|CDD|31773	42.5	120	64	2	31	150	26	140	4e-20	80	CDD:31773	140	COG1585, COG1585, Membrane protein implicated in regulation of membrane protease activity	Posttranslational modification, protein turnover, chaperones / Intracellular trafficking and secretion
scaffold9150_6558_159	489	2	5.27125e-05	116	0.00131914	gnl|CDD|31132	35.24	105	67	1	28	131	2	106	1e-26	97.5	CDD:31132	124	COG0789, SoxR, Predicted transcriptional regulators	Transcription
scaffold9150_6558_160	2145	3	7.90687e-05	625	0.00710745	gnl|CDD|34384	23.8	748	448	27	9	703	2	680	2e-50	185	CDD:34384	699	COG4771, FepA, Outer membrane receptor for ferrienterochelin and colicins	Inorganic ion transport and metabolism
scaffold9150_6558_161	825	2	5.27125e-05	238	0.00270652	gnl|CDD|34200	45.39	282	144	4	1	273	17	297	8e-92	275	CDD:34200	300	COG4558, ChuT, ABC-type hemin transport system, periplasmic component	Inorganic ion transport and metabolism
scaffold9150_6558_162	1338	0	0	341	0.00387782	gnl|CDD|30980	29.71	414	276	8	29	433	7	414	5e-105	319	CDD:30980	416	COG0635, HemN, Coproporphyrinogen III oxidase and related Fe-S oxidoreductases	Coenzyme metabolism
scaffold9150_6558_163	495	3	7.90687e-05	135	0.00153521	gnl|CDD|33516	69.51	164	48	1	1	162	13	176	1e-84	247	CDD:33516	176	COG3721, HugX, Putative heme iron utilization protein	Inorganic ion transport and metabolism
scaffold9150_6558_165	993	3	7.90687e-05	279	0.00317276	gnl|CDD|30954	43.16	329	178	4	8	328	4	331	8e-58	190	CDD:30954	334	COG0609, FepD, ABC-type Fe3+-siderophore transport system, permease component	Inorganic ion transport and metabolism
scaffold9150_6558_166	771	3	7.90687e-05	189	0.00214929	gnl|CDD|34201	55.38	260	111	2	1	256	1	259	5e-100	294	CDD:34201	259	COG4559, COG4559, ABC-type hemin transport system, ATPase component	Inorganic ion transport and metabolism
scaffold9150_6558_167	2502	10	0.000263562	602	0.00684589	gnl|CDD|32399	46.55	739	362	9	99	832	3	713	0	718	CDD:32399	713	COG2217, ZntA, Cation transport ATPase	Inorganic ion transport and metabolism
scaffold9150_6558_168	795	3	7.90687e-05	212	0.00241085	gnl|CDD|33530	45.71	280	136	6	1	264	10	289	2e-80	245	CDD:33530	299	COG3735, COG3735, Uncharacterized protein conserved in bacteria	Function unknown
scaffold9150_6558_169	480	1	2.63562e-05	132	0.00150109	gnl|CDD|32598	58.86	158	62	2	1	158	1	155	1e-47	152	CDD:32598	155	COG2606, EbsC, Uncharacterized conserved protein	Function unknown
scaffold9150_6558_170	1653	9	0.000237206	436	0.00495816	gnl|CDD|31080	32.4	537	313	14	22	547	15	512	2e-111	342	CDD:31080	517	COG0737, UshA, 5'-nucleotidase/2',3'-cyclic phosphodiesterase and related esterases	Nucleotide transport and metabolism
scaffold9150_6558_171	1221	5	0.000131781	338	0.00384371	gnl|CDD|32405	24.35	345	239	6	26	352	15	355	2e-10	59.1	CDD:32405	417	COG2223, NarK, Nitrate/nitrite transporter	Inorganic ion transport and metabolism
scaffold9150_6558_172	1680	6	0.000158137	454	0.00516285	gnl|CDD|34270	81.28	390	73	0	1	390	1	390	7e-175	502	CDD:34270	408	COG4651, RosB, Kef-type K+ transport system, predicted NAD-binding component	Inorganic ion transport and metabolism
scaffold9150_6558_173	1305	4	0.000105425	398	0.00452602	gnl|CDD|30870	24.12	257	161	7	36	289	2	227	5e-26	104	CDD:30870	311	COG0524, RbsK, Sugar kinases, ribokinase family	Carbohydrate transport and metabolism
scaffold9150_6558_174	960	4	0.000105425	264	0.00300219	gnl|CDD|31002	32.89	298	190	5	28	319	18	311	3e-46	159	CDD:31002	312	COG0657, Aes, Esterase/lipase	Lipid metabolism
scaffold9150_6558_175	963	3	7.90687e-05	256	0.00291121	gnl|CDD|30624	52.63	323	145	5	1	320	1	318	1e-140	402	CDD:30624	320	COG0276, HemH, Protoheme ferro-lyase (ferrochelatase)	Coenzyme metabolism
scaffold9150_6558_176	645	2	5.27125e-05	166	0.00188774	gnl|CDD|30909	43.12	218	80	3	1	214	1	178	2e-61	190	CDD:30909	178	COG0563, Adk, Adenylate kinase and related kinases	Nucleotide transport and metabolism
scaffold9150_6558_177	1875	15	0.000395344	482	0.00548126	gnl|CDD|30674	66.93	623	200	5	1	622	1	618	0	893	CDD:30674	623	COG0326, HtpG, Molecular chaperone, HSP90 family	Posttranslational modification, protein turnover, chaperones
scaffold9150_6558_178	606	0	0	129	0.00146698	gnl|CDD|30702	58.79	199	81	1	1	199	1	198	4e-97	282	CDD:30702	198	COG0353, RecR, Recombinational DNA repair protein (RecF pathway)	DNA replication, recombination, and repair
scaffold9150_6558_179	330	3	7.90687e-05	67	0.000761918	gnl|CDD|31062	62.62	107	37	2	1	106	1	105	9e-21	79.5	CDD:31062	105	COG0718, COG0718, Uncharacterized protein conserved in bacteria	Function unknown
scaffold9150_6558_180	1932	10	0.000263562	519	0.00590203	gnl|CDD|32641	41.77	553	279	4	1	552	1	511	4e-168	492	CDD:32641	515	COG2812, DnaX, DNA polymerase III, gamma/tau subunits	DNA replication, recombination, and repair
scaffold9150_6558_181	552	1	2.63562e-05	144	0.00163756	gnl|CDD|30849	55.93	177	78	0	6	182	3	179	5e-62	190	CDD:30849	179	COG0503, Apt, Adenine/guanine phosphoribosyltransferases and related PRPP-binding proteins	Nucleotide transport and metabolism
scaffold9150_6558_182	396	3	7.90687e-05	95	0.00108033	gnl|CDD|32660	46.07	89	47	1	37	124	31	119	1e-23	88.3	CDD:32660	119	COG2832, COG2832, Uncharacterized protein conserved in bacteria	Function unknown
scaffold9150_6558_183	528	1	2.63562e-05	143	0.00162618	gnl|CDD|33708	59.43	175	71	0	1	175	1	175	1e-45	148	CDD:33708	175	COG3923, PriC, Primosomal replication protein N''	DNA replication, recombination, and repair
scaffold9150_6558_185	3360	16	0.0004217	1016	0.0115539	gnl|CDD|33075	45.67	900	423	12	218	1117	1	834	0	801	CDD:33075	835	COG3264, COG3264, Small-conductance mechanosensitive channel	Cell envelope biogenesis, outer membrane
scaffold9150_6558_186	651	3	7.90687e-05	179	0.00203557	gnl|CDD|31500	25	200	143	2	1	200	2	194	3e-15	68.5	CDD:31500	201	COG1309, AcrR, Transcriptional regulator	Transcription
scaffold9150_6558_187	1194	5	0.000131781	361	0.00410526	gnl|CDD|31186	37.5	384	221	9	3	380	2	372	4e-31	119	CDD:31186	372	COG0845, AcrA, Membrane-fusion protein	Cell envelope biogenesis, outer membrane
scaffold9150_6558_188	3150	14	0.000368987	934	0.0106214	gnl|CDD|31183	57.47	1004	397	13	1	1001	2	978	0	1071	CDD:31183	1009	COG0841, AcrB, Cation/multidrug efflux pump	Defense mechanisms
scaffold9150_6558_191	552	2	5.27125e-05	144	0.00163756	gnl|CDD|30459	40.91	176	99	4	12	182	2	177	3e-41	138	CDD:30459	190	COG0110, WbbJ, Acetyltransferase (isoleucine patch superfamily)	General function prediction only
scaffold9150_6558_193	261	0	0	102	0.00115994	gnl|CDD|30603	45.35	86	35	2	1	85	1	75	9e-24	85.7	CDD:30603	75	COG0254, RpmE, Ribosomal protein L31	Translation, ribosomal structure and biogenesis
scaffold9150_6558_194	1554	12	0.000316275	501	0.00569733	gnl|CDD|34551	49.52	521	254	3	1	517	3	518	0	641	CDD:34551	524	COG4943, COG4943, Predicted signal transduction protein containing sensor and EAL domains	Signal transduction mechanisms
scaffold9150_6558_195	354	0	0	76	0.000864266	gnl|CDD|35066	81.2	117	22	0	1	117	1	117	3e-57	174	CDD:35066	117	COG5507, COG5507, Uncharacterized conserved protein	Function unknown
scaffold9150_6558_196	630	4	0.000105425	159	0.00180813	gnl|CDD|32511	38.17	186	114	1	1	185	6	191	2e-22	89.5	CDD:32511	210	COG2364, COG2364, Predicted membrane protein	Function unknown
scaffold9150_6558_197	1428	7	0.000184494	351	0.00399154	gnl|CDD|31361	33.71	439	276	7	23	446	1	439	1e-75	245	CDD:31361	459	COG1167, ARO8, Transcriptional regulators containing a DNA-binding HTH domain and an aminotransferase domain (MocR family) and their eukaryotic orthologs	Transcription / Amino acid transport and metabolism
scaffold9150_6558_200	312	0	0	49	0.000557224	gnl|CDD|33491	66.99	103	34	0	1	103	1	103	7e-47	146	CDD:33491	103	COG3695, COG3695, Predicted methylated DNA-protein cysteine methyltransferase	DNA replication, recombination, and repair
scaffold9150_6558_201	570	1	2.63562e-05	169	0.00192185	gnl|CDD|32940	64.43	149	48	2	1	149	1	144	5e-42	138	CDD:32940	158	COG3126, COG3126, Uncharacterized protein conserved in bacteria	Function unknown
scaffold9150_6558_202	861	6	0.000158137	237	0.00269514	gnl|CDD|32129	61.76	272	104	0	15	286	15	286	2e-141	401	CDD:32129	289	COG1946, TesB, Acyl-CoA thioesterase	Lipid metabolism
scaffold9150_6558_203	1287	10	0.000263562	321	0.00365039	gnl|CDD|30353	56.03	398	169	5	34	427	8	403	4e-113	339	CDD:30353	409	COG0004, AmtB, Ammonia permease	Inorganic ion transport and metabolism
scaffold9150_6558_204	339	0	0	105	0.00119405	gnl|CDD|30695	65.18	112	39	0	1	112	1	112	3e-48	150	CDD:30695	112	COG0347, GlnK, Nitrogen regulatory protein PII	Amino acid transport and metabolism
scaffold9150_6558_205	1779	9	0.000237206	422	0.00479895	gnl|CDD|31327	38.74	573	343	4	8	578	1	567	1e-132	401	CDD:31327	567	COG1132, MdlB, ABC-type multidrug transport system, ATPase and permease components	Defense mechanisms
scaffold9150_6558_206	1773	4	0.000105425	483	0.00549264	gnl|CDD|31327	37.11	574	354	4	1	574	1	567	7e-144	429	CDD:31327	567	COG1132, MdlB, ABC-type multidrug transport system, ATPase and permease components	Defense mechanisms
scaffold9150_6558_207	459	8	0.00021085	138	0.00156932	gnl|CDD|31711	41.72	151	87	1	1	151	5	154	1e-47	152	CDD:31711	154	COG1522, Lrp, Transcriptional regulators	Transcription
scaffold9150_6558_208	1056	3	7.90687e-05	303	0.00344569	gnl|CDD|30381	28.98	314	204	6	14	323	2	300	5e-81	250	CDD:30381	300	COG0031, CysK, Cysteine synthase	Amino acid transport and metabolism
scaffold9150_6558_209	819	0	0	245	0.00278612	gnl|CDD|30907	29.59	267	182	5	1	265	2	264	1e-57	186	CDD:30907	264	COG0561, Cof, Predicted hydrolases of the HAD superfamily	General function prediction only
scaffold9150_6558_210	1788	7	0.000184494	422	0.00479895	gnl|CDD|34181	44.17	557	298	6	43	592	14	564	0	570	CDD:34181	564	COG4533, COG4533, ABC-type uncharacterized transport system, periplasmic component	General function prediction only
scaffold9150_6558_211	696	2	5.27125e-05	154	0.00175128	gnl|CDD|30948	51.82	220	101	3	1	219	2	217	2e-98	287	CDD:30948	222	COG0603, COG0603, Predicted PP-loop superfamily ATPase	General function prediction only
scaffold9150_6558_212	399	2	5.27125e-05	93	0.00105759	gnl|CDD|31166	43.94	132	71	2	1	131	6	135	1e-29	104	CDD:31166	137	COG0824, FcbC, Predicted thioesterase	General function prediction only
scaffold9150_6558_213	375	6	0.000158137	80	0.000909753	gnl|CDD|31744	34.85	132	77	3	1	124	19	149	4e-21	82.1	CDD:31744	149	COG1555, ComEA, DNA uptake protein and related DNA-binding proteins	DNA replication, recombination, and repair
scaffold9150_6558_214	1875	9	0.000237206	588	0.00668669	gnl|CDD|31103	34.22	301	185	7	27	314	20	320	2e-18	83.6	CDD:31103	320	COG0760, SurA, Parvulin-like peptidyl-prolyl isomerase	Posttranslational modification, protein turnover, chaperones
scaffold9150_6558_215	273	0	0	55	0.000625455	gnl|CDD|31119	62.22	90	34	0	1	90	2	91	4e-25	89.8	CDD:31119	94	COG0776, HimA, Bacterial nucleoid DNA-binding protein	DNA replication, recombination, and repair
scaffold9150_6558_216	2355	24	0.00063255	815	0.00926811	gnl|CDD|30814	73.24	781	206	3	2	779	1	781	0	1244	CDD:30814	782	COG0466, Lon, ATP-dependent Lon protease, bacterial type	Posttranslational modification, protein turnover, chaperones
scaffold9150_6558_217	1275	7	0.000184494	377	0.00428721	gnl|CDD|31412	76.24	404	95	1	16	419	1	403	0	725	CDD:31412	408	COG1219, ClpX, ATP-dependent protease Clp, ATPase subunit	Posttranslational modification, protein turnover, chaperones
scaffold9150_6558_218	624	2	5.27125e-05	159	0.00180813	gnl|CDD|31083	76.29	194	46	0	14	207	1	194	3e-113	323	CDD:31083	200	COG0740, ClpP, Protease subunit of ATP-dependent Clp proteases	Posttranslational modification, protein turnover, chaperones / Intracellular trafficking and secretion
scaffold9150_6558_219	1299	7	0.000184494	402	0.00457151	gnl|CDD|30890	49.88	409	195	3	1	400	1	408	6e-121	360	CDD:30890	441	COG0544, Tig, FKBP-type peptidyl-prolyl cis-trans isomerase (trigger factor)	Posttranslational modification, protein turnover, chaperones
scaffold9150_6558_220	318	0	0	77	0.000875638	gnl|CDD|30620	57.3	89	37	1	1	88	2	90	2e-35	116	CDD:30620	90	COG0271, BolA, Stress-induced morphogen (activity unknown)	Signal transduction mechanisms
scaffold9150_6558_221	579	0	0	152	0.00172853	gnl|CDD|32870	72.92	192	51	1	1	192	14	204	6e-81	240	CDD:32870	204	COG3056, COG3056, Uncharacterized lipoprotein	Cell envelope biogenesis, outer membrane
scaffold9150_6558_223	948	4	0.000105425	262	0.00297944	gnl|CDD|31809	50	256	118	4	12	267	2	247	9e-87	261	CDD:31809	247	COG1622, CyoA, Heme/copper-type cytochrome/quinol oxidases, subunit 2	Energy production and conversion
scaffold9150_6558_224	1992	6	0.000158137	559	0.0063569	gnl|CDD|31185	56.1	574	241	8	38	608	1	566	0	611	CDD:31185	566	COG0843, CyoB, Heme/copper-type cytochrome/quinol oxidases, subunit 1	Energy production and conversion
scaffold9150_6558_225	615	2	5.27125e-05	141	0.00160344	gnl|CDD|32030	52.2	182	84	2	24	204	30	209	1e-59	186	CDD:32030	209	COG1845, CyoC, Heme/copper-type cytochrome/quinol oxidase, subunit 3	Energy production and conversion
scaffold9150_6558_226	330	1	2.63562e-05	94	0.00106896	gnl|CDD|32939	63.96	111	38	1	1	109	1	111	8e-34	113	CDD:32939	111	COG3125, CyoD, Heme/copper-type cytochrome/quinol oxidase, subunit 4	Energy production and conversion
scaffold9150_6558_227	891	3	7.90687e-05	251	0.00285435	gnl|CDD|30458	47.55	286	149	1	1	286	16	300	4e-100	297	CDD:30458	304	COG0109, CyoE, Polyprenyltransferase (cytochrome oxidase assembly factor)	Posttranslational modification, protein turnover, chaperones
scaffold9150_6558_229	483	5	0.000131781	161	0.00183088	gnl|CDD|32971	33.74	163	102	3	1	160	1	160	5e-40	133	CDD:32971	162	COG3157, Hcp, Hemolysin-coregulated protein (uncharacterized)	Function unknown
scaffold9150_6558_230	1365	6	0.000158137	479	0.00544715	gnl|CDD|32643	23.12	346	256	7	29	371	30	368	4e-20	89.1	CDD:32643	394	COG2814, AraJ, Arabinose efflux permease	Carbohydrate transport and metabolism
scaffold9150_6558_231	492	1	2.63562e-05	127	0.00144423	gnl|CDD|31852	73.62	163	42	1	1	163	4	165	3e-79	233	CDD:31852	165	COG1666, COG1666, Uncharacterized protein conserved in bacteria	Function unknown
scaffold9150_6558_232	912	9	0.000237206	245	0.00278612	gnl|CDD|32077	40.26	308	171	8	1	296	1	307	1e-90	273	CDD:32077	307	COG1893, ApbA, Ketopantoate reductase	Coenzyme metabolism
scaffold9150_6558_233	591	2	5.27125e-05	136	0.00154658	gnl|CDD|31037	28.04	189	124	4	1	178	1	188	7e-24	92.5	CDD:31037	188	COG0693, ThiJ, Putative intracellular protease/amidase	General function prediction only
scaffold9150_6558_235	1449	4	0.000105425	488	0.0055495	gnl|CDD|30649	42.49	386	216	4	1	384	2	383	2e-138	405	CDD:30649	383	COG0301, ThiI, Thiamine biosynthesis ATP pyrophosphatase	Coenzyme metabolism
scaffold9150_6558_236	243	2	5.27125e-05	51	0.000579968	gnl|CDD|31908	51.9	79	38	0	2	80	3	81	2e-16	66.1	CDD:31908	81	COG1722, XseB, Exonuclease VII small subunit	DNA replication, recombination, and repair
scaffold9150_6558_237	900	7	0.000184494	243	0.00276338	gnl|CDD|30491	42.65	272	139	5	1	268	1	259	1e-69	219	CDD:30491	322	COG0142, IspA, Geranylgeranyl pyrophosphate synthase	Coenzyme metabolism
scaffold9150_6558_238	1863	5	0.000131781	555	0.00631141	gnl|CDD|31348	64.31	622	213	5	8	620	2	623	0	941	CDD:31348	627	COG1154, Dxs, Deoxyxylulose-5-phosphate synthase	Coenzyme metabolism / Lipid metabolism
scaffold9150_6558_239	975	3	7.90687e-05	235	0.0026724	gnl|CDD|31011	44.79	326	165	4	1	322	1	315	6e-112	329	CDD:31011	316	COG0667, Tas, Predicted oxidoreductases (related to aryl-alcohol dehydrogenases)	Energy production and conversion
scaffold9150_6558_240	519	1	2.63562e-05	145	0.00164893	gnl|CDD|31458	47.17	159	79	3	9	164	4	160	6e-52	164	CDD:31458	160	COG1267, PgpA, Phosphatidylglycerophosphatase A and related proteins	Lipid metabolism
scaffold9150_6558_241	978	5	0.000131781	230	0.00261554	gnl|CDD|30956	56.62	325	130	7	1	322	1	317	5e-130	375	CDD:30956	317	COG0611, ThiL, Thiamine monophosphate kinase	Coenzyme metabolism
scaffold9150_6558_242	420	5	0.000131781	111	0.00126228	gnl|CDD|31124	52.41	145	62	2	2	139	6	150	6e-47	149	CDD:31124	151	COG0781, NusB, Transcription termination factor	Transcription
scaffold9150_6558_243	471	0	0	117	0.00133051	gnl|CDD|30403	65.36	153	52	1	1	153	1	152	1e-66	201	CDD:30403	152	COG0054, RibH, Riboflavin synthase beta-chain	Coenzyme metabolism
scaffold9150_6558_244	1104	6	0.000158137	255	0.00289984	gnl|CDD|30466	73.94	142	37	0	2	143	5	146	9e-81	244	CDD:30466	146	COG0117, RibD, Pyrimidine deaminase	Coenzyme metabolism
scaffold9150_6558_245	450	6	0.000158137	117	0.00133051	gnl|CDD|31518	64.43	149	53	0	1	149	1	149	8e-75	221	CDD:31518	156	COG1327, COG1327, Predicted transcriptional regulator, consists of a Zn-ribbon and ATP-cone domains	Transcription
scaffold9150_6558_247	864	5	0.000131781	202	0.00229713	gnl|CDD|33059	74.06	293	57	5	1	287	5	284	7e-115	333	CDD:33059	284	COG3248, Tsx, Nucleoside-binding outer membrane protein	Cell envelope biogenesis, outer membrane
scaffold9150_6558_248	693	0	0	143	0.00162618	gnl|CDD|32525	47.58	227	114	2	1	225	3	226	2e-73	226	CDD:32525	311	COG2378, COG2378, Predicted transcriptional regulator	Transcription
scaffold9150_6558_249	366	3	7.90687e-05	67	0.000761918	gnl|CDD|33133	41.8	122	69	2	1	121	6	126	1e-34	116	CDD:33133	127	COG3324, COG3324, Predicted enzyme related to lactoylglutathione lyase	General function prediction only
scaffold9150_6558_250	972	2	5.27125e-05	314	0.00357078	gnl|CDD|30689	50.49	307	149	1	8	314	1	304	1e-107	317	CDD:30689	305	COG0341, SecF, Preprotein translocase subunit SecF	Intracellular trafficking and secretion
scaffold9150_6558_251	1815	14	0.000368987	545	0.00619769	gnl|CDD|30690	52.66	545	215	8	64	604	1	506	5e-167	487	CDD:30690	506	COG0342, SecD, Preprotein translocase subunit SecD	Intracellular trafficking and secretion
scaffold9150_6558_252	333	2	5.27125e-05	85	0.000966613	gnl|CDD|32047	48.98	98	49	1	13	110	1	97	3e-34	114	CDD:32047	97	COG1862, YajC, Preprotein translocase subunit YajC	Intracellular trafficking and secretion
scaffold9150_6558_253	1128	5	0.000131781	351	0.00399154	gnl|CDD|30691	64.77	369	129	1	3	371	1	368	0	587	CDD:30691	372	COG0343, Tgt, Queuine/archaeosine tRNA-ribosyltransferase	Translation, ribosomal structure and biogenesis
scaffold9150_6558_254	1071	4	0.000105425	266	0.00302493	gnl|CDD|31151	61.19	353	128	5	1	349	1	348	0	529	CDD:31151	348	COG0809, QueA, S-adenosylmethionine:tRNA-ribosyltransferase-isomerase (queuine synthetase)	Translation, ribosomal structure and biogenesis
scaffold9150_6558_255	582	2	5.27125e-05	108	0.00122817	gnl|CDD|32938	78.76	193	41	0	1	193	1	193	1e-96	280	CDD:32938	193	COG3124, COG3124, Uncharacterized protein conserved in bacteria	Function unknown
scaffold9150_6558_256	603	4	0.000105425	221	0.00251319	gnl|CDD|30799	58.67	196	78	3	1	196	2	194	3e-96	279	CDD:30799	194	COG0450, AhpC, Peroxiredoxin	Posttranslational modification, protein turnover, chaperones
scaffold9150_6558_257	936	5	0.000131781	204	0.00231987	gnl|CDD|31762	37.95	224	136	3	6	228	314	535	7e-69	224	CDD:31762	535	COG1574, COG1574, Predicted metal-dependent hydrolase with the TIM-barrel fold	General function prediction only
scaffold9164_6570_2	240	60	0.00158137	40	0.000454877	gnl|CDD|33675	32.26	62	42	0	3	64	117	178	6e-09	47.6	CDD:33675	198	COG3886, COG3886, Predicted HKD family nuclease	DNA replication, recombination, and repair
scaffold9167_6572_2	1008	3	7.90687e-05	127	0.00144423	gnl|CDD|30800	24.37	316	222	9	19	327	1	306	7e-41	145	CDD:30800	314	COG0451, WcaG, Nucleoside-diphosphate-sugar epimerases	Cell envelope biogenesis, outer membrane / Carbohydrate transport and metabolism
scaffold9167_6572_3	1188	2	5.27125e-05	237	0.00269514	gnl|CDD|30505	41.86	387	221	3	5	388	3	388	1e-139	405	CDD:30505	388	COG0156, BioF, 7-keto-8-aminopelargonate synthetase and related enzymes	Coenzyme metabolism
scaffold9167_6572_5	1014	1	2.63562e-05	162	0.00184225	gnl|CDD|30369	41.1	326	183	6	11	332	23	343	1e-99	300	CDD:30369	394	COG0019, LysA, Diaminopimelate decarboxylase	Amino acid transport and metabolism
scaffold9167_6572_6	1320	2	5.27125e-05	180	0.00204695	gnl|CDD|30873	31.18	449	290	7	1	436	3	445	2e-98	302	CDD:30873	447	COG0527, LysC, Aspartokinases	Amino acid transport and metabolism
scaffold9167_6572_7	696	1	2.63562e-05	154	0.00175128	gnl|CDD|32710	48.47	196	100	1	21	216	18	212	5e-74	225	CDD:32710	223	COG2884, FtsE, Predicted ATPase involved in cell division	Cell division and chromosome partitioning
scaffold9167_6572_8	615	4	0.000105425	91	0.00103484	gnl|CDD|30488	53.4	103	46	2	1	102	8	109	6e-46	148	CDD:30488	111	COG0139, HisI, Phosphoribosyl-AMP cyclohydrolase	Amino acid transport and metabolism
scaffold9167_6572_9	759	2	5.27125e-05	201	0.00228576	gnl|CDD|30456	60.08	253	97	1	3	251	2	254	3e-128	365	CDD:30456	256	COG0107, HisF, Imidazoleglycerol-phosphate synthase	Amino acid transport and metabolism
scaffold9167_6572_10	720	1	2.63562e-05	176	0.00200146	gnl|CDD|30455	42.41	224	126	3	12	234	12	233	2e-66	206	CDD:30455	241	COG0106, HisA, Phosphoribosylformimino-5-aminoimidazole carboxamide ribonucleotide (ProFAR) isomerase	Amino acid transport and metabolism
scaffold9167_6572_11	591	2	5.27125e-05	135	0.00153521	gnl|CDD|30467	47.29	203	98	5	1	196	2	202	1e-80	239	CDD:30467	204	COG0118, HisH, Glutamine amidotransferase	Amino acid transport and metabolism
scaffold9167_6572_12	858	0	0	185	0.0021038	gnl|CDD|31131	50.7	284	139	1	2	285	5	287	9e-124	356	CDD:31131	287	COG0788, PurU, Formyltetrahydrofolate hydrolase	Nucleotide transport and metabolism
scaffold9167_6572_13	4056	7	0.000184494	705	0.0080172	gnl|CDD|30987	36.91	233	143	4	819	1050	99	328	1e-46	170	CDD:30987	336	COG0642, BaeS, Signal transduction histidine kinase	Signal transduction mechanisms
scaffold9167_6572_20	1611	4	0.000105425	415	0.00471935	gnl|CDD|32933	26.08	533	300	14	26	522	1	475	9e-59	202	CDD:32933	475	COG3119, AslA, Arylsulfatase A and related enzymes	Inorganic ion transport and metabolism
scaffold9167_6572_22	960	1	2.63562e-05	297	0.00337746	gnl|CDD|32123	36.57	309	186	4	6	313	7	306	9e-58	189	CDD:32123	314	COG1940, NagC, Transcriptional regulator/sugar kinase	Transcription / Carbohydrate transport and metabolism
scaffold9167_6572_23	1272	4	0.000105425	390	0.00443505	gnl|CDD|31081	30.31	386	258	5	2	383	9	387	5e-42	152	CDD:31081	422	COG0738, FucP, Fucose permease	Carbohydrate transport and metabolism
scaffold9167_6572_25	840	1	2.63562e-05	165	0.00187637	gnl|CDD|30993	48.21	280	135	5	1	276	1	274	4e-105	308	CDD:30993	280	COG0648, Nfo, Endonuclease IV	DNA replication, recombination, and repair
scaffold9167_6572_28	1581	2	5.27125e-05	447	0.00508325	gnl|CDD|30387	29.91	438	303	4	15	451	8	442	5e-30	119	CDD:30387	443	COG0038, EriC, Chloride channel protein EriC	Inorganic ion transport and metabolism
scaffold9167_6572_29	669	2	5.27125e-05	77	0.000875638	gnl|CDD|31048	31.68	202	133	3	21	222	44	240	7e-23	91.3	CDD:31048	240	COG0704, PhoU, Phosphate uptake regulator	Inorganic ion transport and metabolism
scaffold9174_6578_1	513	806	0.0212431	213	0.00242222	gnl|CDD|31183	37.5	168	105	0	4	171	162	329	3e-47	163	CDD:31183	1009	COG0841, AcrB, Cation/multidrug efflux pump	Defense mechanisms
scaffold9176_6579_1	231	3	7.90687e-05	15	0.000170579	gnl|CDD|32292	54.43	79	34	1	1	77	61	139	2e-20	79.1	CDD:32292	198	COG2109, BtuR, ATP:corrinoid adenosyltransferase	Coenzyme metabolism
scaffold9219_6611_1	408	419	0.0110433	199	0.00226301	gnl|CDD|30704	37.31	134	82	1	3	134	2	135	3e-31	108	CDD:30704	135	COG0355, AtpC, F0F1-type ATP synthase, epsilon subunit (mitochondrial delta subunit)	Energy production and conversion
scaffold9221_6613_1	477	350	0.00922468	98	0.00111445	gnl|CDD|32155	49.69	161	79	2	1	159	214	374	7e-50	164	CDD:32155	404	COG1972, NupC, Nucleoside permease	Nucleotide transport and metabolism
scaffold9221_6613_2	585	507	0.0133626	96	0.0010917	gnl|CDD|32155	53.01	166	76	1	1	166	1	164	1e-52	173	CDD:32155	404	COG1972, NupC, Nucleoside permease	Nucleotide transport and metabolism
scaffold9221_6613_3	207	457	0.0120448	75	0.000852894	gnl|CDD|32575	55.22	67	30	0	1	67	2	68	2e-21	78.7	CDD:32575	73	COG2501, COG2501, Uncharacterized conserved protein	Function unknown
scaffold9221_6613_4	1086	938	0.0247222	184	0.00209243	gnl|CDD|31388	32.03	359	231	4	5	355	10	363	7e-87	267	CDD:31388	363	COG1195, RecF, Recombinational DNA repair ATPase (RecF pathway)	DNA replication, recombination, and repair
scaffold9221_6613_6	1911	1666	0.0439095	384	0.00436682	gnl|CDD|30536	62.28	639	234	5	1	636	1	635	0	897	CDD:30536	635	COG0187, GyrB, Type IIA topoisomerase (DNA gyrase/topo II, topoisomerase IV), B subunit	DNA replication, recombination, and repair
scaffold9221_6613_7	1575	1789	0.0471513	326	0.00370725	gnl|CDD|30537	65.33	522	180	1	3	523	7	528	0	733	CDD:30537	804	COG0188, GyrA, Type IIA topoisomerase (DNA gyrase/topo II, topoisomerase IV), A subunit	DNA replication, recombination, and repair
scaffold9223_6615_2	489	17	0.000448056	34	0.000386645	gnl|CDD|34295	39.47	152	81	3	12	159	32	176	6e-41	136	CDD:34295	180	COG4678, COG4678, Muramidase (phage lambda lysozyme)	Carbohydrate transport and metabolism
scaffold9226_6616_1	345	10	0.000263562	30	0.000341158	gnl|CDD|33563	64.04	114	41	0	1	114	237	350	9e-43	143	CDD:33563	350	COG3768, COG3768, Predicted membrane protein	Function unknown
scaffold9277_6652_1	483	41	0.00108061	116	0.00131914	gnl|CDD|30670	58.18	110	44	2	1	109	45	153	1e-44	153	CDD:30670	581	COG0322, UvrC, Nuclease subunit of the excinuclease complex	DNA replication, recombination, and repair
scaffold9277_6652_2	237	26	0.000685262	75	0.000852894	gnl|CDD|30670	51.9	79	37	1	1	78	211	289	4e-21	84.6	CDD:30670	581	COG0322, UvrC, Nuclease subunit of the excinuclease complex	DNA replication, recombination, and repair
scaffold9329_6689_1	351	25	0.000658906	28	0.000318414	gnl|CDD|30859	37.93	58	36	0	25	82	276	333	9e-17	73.3	CDD:30859	513	COG0513, SrmB, Superfamily II DNA and RNA helicases	DNA replication, recombination, and repair / Transcription / Translation, ribosomal structure and biogenesis
scaffold9329_6689_3	303	14	0.000368987	15	0.000170579	gnl|CDD|30859	64.58	48	17	0	26	73	332	379	4e-17	73.7	CDD:30859	513	COG0513, SrmB, Superfamily II DNA and RNA helicases	DNA replication, recombination, and repair / Transcription / Translation, ribosomal structure and biogenesis
scaffold9379_6723_1	2076	15	0.000395344	756	0.00859717	gnl|CDD|30823	30.48	292	196	5	33	317	20	311	1e-30	122	CDD:30823	397	COG0475, KefB, Kef-type K+ transport systems, membrane components	Inorganic ion transport and metabolism
scaffold9416_6750_1	732	2	5.27125e-05	225	0.00255868	gnl|CDD|31408	21.95	246	182	4	4	244	15	255	2e-13	66.5	CDD:31408	439	COG1215, COG1215, Glycosyltransferases, probably involved in cell wall biogenesis	Cell envelope biogenesis, outer membrane
scaffold9428_6756_1	276	551	0.0145223	145	0.00164893	gnl|CDD|31825	34.78	92	60	0	1	92	182	273	6e-27	99.2	CDD:31825	332	COG1638, DctP, TRAP-type C4-dicarboxylate transport system, periplasmic component	Carbohydrate transport and metabolism
scaffold9489_6800_1	309	12	0.000316275	41	0.000466249	gnl|CDD|30656	61.54	52	19	1	2	53	194	244	5e-14	65.1	CDD:30656	859	COG0308, PepN, Aminopeptidase N	Amino acid transport and metabolism
scaffold9489_6800_2	747	85	0.00224028	259	0.00294533	gnl|CDD|30656	46.64	253	114	6	1	249	292	527	2e-79	255	CDD:30656	859	COG0308, PepN, Aminopeptidase N	Amino acid transport and metabolism
scaffold9521_6823_1	552	73	0.00192401	218	0.00247908	gnl|CDD|32829	44.53	137	71	1	11	147	5	136	8e-42	138	CDD:32829	151	COG3012, COG3012, Uncharacterized protein conserved in bacteria	Function unknown
scaffold9521_6823_2	192	19	0.000500769	40	0.000454877	gnl|CDD|31938	47.92	48	24	1	18	64	24	71	4e-11	54.3	CDD:31938	306	COG1752, RssA, Predicted esterase of the alpha-beta hydrolase superfamily	General function prediction only
scaffold9547_6843_2	174	9	0.000237206	14	0.000159207	gnl|CDD|30660	60	35	14	0	2	36	389	423	2e-11	55.8	CDD:30660	454	COG0312, TldD, Predicted Zn-dependent proteases and their inactivated homologs	General function prediction only
scaffold9586_6868_4	1020	126	0.00332089	94	0.00106896	gnl|CDD|34630	46.07	89	48	0	50	138	334	422	3e-13	67.8	CDD:34630	610	COG5025, COG5025, Transcription factor of the Forkhead/HNF3 family	Transcription
scaffold9605_6881_1	507	2	5.27125e-05	157	0.00178539	gnl|CDD|34561	58.02	81	33	1	4	84	477	556	5e-27	105	CDD:34561	733	COG4953, PbpC, Membrane carboxypeptidase/penicillin-binding protein PbpC	Cell envelope biogenesis, outer membrane
scaffold9609_6884_1	843	704	0.0185548	117	0.00133051	gnl|CDD|32679	36.77	291	164	3	1	277	143	427	5e-58	191	CDD:32679	433	COG2851, CitM, H+/citrate symporter	Energy production and conversion
scaffold9629_6895_1	471	1168	0.0307841	339	0.00385508	gnl|CDD|30630	51.61	155	73	2	1	155	244	396	2e-61	195	CDD:30630	396	COG0282, ackA, Acetate kinase	Energy production and conversion
scaffold9645_6905_1	672	2450	0.0645728	481	0.00546989	gnl|CDD|32008	30.04	233	153	3	1	224	83	314	3e-33	122	CDD:32008	458	COG1823, COG1823, Predicted Na+/dicarboxylate symporter	General function prediction only
scaffold9647_6906_1	558	66	0.00173951	186	0.00211518	gnl|CDD|30988	43.84	73	39	1	116	186	323	395	5e-14	67.3	CDD:30988	716	COG0643, CheA, Chemotaxis protein histidine kinase and related kinases	Cell motility and secretion / Signal transduction mechanisms
scaffold9660_6915_2	693	101	0.00266198	114	0.0012964	gnl|CDD|30925	47.78	180	90	3	40	216	16	194	8e-32	116	CDD:30925	241	COG0580, GlpF, Glycerol uptake facilitator and related permeases (Major Intrinsic Protein Family)	Carbohydrate transport and metabolism
scaffold9660_6915_3	1485	297	0.0078278	26	0.00029567	gnl|CDD|31283	48.96	480	229	5	1	477	122	588	0	580	CDD:31283	588	COG1086, COG1086, Predicted nucleoside-diphosphate sugar epimerases	Cell envelope biogenesis, outer membrane / Carbohydrate transport and metabolism
scaffold9673_6925_1	543	94	0.00247749	223	0.00253594	gnl|CDD|32825	43.68	87	48	1	1	87	468	553	7e-14	66.4	CDD:32825	553	COG3008, PqiB, Paraquat-inducible protein B	General function prediction only
scaffold9673_6925_2	570	69	0.00181858	140	0.00159207	gnl|CDD|32825	34.19	155	87	3	1	154	276	416	5e-24	96.9	CDD:32825	553	COG3008, PqiB, Paraquat-inducible protein B	General function prediction only
scaffold9687_6932_1	1269	15	0.000395344	475	0.00540166	gnl|CDD|31662	32.08	427	228	10	4	417	11	388	4e-82	258	CDD:31662	392	COG1473, AbgB, Metal-dependent amidase/aminoacylase/carboxypeptidase	General function prediction only
scaffold9687_6932_2	1047	28	0.000737975	342	0.0038892	gnl|CDD|30928	23.31	296	219	4	58	348	5	297	3e-24	98.1	CDD:30928	297	COG0583, LysR, Transcriptional regulator	Transcription
scaffold9693_6937_1	804	141	0.00371623	434	0.00493541	gnl|CDD|31943	39.92	243	146	0	24	266	62	304	8e-35	128	CDD:31943	485	COG1757, NhaC, Na+/H+ antiporter	Energy production and conversion
scaffold9700_6942_1	753	85	0.00224028	235	0.0026724	gnl|CDD|30395	42.32	241	122	4	13	251	446	671	5e-79	253	CDD:30395	743	COG0046, PurL, Phosphoribosylformylglycinamidine (FGAM) synthase, synthetase domain	Nucleotide transport and metabolism
scaffold9709_6951_1	396	69	0.00181858	118	0.00134189	gnl|CDD|31021	41.79	134	70	4	1	131	296	424	7e-31	112	CDD:31021	436	COG0677, WecC, UDP-N-acetyl-D-mannosaminuronate dehydrogenase	Cell envelope biogenesis, outer membrane
scaffold9709_6951_2	408	35	0.000922468	36	0.000409389	gnl|CDD|31285	72.59	135	29	1	1	135	109	235	2e-66	205	CDD:31285	340	COG1088, RfbB, dTDP-D-glucose 4,6-dehydratase	Cell envelope biogenesis, outer membrane
scaffold9712_6953_1	402	523	0.0137843	199	0.00226301	gnl|CDD|30628	48.89	135	61	3	1	134	121	248	7e-31	111	CDD:30628	327	COG0280, Pta, Phosphotransacetylase	Energy production and conversion
scaffold9712_6953_2	219	198	0.00521854	63	0.000716431	gnl|CDD|30628	43.4	53	29	1	1	52	34	86	1e-08	47.5	CDD:30628	327	COG0280, Pta, Phosphotransacetylase	Energy production and conversion
scaffold9721_6959_1	1383	3	7.90687e-05	323	0.00367313	gnl|CDD|33467	24.89	450	284	17	35	459	10	430	3e-42	154	CDD:33467	430	COG3669, COG3669, Alpha-L-fucosidase	Carbohydrate transport and metabolism
scaffold9721_6959_4	1722	2	5.27125e-05	645	0.00733489	gnl|CDD|33467	20.41	441	300	11	31	439	9	430	2e-31	123	CDD:33467	430	COG3669, COG3669, Alpha-L-fucosidase	Carbohydrate transport and metabolism
scaffold9736_6971_1	1113	4035	0.106347	1018	0.0115766	gnl|CDD|30966	37.06	367	227	4	1	364	69	434	3e-110	330	CDD:30966	437	COG0621, MiaB, 2-methylthioadenine synthetase	Translation, ribosomal structure and biogenesis
scaffold9741_6974_1	1116	3211	0.0846299	902	0.0102575	gnl|CDD|31608	48.43	223	113	2	150	371	1	222	8e-58	188	CDD:31608	222	COG1418, COG1418, Predicted HD superfamily hydrolase	General function prediction only
scaffold9741_6974_2	849	1453	0.0382956	427	0.00485581	gnl|CDD|31312	47.16	282	143	3	1	277	167	447	2e-83	258	CDD:31312	452	COG1115, AlsT, Na+/alanine symporter	Amino acid transport and metabolism
scaffold9741_6974_3	378	611	0.0161037	166	0.00188774	gnl|CDD|31312	45.71	105	54	2	1	103	1	104	6e-30	109	CDD:31312	452	COG1115, AlsT, Na+/alanine symporter	Amino acid transport and metabolism
scaffold9741_6974_5	990	2316	0.0610411	623	0.0070847	gnl|CDD|32436	65.24	328	114	0	1	328	1	328	0	505	CDD:32436	332	COG2255, RuvB, Holliday junction resolvasome, helicase subunit	DNA replication, recombination, and repair
scaffold9741_6974_6	396	546	0.0143905	153	0.0017399	gnl|CDD|32142	30.19	106	71	1	24	129	33	135	8e-20	78.8	CDD:32142	150	COG1959, COG1959, Predicted transcriptional regulator	Transcription
scaffold9741_6974_7	339	1161	0.0305996	306	0.00347981	gnl|CDD|31575	35.4	113	72	1	1	112	2	114	8e-15	65.3	CDD:31575	246	COG1385, COG1385, Uncharacterized protein conserved in bacteria	Function unknown
scaffold9744_6976_1	870	2685	0.0707665	549	0.00624318	gnl|CDD|30880	28.52	298	201	7	1	290	38	331	8e-20	86.1	CDD:30880	455	COG0534, NorM, Na+-driven multidrug efflux pump	Defense mechanisms
scaffold9746_6977_1	267	101	0.00266198	28	0.000318414	gnl|CDD|30791	55.81	43	19	0	1	43	83	125	1e-16	71.8	CDD:30791	500	COG0442, ProS, Prolyl-tRNA synthetase	Translation, ribosomal structure and biogenesis
scaffold9746_6977_2	510	361	0.0095146	83	0.000943869	gnl|CDD|30791	40.48	84	46	3	1	83	177	257	9e-18	77.6	CDD:30791	500	COG0442, ProS, Prolyl-tRNA synthetase	Translation, ribosomal structure and biogenesis
scaffold9753_6982_1	981	12	0.000316275	479	0.00544715	gnl|CDD|30362	56.19	331	140	3	1	326	42	372	1e-146	419	CDD:30362	372	COG0012, COG0012, Predicted GTPase, probable translation factor	Translation, ribosomal structure and biogenesis
scaffold9757_6985_1	897	108	0.00284647	198	0.00225164	gnl|CDD|30738	35.22	318	181	7	1	295	39	354	5e-73	229	CDD:30738	354	COG0389, DinP, Nucleotidyltransferase/DNA polymerase involved in DNA repair	DNA replication, recombination, and repair
scaffold9757_6985_2	390	59	0.00155502	159	0.00180813	gnl|CDD|32378	36.29	124	77	2	5	128	293	414	1e-39	136	CDD:32378	414	COG2195, PepD, Di- and tripeptidases	Amino acid transport and metabolism
scaffold9758_6986_1	552	2	5.27125e-05	215	0.00244496	gnl|CDD|30621	48.3	147	76	0	37	183	1	147	3e-55	184	CDD:30621	667	COG0272, Lig, NAD-dependent DNA ligase (contains BRCT domain type II)	DNA replication, recombination, and repair
scaffold9758_6986_2	663	6	0.000158137	218	0.00247908	gnl|CDD|30986	48.22	197	97	1	12	208	7	198	1e-71	223	CDD:30986	378	COG0641, AslB, Arylsulfatase regulator (Fe-S oxidoreductase)	General function prediction only
scaffold9758_6986_3	357	1	2.63562e-05	92	0.00104622	gnl|CDD|30986	51.92	104	50	0	11	114	199	302	9e-31	111	CDD:30986	378	COG0641, AslB, Arylsulfatase regulator (Fe-S oxidoreductase)	General function prediction only
scaffold9758_6986_4	1203	5	0.000131781	454	0.00516285	gnl|CDD|31380	42.74	248	127	5	1	233	1	248	2e-73	230	CDD:31380	248	COG1187, RsuA, 16S rRNA uridine-516 pseudouridylate synthase and related pseudouridylate synthases	Translation, ribosomal structure and biogenesis
scaffold9774_6992_1	1767	3	7.90687e-05	660	0.00750547	gnl|CDD|33328	30.98	581	363	13	17	582	91	648	2e-100	321	CDD:33328	732	COG3525, Chb, N-acetyl-beta-hexosaminidase	Carbohydrate transport and metabolism
scaffold9779_6994_1	927	99	0.00260927	317	0.0036049	gnl|CDD|32366	66.93	254	81	2	1	251	397	650	3e-130	390	CDD:32366	780	COG2183, Tex, Transcriptional accessory protein	Transcription
scaffold9779_6994_2	258	0	0	45	0.000511736	gnl|CDD|32366	35.71	84	36	3	2	84	714	780	9e-09	49.1	CDD:32366	780	COG2183, Tex, Transcriptional accessory protein	Transcription
scaffold9782_6997_1	2217	200	0.00527125	753	0.00856305	gnl|CDD|31272	38.62	668	379	14	10	654	103	762	3e-136	431	CDD:31272	1139	COG1074, RecB, ATP-dependent exoDNAse (exonuclease V) beta subunit (contains helicase and exonuclease domains)	DNA replication, recombination, and repair
scaffold9783_6998_1	795	124	0.00326817	119	0.00135326	gnl|CDD|31648	44.32	264	138	1	2	265	32	286	1e-51	173	CDD:31648	397	COG1459, PulF, Type II secretory pathway, component PulF	Cell motility and secretion / Intracellular trafficking and secretion
scaffold9786_7000_2	615	1458	0.0384274	330	0.00375273	gnl|CDD|30914	55.1	49	22	0	87	135	104	152	3e-10	55.7	CDD:30914	342	COG0568, RpoD, DNA-directed RNA polymerase, sigma subunit (sigma70/sigma32)	Transcription
scaffold9797_7004_1	702	1037	0.0273314	309	0.00351392	gnl|CDD|31366	58.21	201	83	1	35	234	68	268	3e-64	202	CDD:31366	289	COG1173, DppC, ABC-type dipeptide/oligopeptide/nickel transport systems, permease components	Amino acid transport and metabolism / Inorganic ion transport and metabolism
scaffold9797_7004_2	792	854	0.0225082	342	0.0038892	gnl|CDD|30946	55.51	227	91	1	1	217	52	278	6e-69	216	CDD:30946	317	COG0601, DppB, ABC-type dipeptide/oligopeptide/nickel transport systems, permease components	Amino acid transport and metabolism / Inorganic ion transport and metabolism
scaffold9799_7006_1	354	10	0.000263562	20	0.000227438	gnl|CDD|31094	67.44	43	14	0	1	43	247	289	1e-20	85.2	CDD:31094	691	COG0751, GlyS, Glycyl-tRNA synthetase, beta subunit	Translation, ribosomal structure and biogenesis
scaffold9799_7006_2	255	30	0.000790687	1	1.13719e-05	gnl|CDD|31094	58.82	85	35	0	1	85	372	456	1e-43	147	CDD:31094	691	COG0751, GlyS, Glycyl-tRNA synthetase, beta subunit	Translation, ribosomal structure and biogenesis
scaffold9825_7021_1	282	38	0.00100154	70	0.000796034	gnl|CDD|33134	42.35	85	49	0	1	85	206	290	2e-20	82.3	CDD:33134	441	COG3325, ChiA, Chitinase	Carbohydrate transport and metabolism
scaffold9825_7021_2	537	93	0.00245113	201	0.00228576	gnl|CDD|33134	37.99	179	87	5	1	177	33	189	4e-46	156	CDD:33134	441	COG3325, ChiA, Chitinase	Carbohydrate transport and metabolism
scaffold9826_7022_1	552	0	0	279	0.00317276	gnl|CDD|31081	32.37	173	116	1	1	173	232	403	3e-10	55.2	CDD:31081	422	COG0738, FucP, Fucose permease	Carbohydrate transport and metabolism
scaffold9826_7022_2	588	3	7.90687e-05	195	0.00221752	gnl|CDD|31500	29.19	161	111	2	4	163	11	169	1e-11	58.5	CDD:31500	201	COG1309, AcrR, Transcriptional regulator	Transcription
scaffold9826_7022_3	948	4	0.000105425	250	0.00284298	gnl|CDD|30680	32.6	319	206	4	3	314	6	322	9e-69	218	CDD:30680	323	COG0332, FabH, 3-oxoacyl-	acyl-carrier-protein
scaffold9826_7022_4	591	4	0.000105425	184	0.00209243	gnl|CDD|31231	44.95	198	102	3	4	197	3	197	6e-48	157	CDD:31231	251	COG1028, FabG, Dehydrogenases with different specificities (related to short-chain alcohol dehydrogenases)	Secondary metabolites biosynthesis, transport, and catabolism / General function prediction only
scaffold9837_7027_1	1947	586	0.0154448	234	0.00266103	gnl|CDD|32381	24.56	171	115	3	488	644	8	178	4e-20	87.1	CDD:32381	181	COG2199, COG2199, FOG: GGDEF domain	Signal transduction mechanisms
scaffold9857_7038_1	720	92	0.00242477	39	0.000443505	gnl|CDD|31073	32.17	258	157	2	1	240	44	301	3e-42	150	CDD:31073	594	COG0729, COG0729, Outer membrane protein	Cell envelope biogenesis, outer membrane
scaffold9877_7049_1	285	25	0.000658906	86	0.000977985	gnl|CDD|31070	35.11	94	58	3	5	95	1	94	2e-09	50.4	CDD:31070	267	COG0726, CDA1, Predicted xylanase/chitin deacetylase	Carbohydrate transport and metabolism
scaffold9878_7050_1	684	608	0.0160246	262	0.00297944	gnl|CDD|31442	50.78	193	95	0	4	196	4	196	3e-79	241	CDD:31442	307	COG1250, FadB, 3-hydroxyacyl-CoA dehydrogenase	Lipid metabolism
scaffold9890_7054_3	144	13	0.000342631	3	3.41158e-05	gnl|CDD|34483	54.55	33	15	0	15	47	282	314	2e-08	46.2	CDD:34483	318	COG4874, COG4874, Uncharacterized protein conserved in bacteria containing a pentein-type domain	Function unknown
scaffold9900_7060_2	1554	3251	0.0856841	946	0.0107578	gnl|CDD|31080	38.22	518	286	13	6	505	1	502	5e-100	312	CDD:31080	517	COG0737, UshA, 5'-nucleotidase/2',3'-cyclic phosphodiesterase and related esterases	Nucleotide transport and metabolism
scaffold9900_7060_5	1581	2884	0.0760114	896	0.0101892	gnl|CDD|32683	23.81	336	228	7	163	496	9	318	8e-24	99.9	CDD:32683	334	COG2855, COG2855, Predicted membrane protein	Function unknown
scaffold9904_7062_1	252	34	0.000896112	58	0.000659571	gnl|CDD|30428	43.04	79	43	2	6	84	68	144	5e-17	71.5	CDD:30428	356	COG0079, HisC, Histidinol-phosphate/aromatic aminotransferase and cobyric acid decarboxylase	Amino acid transport and metabolism
scaffold9904_7062_3	741	74	0.00195036	136	0.00154658	gnl|CDD|30490	53.53	241	92	3	1	224	188	425	1e-88	270	CDD:30490	425	COG0141, HisD, Histidinol dehydrogenase	Amino acid transport and metabolism
scaffold9909_7064_1	525	805	0.0212168	174	0.00197871	gnl|CDD|32067	57.14	175	44	1	1	175	74	217	2e-52	171	CDD:32067	375	COG1883, OadB, Na+-transporting methylmalonyl-CoA/oxaloacetate decarboxylase, beta subunit	Energy production and conversion
scaffold9912_7067_2	1014	145	0.00382165	72	0.000818778	gnl|CDD|30559	34.81	339	214	4	1	338	1	333	2e-68	226	CDD:30559	655	COG0210, UvrD, Superfamily I DNA and RNA helicases	DNA replication, recombination, and repair
scaffold9913_7068_1	1350	84	0.00221392	437	0.00496953	gnl|CDD|31225	31.29	505	286	9	1	446	110	612	2e-105	327	CDD:31225	613	COG1022, FAA1, Long-chain acyl-CoA synthetases (AMP-forming)	Lipid metabolism
scaffold9919_7074_2	921	153	0.0040325	333	0.00378685	gnl|CDD|31183	21.85	238	178	6	17	253	621	851	2e-35	134	CDD:31183	1009	COG0841, AcrB, Cation/multidrug efflux pump	Defense mechanisms
scaffold9926_7080_1	117	14	0.000368987	11	0.000125091	gnl|CDD|31448	42.11	38	22	0	1	38	515	552	9e-08	44.2	CDD:31448	552	COG1256, FlgK, Flagellar hook-associated protein	Cell motility and secretion
scaffold9926_7080_2	756	110	0.00289919	24	0.000272926	gnl|CDD|31535	24.74	190	142	1	3	191	52	241	5e-14	67.8	CDD:31535	360	COG1344, FlgL, Flagellin and related hook-associated proteins	Cell motility and secretion
scaffold9930_7081_1	216	20	0.000527125	71	0.000807406	gnl|CDD|32267	57.97	69	29	0	4	72	3	71	5e-25	92.6	CDD:32267	286	COG2084, MmsB, 3-hydroxyisobutyrate dehydrogenase and related beta-hydroxyacid dehydrogenases	Lipid metabolism
scaffold9942_7086_1	897	1892	0.049866	340	0.00386645	gnl|CDD|31669	21.71	304	210	6	1	280	40	339	7e-20	86.9	CDD:31669	700	COG1480, COG1480, Predicted membrane-associated HD superfamily hydrolase	General function prediction only
scaffold9945_7088_1	255	9	0.000237206	32	0.000363901	gnl|CDD|30838	45.45	44	18	2	1	43	239	277	5e-08	46.1	CDD:30838	305	COG0492, TrxB, Thioredoxin reductase	Posttranslational modification, protein turnover, chaperones
scaffold9950_7093_1	681	1598	0.0421173	405	0.00460563	gnl|CDD|30522	60.54	223	85	3	5	227	307	526	2e-97	296	CDD:30522	585	COG0173, AspS, Aspartyl-tRNA synthetase	Translation, ribosomal structure and biogenesis
scaffold9950_7093_2	264	146	0.00384801	28	0.000318414	gnl|CDD|30522	73.02	63	17	0	1	63	191	253	1e-41	141	CDD:30522	585	COG0173, AspS, Aspartyl-tRNA synthetase	Translation, ribosomal structure and biogenesis
scaffold9961_7101_1	906	108	0.00284647	333	0.00378685	gnl|CDD|30928	31.29	294	195	5	1	291	1	290	1e-25	101	CDD:30928	297	COG0583, LysR, Transcriptional regulator	Transcription
scaffold9962_7102_2	1107	1280	0.033736	336	0.00382096	gnl|CDD|35086	29.63	216	147	4	2	213	4	218	4e-15	72.7	CDD:35086	342	COG5527, COG5527, Protein involved in initiation of plasmid replication	DNA replication, recombination, and repair
scaffold9964_7104_2	669	80	0.0021085	40	0.000454877	gnl|CDD|30957	31.34	134	89	1	1	134	96	226	5e-23	93.6	CDD:30957	438	COG0612, PqqL, Predicted Zn-dependent peptidases	General function prediction only
scaffold9965_7105_1	561	52	0.00137052	57	0.000648199	gnl|CDD|31600	59.18	147	57	1	41	187	1	144	7e-66	215	CDD:31600	842	COG1410, MetH, Methionine synthase I, cobalamin-binding domain	Amino acid transport and metabolism
scaffold9975_7115_2	513	38	0.00100154	88	0.00100073	gnl|CDD|32004	31.97	122	75	4	53	171	234	350	2e-18	79.3	CDD:32004	406	COG1819, COG1819, Glycosyl transferases, related to UDP-glucuronosyltransferase	Carbohydrate transport and metabolism / Signal transduction mechanisms
scaffold9978_7118_2	567	202	0.00532396	68	0.00077329	gnl|CDD|32658	35.78	109	68	2	2	109	12	119	6e-17	73.1	CDD:32658	214	COG2830, COG2830, Uncharacterized protein conserved in bacteria	Function unknown
scaffold9986_7123_1	495	85	0.00224028	250	0.00284298	gnl|CDD|30694	16.44	146	113	2	4	149	1	137	8e-09	48.7	CDD:30694	138	COG0346, GloA, Lactoylglutathione lyase and related lyases	Amino acid transport and metabolism
scaffold10001_7131_2	2061	549	0.0144696	170	0.00193323	gnl|CDD|31393	47.07	665	342	9	16	674	14	674	0	752	CDD:31393	677	COG1200, RecG, RecG-like helicase	DNA replication, recombination, and repair / Transcription
scaffold10001_7131_3	1683	1368	0.0360553	378	0.00429858	gnl|CDD|30791	43.52	540	235	9	19	555	28	500	0	533	CDD:30791	500	COG0442, ProS, Prolyl-tRNA synthetase	Translation, ribosomal structure and biogenesis
scaffold10003_7133_5	324	21	0.000553481	16	0.000181951	gnl|CDD|30813	54.12	85	34	2	2	85	104	184	4e-16	71.1	CDD:30813	596	COG0465, HflB, ATP-dependent Zn proteases	Posttranslational modification, protein turnover, chaperones
scaffold10003_7133_6	162	9	0.000237206	8	9.09753e-05	gnl|CDD|30813	72.34	47	13	0	5	51	185	231	3e-21	83.8	CDD:30813	596	COG0465, HflB, ATP-dependent Zn proteases	Posttranslational modification, protein turnover, chaperones
scaffold10003_7133_7	303	19	0.000500769	21	0.00023881	gnl|CDD|30813	73.58	53	14	0	35	87	230	282	4e-17	73.8	CDD:30813	596	COG0465, HflB, ATP-dependent Zn proteases	Posttranslational modification, protein turnover, chaperones
scaffold10003_7133_9	147	8	0.00021085	3	3.41158e-05	gnl|CDD|30813	53.66	41	19	0	4	44	355	395	6e-12	56.9	CDD:30813	596	COG0465, HflB, ATP-dependent Zn proteases	Posttranslational modification, protein turnover, chaperones
scaffold10003_7133_10	168	6	0.000158137	9	0.000102347	gnl|CDD|30813	57.5	40	17	0	8	47	393	432	4e-12	57.6	CDD:30813	596	COG0465, HflB, ATP-dependent Zn proteases	Posttranslational modification, protein turnover, chaperones
scaffold10003_7133_11	258	19	0.000500769	16	0.000181951	gnl|CDD|30813	52.86	70	31	2	1	68	432	501	2e-20	82.7	CDD:30813	596	COG0465, HflB, ATP-dependent Zn proteases	Posttranslational modification, protein turnover, chaperones
scaffold10003_7133_12	204	11	0.000289919	16	0.000181951	gnl|CDD|30813	40.62	64	35	1	1	61	506	569	3e-10	52.6	CDD:30813	596	COG0465, HflB, ATP-dependent Zn proteases	Posttranslational modification, protein turnover, chaperones
scaffold10004_7134_1	648	1	2.63562e-05	118	0.00134189	gnl|CDD|30682	51.16	43	21	0	2	44	329	371	1e-15	72.2	CDD:30682	411	COG0334, GdhA, Glutamate dehydrogenase/leucine dehydrogenase	Amino acid transport and metabolism
scaffold10004_7134_2	480	2	5.27125e-05	52	0.00059134	gnl|CDD|32126	23.71	97	68	3	59	154	43	134	4e-10	51.8	CDD:32126	136	COG1943, COG1943, Transposase and inactivated derivatives	DNA replication, recombination, and repair
scaffold10005_7135_1	333	31	0.000817043	140	0.00159207	gnl|CDD|32872	53.57	112	48	2	1	111	121	229	2e-23	90	CDD:32872	308	COG3058, FdhE, Uncharacterized protein involved in formate dehydrogenase formation	Posttranslational modification, protein turnover, chaperones
scaffold10020_7142_2	387	446	0.0117549	82	0.000932497	gnl|CDD|30636	32.73	110	73	1	2	110	87	196	3e-22	86.6	CDD:30636	207	COG0288, CynT, Carbonic anhydrase	Inorganic ion transport and metabolism
scaffold10024_7143_1	702	52	0.00137052	100	0.00113719	gnl|CDD|32749	70.89	158	46	0	1	158	233	390	8e-82	253	CDD:32749	475	COG2925, SbcB, Exonuclease I	DNA replication, recombination, and repair
scaffold10029_7147_1	813	130	0.00342631	367	0.00417349	gnl|CDD|32098	42.24	277	151	4	1	270	68	342	7e-62	201	CDD:32098	416	COG1914, MntH, Mn2+ and Fe2+ transporters of the NRAMP family	Inorganic ion transport and metabolism
scaffold10030_7148_1	366	66	0.00173951	105	0.00119405	gnl|CDD|31094	61.16	121	47	0	1	121	570	690	5e-29	109	CDD:31094	691	COG0751, GlyS, Glycyl-tRNA synthetase, beta subunit	Translation, ribosomal structure and biogenesis
scaffold10034_7152_2	408	34	0.000896112	137	0.00155795	gnl|CDD|33516	28.57	56	40	0	30	85	17	72	3e-08	46.9	CDD:33516	176	COG3721, HugX, Putative heme iron utilization protein	Inorganic ion transport and metabolism
scaffold10044_7159_1	534	654	0.017237	221	0.00251319	gnl|CDD|31681	53.63	179	82	1	1	178	54	232	6e-74	230	CDD:31681	486	COG1492, CobQ, Cobyric acid synthase	Coenzyme metabolism
scaffold10048_7162_1	1812	1	2.63562e-05	823	0.00935909	gnl|CDD|31183	31.45	585	381	7	1	581	440	1008	9e-131	409	CDD:31183	1009	COG0841, AcrB, Cation/multidrug efflux pump	Defense mechanisms
scaffold10048_7162_3	1158	2	5.27125e-05	288	0.00327511	gnl|CDD|32465	25.39	386	277	4	2	385	9	385	5e-37	137	CDD:32465	394	COG2311, COG2311, Predicted membrane protein	Function unknown
scaffold10048_7162_4	594	0	0	144	0.00163756	gnl|CDD|31008	18.46	195	146	3	11	193	1	194	5e-12	59.5	CDD:31008	214	COG0664, Crp, cAMP-binding proteins - catabolite gene activator and regulatory subunit of cAMP-dependent protein kinases	Signal transduction mechanisms
scaffold10048_7162_7	1149	6	0.000158137	494	0.00561773	gnl|CDD|31781	53.54	381	174	3	2	381	1	379	3e-95	290	CDD:31781	379	COG1593, DctQ, TRAP-type C4-dicarboxylate transport system, large permease component	Carbohydrate transport and metabolism
scaffold10070_7175_1	870	111	0.00292554	217	0.00246771	gnl|CDD|31088	38.18	110	66	2	182	290	2	110	3e-18	78.8	CDD:31088	229	COG0745, OmpR, Response regulators consisting of a CheY-like receiver domain and a winged-helix DNA-binding domain	Signal transduction mechanisms / Transcription
scaffold10080_7182_1	837	110	0.00289919	310	0.00352529	gnl|CDD|31956	42.35	281	159	3	1	279	5	284	1e-89	280	CDD:31956	682	COG1770, PtrB, Protease II	Amino acid transport and metabolism
scaffold10095_7191_1	684	87	0.00229299	236	0.00268377	gnl|CDD|31521	38.86	229	93	5	2	228	689	872	8e-31	118	CDD:31521	1078	COG1330, RecC, Exonuclease V gamma subunit	DNA replication, recombination, and repair
scaffold10096_7192_1	624	57	0.00150231	237	0.00269514	gnl|CDD|30425	28.36	201	128	6	7	207	74	258	3e-31	116	CDD:30425	460	COG0076, GadB, Glutamate decarboxylase and related PLP-dependent proteins	Amino acid transport and metabolism
scaffold10097_7193_1	576	57	0.00150231	160	0.00181951	gnl|CDD|32143	33.1	142	81	4	1	140	64	193	1e-12	62.9	CDD:32143	393	COG1960, CaiA, Acyl-CoA dehydrogenases	Lipid metabolism
scaffold10099_7195_1	372	64	0.0016868	152	0.00172853	gnl|CDD|32205	62.4	125	45	2	1	124	46	169	9e-60	185	CDD:32205	262	COG2022, ThiG, Uncharacterized enzyme of thiazole biosynthesis	Nucleotide transport and metabolism
scaffold10113_7201_3	891	3085	0.081309	638	0.00725528	gnl|CDD|33389	44.37	284	153	4	1	282	66	346	6e-101	301	CDD:33389	360	COG3589, COG3589, Uncharacterized conserved protein	Function unknown
scaffold10113_7201_5	390	383	0.0100944	125	0.00142149	gnl|CDD|31126	34.48	87	57	0	1	87	11	97	3e-25	93.4	CDD:31126	156	COG0783, Dps, DNA-binding ferritin-like protein (oxidative damage protectant)	Inorganic ion transport and metabolism
scaffold10113_7201_6	753	759	0.0200044	250	0.00284298	gnl|CDD|31604	29.51	244	168	3	6	245	1	244	1e-45	153	CDD:31604	246	COG1414, IclR, Transcriptional regulator	Transcription
scaffold10113_7201_8	1668	3725	0.098177	873	0.00992768	gnl|CDD|31345	43.89	565	293	8	6	555	4	559	0	600	CDD:31345	576	COG1151, COG1151, 6Fe-6S prismane cluster-containing protein	Energy production and conversion
scaffold10113_7201_9	768	1549	0.0408258	355	0.00403703	gnl|CDD|30870	25.43	232	148	7	5	233	84	293	2e-11	60.6	CDD:30870	311	COG0524, RbsK, Sugar kinases, ribokinase family	Carbohydrate transport and metabolism
scaffold10117_7202_1	774	865	0.0227981	336	0.00382096	gnl|CDD|32162	62.05	224	83	1	1	222	136	359	8e-114	333	CDD:32162	384	COG1979, COG1979, Uncharacterized oxidoreductases, Fe-dependent alcohol dehydrogenase family	Energy production and conversion
scaffold10119_7204_1	741	2	5.27125e-05	238	0.00270652	gnl|CDD|31121	30.54	203	120	6	1	182	5	207	2e-22	90	CDD:31121	207	COG0778, NfnB, Nitroreductase	Energy production and conversion
scaffold10119_7204_2	1458	3	7.90687e-05	363	0.00412801	gnl|CDD|30938	36.86	472	233	9	9	480	1	407	4e-115	346	CDD:30938	408	COG0593, DnaA, ATPase involved in DNA replication initiation	DNA replication, recombination, and repair
scaffold10119_7204_3	885	5	0.000131781	247	0.00280886	gnl|CDD|31652	21.05	285	209	8	9	283	11	289	2e-17	79	CDD:31652	359	COG1463, Ttg2C, ABC-type transport system involved in resistance to organic solvents, periplasmic component	Secondary metabolites biosynthesis, transport, and catabolism
scaffold10119_7204_4	1146	8	0.00021085	432	0.00491267	gnl|CDD|31201	35.37	229	105	5	22	248	36	223	4e-46	158	CDD:31201	231	COG0860, AmiC, N-acetylmuramoyl-L-alanine amidase	Cell envelope biogenesis, outer membrane
scaffold10119_7204_5	1254	3	7.90687e-05	329	0.00374136	gnl|CDD|31727	19.61	357	278	4	63	411	88	443	2e-27	110	CDD:31727	457	COG1538, TolC, Outer membrane protein	Cell envelope biogenesis, outer membrane / Intracellular trafficking and secretion
scaffold10119_7204_6	1146	9	0.000237206	467	0.00531069	gnl|CDD|33492	42.66	368	210	1	1	368	655	1021	4e-132	404	CDD:33492	1027	COG3696, COG3696, Putative silver efflux pump	Inorganic ion transport and metabolism
scaffold10127_7209_1	483	468	0.0123347	92	0.00104622	gnl|CDD|34580	38.73	142	85	2	2	141	140	281	1e-40	138	CDD:34580	300	COG4974, XerD, Site-specific recombinase XerD	DNA replication, recombination, and repair
scaffold10127_7209_3	1023	1669	0.0439886	337	0.00383234	gnl|CDD|31399	61.52	343	129	2	1	340	97	439	6e-163	464	CDD:31399	439	COG1206, Gid, NAD(FAD)-utilizing enzyme possibly involved in translation	Translation, ribosomal structure and biogenesis
scaffold10127_7209_4	147	12	0.000316275	6	6.82315e-05	gnl|CDD|31399	67.74	31	10	0	1	31	30	60	7e-13	59.1	CDD:31399	439	COG1206, Gid, NAD(FAD)-utilizing enzyme possibly involved in translation	Translation, ribosomal structure and biogenesis
scaffold10136_7216_1	315	468	0.0123347	105	0.00119405	gnl|CDD|30473	46.49	114	52	2	1	105	110	223	5e-34	120	CDD:30473	429	COG0124, HisS, Histidyl-tRNA synthetase	Translation, ribosomal structure and biogenesis
scaffold10136_7216_2	300	552	0.0145486	156	0.00177402	gnl|CDD|30473	50	78	39	0	1	78	1	78	2e-25	95.7	CDD:30473	429	COG0124, HisS, Histidyl-tRNA synthetase	Translation, ribosomal structure and biogenesis
scaffold10136_7216_3	957	266	0.00701076	89	0.0010121	gnl|CDD|32437	46.46	325	149	7	1	301	91	414	3e-110	328	CDD:32437	436	COG2256, MGS1, ATPase related to the helicase subunit of the Holliday junction resolvase	DNA replication, recombination, and repair
scaffold10169_7240_1	513	1005	0.026488	225	0.00255868	gnl|CDD|31571	15.38	182	142	4	1	171	52	232	2e-08	49.2	CDD:31571	251	COG1381, RecO, Recombinational DNA repair protein (RecF pathway)	DNA replication, recombination, and repair
scaffold10208_7268_1	786	0	0	253	0.0028771	gnl|CDD|31136	24.1	249	170	10	3	238	128	370	1e-24	98.9	CDD:31136	406	COG0793, Prc, Periplasmic protease	Cell envelope biogenesis, outer membrane
scaffold10224_7276_1	300	0	0	106	0.00120542	gnl|CDD|30977	39.81	103	58	1	1	99	98	200	9e-20	78.4	CDD:30977	201	COG0632, RuvA, Holliday junction resolvasome, DNA-binding subunit	DNA replication, recombination, and repair
scaffold10230_7279_2	354	23	0.000606194	28	0.000318414	gnl|CDD|32473	32.47	77	48	2	2	74	172	248	1e-10	55.6	CDD:32473	466	COG2319, COG2319, FOG: WD40 repeat	General function prediction only
scaffold10233_7281_2	777	1109	0.0292291	265	0.00301356	gnl|CDD|33437	31.78	258	172	2	5	258	25	282	1e-34	125	CDD:33437	283	COG3639, COG3639, ABC-type phosphate/phosphonate transport system, permease component	Inorganic ion transport and metabolism
scaffold10233_7281_3	300	325	0.00856578	91	0.00103484	gnl|CDD|33436	62.89	97	36	0	1	97	150	246	3e-48	154	CDD:33436	258	COG3638, COG3638, ABC-type phosphate/phosphonate transport system, ATPase component	Inorganic ion transport and metabolism
scaffold10258_7298_1	738	105	0.00276741	233	0.00264966	gnl|CDD|31186	29.03	217	140	3	12	228	151	353	1e-21	89.4	CDD:31186	372	COG0845, AcrA, Membrane-fusion protein	Cell envelope biogenesis, outer membrane
scaffold10258_7298_2	945	131	0.00345267	131	0.00148972	gnl|CDD|31331	50.89	224	108	2	5	226	1	224	1e-94	280	CDD:31331	226	COG1136, SalX, ABC-type antimicrobial peptide transport system, ATPase component	Defense mechanisms
scaffold10258_7298_3	927	159	0.00419064	452	0.00514011	gnl|CDD|30922	25.66	304	193	9	1	271	39	342	1e-14	70.9	CDD:30922	419	COG0577, SalY, ABC-type antimicrobial peptide transport system, permease component	Defense mechanisms
scaffold10262_7300_1	522	3	7.90687e-05	154	0.00175128	gnl|CDD|31264	37.01	154	93	3	23	173	187	339	6e-45	151	CDD:31264	339	COG1064, AdhP, Zn-dependent alcohol dehydrogenases	General function prediction only
scaffold10262_7300_2	1503	13	0.000342631	421	0.00478758	gnl|CDD|30782	28.13	519	330	23	17	493	3	520	2e-44	162	CDD:30782	520	COG0433, COG0433, Predicted ATPase	General function prediction only
scaffold10262_7300_3	1083	16	0.0004217	294	0.00334334	gnl|CDD|31138	37.02	362	223	5	4	360	1	362	6e-70	224	CDD:31138	364	COG0795, COG0795, Predicted permeases	General function prediction only
scaffold10262_7300_4	1101	8	0.00021085	267	0.0030363	gnl|CDD|31138	37.5	360	214	3	1	349	2	361	3e-51	175	CDD:31138	364	COG0795, COG0795, Predicted permeases	General function prediction only
scaffold10262_7300_5	1512	3	7.90687e-05	390	0.00443505	gnl|CDD|30609	51.99	502	220	10	1	498	1	485	0	587	CDD:30609	485	COG0260, PepB, Leucyl aminopeptidase	Amino acid transport and metabolism
scaffold10262_7300_6	444	1	2.63562e-05	115	0.00130777	gnl|CDD|32751	53.02	149	61	3	1	147	1	142	7e-52	162	CDD:32751	144	COG2927, HolC, DNA polymerase III, chi subunit	DNA replication, recombination, and repair
scaffold10262_7300_7	2856	47	0.00123874	949	0.0107919	gnl|CDD|30871	54.83	952	353	11	1	950	1	877	0	1242	CDD:30871	877	COG0525, ValS, Valyl-tRNA synthetase	Translation, ribosomal structure and biogenesis
scaffold10262_7300_10	759	3	7.90687e-05	217	0.00246771	gnl|CDD|34125	52.59	251	69	3	3	252	2	203	1e-94	277	CDD:34125	203	COG4445, MiaE, Hydroxylase for synthesis of 2-methylthio-cis-ribozeatin in tRNA	Nucleotide transport and metabolism / Translation, ribosomal structure and biogenesis
scaffold10262_7300_11	426	2	5.27125e-05	119	0.00135326	gnl|CDD|32890	92.39	92	7	0	24	115	21	112	3e-40	132	CDD:32890	135	COG3076, COG3076, Uncharacterized protein conserved in bacteria	Function unknown
scaffold10262_7300_12	1005	16	0.0004217	273	0.00310453	gnl|CDD|30427	55.42	332	125	5	1	332	1	309	1e-157	445	CDD:30427	310	COG0078, ArgF, Ornithine carbamoyltransferase	Amino acid transport and metabolism
scaffold10262_7300_13	453	2	5.27125e-05	101	0.00114856	gnl|CDD|32617	40.13	152	89	1	1	150	1	152	1e-59	182	CDD:32617	154	COG2731, EbgC, Beta-galactosidase, beta subunit	Carbohydrate transport and metabolism
scaffold10262_7300_14	1221	8	0.00021085	314	0.00357078	gnl|CDD|32416	46.14	414	209	9	1	406	2	409	7e-163	465	CDD:32416	409	COG2235, ArcA, Arginine deiminase	Amino acid transport and metabolism
scaffold10262_7300_15	933	3	7.90687e-05	257	0.00292258	gnl|CDD|30895	55.34	309	125	5	6	301	2	310	2e-135	388	CDD:30895	312	COG0549, ArcC, Carbamate kinase	Amino acid transport and metabolism
scaffold10262_7300_16	1005	6	0.000158137	330	0.00375273	gnl|CDD|30427	53.61	332	132	5	2	333	1	310	2e-164	463	CDD:30427	310	COG0078, ArgF, Ornithine carbamoyltransferase	Amino acid transport and metabolism
scaffold10262_7300_17	1404	9	0.000237206	423	0.00481032	gnl|CDD|31479	48.75	480	228	3	1	467	7	481	2e-170	490	CDD:31479	481	COG1288, COG1288, Predicted membrane protein	Function unknown
scaffold10262_7300_18	480	1	2.63562e-05	117	0.00133051	gnl|CDD|31627	32.89	149	97	2	10	156	3	150	1e-43	141	CDD:31627	150	COG1438, ArgR, Arginine repressor	Transcription
scaffold10262_7300_20	936	11	0.000289919	244	0.00277475	gnl|CDD|30886	56.35	307	122	7	1	298	1	304	1e-140	401	CDD:30886	316	COG0540, PyrB, Aspartate carbamoyltransferase, catalytic chain	Nucleotide transport and metabolism
scaffold10262_7300_21	462	1	2.63562e-05	130	0.00147835	gnl|CDD|31967	59.09	154	61	2	1	153	1	153	1e-64	195	CDD:31967	153	COG1781, PyrI, Aspartate carbamoyltransferase, regulatory subunit	Nucleotide transport and metabolism
scaffold10262_7300_22	387	3	7.90687e-05	104	0.00118268	gnl|CDD|30600	52.71	129	58	2	1	128	3	129	5e-41	133	CDD:30600	130	COG0251, TdcF, Putative translation initiation inhibitor, yjgF family	Translation, ribosomal structure and biogenesis
scaffold10262_7300_26	1287	8	0.00021085	416	0.00473072	gnl|CDD|31781	56.43	381	164	1	46	426	1	379	2e-104	315	CDD:31781	379	COG1593, DctQ, TRAP-type C4-dicarboxylate transport system, large permease component	Carbohydrate transport and metabolism
scaffold10262_7300_27	510	0	0	158	0.00179676	gnl|CDD|32904	29.34	167	117	1	1	167	1	166	6e-29	105	CDD:32904	177	COG3090, DctM, TRAP-type C4-dicarboxylate transport system, small permease component	Carbohydrate transport and metabolism
scaffold10262_7300_28	978	5	0.000131781	331	0.0037641	gnl|CDD|31825	38.25	332	195	5	1	325	2	330	1e-102	306	CDD:31825	332	COG1638, DctP, TRAP-type C4-dicarboxylate transport system, periplasmic component	Carbohydrate transport and metabolism
scaffold10262_7300_29	2709	28	0.000737975	720	0.00818778	gnl|CDD|30822	34.96	921	538	17	34	902	6	917	0	701	CDD:30822	917	COG0474, MgtA, Cation transport ATPase	Inorganic ion transport and metabolism
scaffold10262_7300_30	948	3	7.90687e-05	248	0.00282024	gnl|CDD|31797	31.89	323	205	7	6	314	2	323	9e-73	228	CDD:31797	333	COG1609, PurR, Transcriptional regulators	Transcription
scaffold10262_7300_31	1419	7	0.000184494	460	0.00523108	gnl|CDD|31455	30.62	356	231	7	96	442	1	349	5e-79	252	CDD:31455	393	COG1263, PtsG, Phosphotransferase system IIC components, glucose/maltose/N-acetylglucosamine-specific	Carbohydrate transport and metabolism
scaffold10262_7300_32	1653	20	0.000527125	433	0.00492404	gnl|CDD|30715	43.26	534	256	14	10	525	1	505	1e-132	397	CDD:30715	505	COG0366, AmyA, Glycosidases	Carbohydrate transport and metabolism
scaffold10262_7300_34	660	7	0.000184494	173	0.00196734	gnl|CDD|31923	22.49	249	161	5	1	217	13	261	8e-25	97.3	CDD:31923	281	COG1737, RpiR, Transcriptional regulators	Transcription
[truncated: 27,172 more rows]
