# Supplementary material for: The intestinal microbiome of fish under starvation
Source: BMC Genomics. 2014 Apr 5;15:266. doi: 10.1186/1471-2164-15-266 (PMC4234480; doi:10.1186/1471-2164-15-266)
Supplement: Additional file 4 — Comparison of COG functional categories of the intestinal metagenomes in the Asian seabass in response to starvation. [file 1471-2164-15-266-S4.xls]

## Sheet: Sheet2
Additional file 4 Comparison of COG functional categories of the intestinal metagenomes in the Asian seabass in response to starvation
Function categories	Read count (%) in Control sample	Read count (%) in Experimental sample	Read count in Control sample	Read count in Experimental sample	P-value
Replication, recombination and repair	0.0011375	0.000152532	4733	1467	<e-15
Cell division and chromosome partitioning	0.0156854	0.0114279	65265	109910	<e-15
Transcription	0.0662325	0.0522895	275586	502904	<e-15
Cell motility and secretio	0.0064604	0.00987733	26881	94997	<e-15
Intracellular trafficking and secretion	0.0188921	0.0249609	78608	240066	<e-15
Defense mechanisms	0.0238526	0.0304087	99248	292461	<e-15
Posttranslational modification, protein turnover, chaperones	0.0280524	0.0350065	116723	336681	<e-15
Inorganic ion transport and metabolism	0.0563435	0.0654568	234439	629543	<e-15
Cell envelope biogenesis, outer membrane	0.0667627	0.0799942	277792	769359	<e-15
3-hydroxymyristoyl	0.000217502	0.000506671	905	4873	N.S.
acetolactate synthase, pyruvate dehydrogenase (cytochrome), glyoxylate carboligase, phosphonopyruvate decarboxylase	0.000689997	0.001721	2871	16552	N.S.
acyl carrier protein	0.000882504	0.00115163	3672	11076	N.S.
Amino acid transport and metabolism	0.0917692	0.0896275	381841	862009	N.S.
Carbohydrate transport and metabolism	0.0970135	0.0924532	403662	889186	N.S.
Chromatin structure and dynamics	0.00126271	0.000435552	5254	4189	N.S.
Coenzyme metabolism	0.0418192	0.0427242	174005	410908	N.S.
Cytoskeleton	0.00562236	0.00314306	23394	30229	N.S.
DNA replication, recombination, and repair	0.0792622	0.0753099	329801	724307	N.S.
Energy production and conversion	0.0658225	0.0621615	273880	597850	N.S.
Function unknown	0.0517039	0.0542623	215134	521878	N.S.
General function prediction only	0.109402	0.105503	455209	1014694	N.S.
Lipid metabolism	0.0208657	0.0216551	86820	208272	N.S.
Nuclear structure	1.56217e-05	1.05015e-05	65	101	N.S.
Nucleotide transport and metabolism	0.0357198	0.0307713	148626	295949	N.S.
RNA processing and modification	0.000212455	0.00010907	884	1049	N.S.
Secondary metabolites biosynthesis, transport, and catabolism	0.014079	0.0101704	58581	97816	N.S.
seryl-tRNASer selenium transferase	0.000422266	0.000205559	1757	1977	N.S.
Signal transduction mechanisms	0.0399826	0.0361943	166363	348105	N.S.
Translation	3.36467e-06	1.87155e-06	14	18	N.S.
Translation, ribosomal structure and biogenesis	0.0598125	0.0623078	248873	599257	N.S.
N.S.', not significant
