# Supplementary material for: The intestinal microbiome of fish under starvation
Source: BMC Genomics. 2014 Apr 5;15:266. doi: 10.1186/1471-2164-15-266 (PMC4234480; doi:10.1186/1471-2164-15-266)
Supplement: Additional file 5 — COG orthologus groups significantly enriched or depleted in the intestinal microbiome of the Asian seabass. [file 1471-2164-15-266-S5.xls]

## Sheet: Sheet4
Additional file 5 COG orthologus groups significantly enriched or depleted in the intestinal microbiome of the Asian seabass
CDD ID	Control sample	Experimental sample	Control sample-relative abundance(%)	Experimental sample-relative abundance(%)	fold-change(fast/feed)	Annotation	Function classification	P-value
CDD:33022	107	40890	0.00282012	0.464998	164.886	COG3209, RhsA, Rhs family protein	Cell envelope biogenesis, outer membrane	0
CDD:32520	218	55396	0.00574566	0.629959	109.641	COG2373, COG2373, Large extracellular alpha-helical protein	General function prediction only	0
CDD:31133	102	25409	0.00268834	0.288949	107.482	COG0790, COG0790, FOG: TPR repeat, SEL1 subfamily	General function prediction only	0
CDD:34112	66	15110	0.00173951	0.17183	98.7804	COG4409, NanH, Neuraminidase (sialidase)	Carbohydrate transport and metabolism	0
CDD:31063	45	10281	0.00118603	0.116915	98.5764	COG0719, SufB, ABC-type transport system involved in Fe-S cluster assembly, permease component	Posttranslational modification, protein turnover, chaperones	0
CDD:32415	49	10258	0.00129146	0.116653	90.3268	COG2234, Iap, Predicted aminopeptidases	General function prediction only	0
CDD:32625	114	16555	0.00300461	0.188262	62.6577	COG2755, TesA, Lysophospholipase L1 and related esterases	Amino acid transport and metabolism	0
CDD:33467	211	29764	0.00556117	0.338474	60.8638	COG3669, COG3669, Alpha-L-fucosidase	Carbohydrate transport and metabolism	0
CDD:33339	204	26462	0.00537667	0.300924	55.9684	COG3537, COG3537, Putative alpha-1,2-mannosidase	Carbohydrate transport and metabolism	0
CDD:33328	677	79589	0.0178432	0.90508	50.7241	COG3525, Chb, N-acetyl-beta-hexosaminidase	Carbohydrate transport and metabolism	0
CDD:31695	164	17644	0.00432242	0.200646	46.4198	COG1506, DAP2, Dipeptidyl aminopeptidases/acylaminoacyl-peptidases	Amino acid transport and metabolism	0
CDD:30687	176	15970	0.0046387	0.18161	39.151	COG0339, Dcp, Zn-dependent oligopeptidases	Amino acid transport and metabolism	0
CDD:31661	204	18344	0.00537667	0.208606	38.7984	COG1472, BglX, Beta-glucosidase-related glycosidases	Carbohydrate transport and metabolism	0
CDD:32068	164	14145	0.00432242	0.160856	37.2143	COG1884, Sbm, Methylmalonyl-CoA mutase, N-terminal domain/subunit	Lipid metabolism	0
CDD:30823	192	11796	0.0050604	0.134143	26.5084	COG0475, KefB, Kef-type K+ transport systems, membrane components	Inorganic ion transport and metabolism	0
CDD:33492	459	24806	0.0120975	0.282092	23.3182	COG3696, COG3696, Putative silver efflux pump	Inorganic ion transport and metabolism	0
CDD:30614	365	15374	0.00962003	0.174832	18.1737	COG0265, DegQ, Trypsin-like serine proteases, typically periplasmic, contain C-terminal PDZ domain	Posttranslational modification, protein turnover, chaperones	0
CDD:34384	1157	32533	0.0304942	0.369963	12.1322	COG4771, FepA, Outer membrane receptor for ferrienterochelin and colicins	Inorganic ion transport and metabolism	0
CDD:33936	1599	33460	0.0421436	0.380504	9.02875	COG4206, BtuB, Outer membrane cobalamin receptor protein	Coenzyme metabolism	0
CDD:34245	2539	50413	0.0669185	0.573292	8.56703	COG4625, COG4625, Uncharacterized protein with a C-terminal OMP (outer membrane protein) domain	Function unknown	0
CDD:31326	1381	23625	0.036398	0.268662	7.38122	COG1131, CcmA, ABC-type multidrug transport system, ATPase component	Defense mechanisms	0
CDD:31690	1391	17830	0.0366615	0.202761	5.53063	COG1501, COG1501, Alpha-glucosidases, family 31 of glycosyl hydrolases	Carbohydrate transport and metabolism	0
CDD:30828	3575	41558	0.0942236	0.472594	5.01567	COG0480, FusA, Translation elongation factors (GTPases)	Translation, ribosomal structure and biogenesis	0
CDD:31783	1286	14791	0.0338941	0.168202	4.96257	COG1595, RpoE, DNA-directed RNA polymerase specialized sigma subunit, sigma24 homolog	Transcription	0
CDD:31816	6786	75420	0.178853	0.85767	4.79538	COG1629, CirA, Outer membrane receptor proteins, mostly Fe transport	Inorganic ion transport and metabolism	0
CDD:31454	3620	32183	0.0954096	0.365982	3.83591	COG1262, COG1262, Uncharacterized conserved protein	Function unknown	0
CDD:33061	11387	95018	0.300118	1.08054	3.60037	COG3250, LacZ, Beta-galactosidase/beta-glucuronidase	Carbohydrate transport and metabolism	0
CDD:32643	3643	28120	0.0960158	0.319778	3.33048	COG2814, AraJ, Arabinose efflux permease	Carbohydrate transport and metabolism	0
CDD:32933	7362	48410	0.194035	0.550515	2.8372	COG3119, AslA, Arylsulfatase A and related enzymes	Inorganic ion transport and metabolism	0
CDD:31183	19518	87159	0.514421	0.991165	1.92676	COG0841, AcrB, Cation/multidrug efflux pump	Defense mechanisms	0
CDD:33130	15834	14635	0.417325	0.166428	0.398797	COG3321, COG3321, Polyketide synthase modules and related proteins	Secondary metabolites biosynthesis, transport, and catabolism	0
CDD:31080	15140	13597	0.399033	0.154624	0.387496	COG0737, UshA, 5'-nucleotidase/2',3'-cyclic phosphodiesterase and related esterases	Nucleotide transport and metabolism	0
CDD:31943	15915	14284	0.41946	0.162436	0.387252	COG1757, NhaC, Na+/H+ antiporter	Energy production and conversion	0
CDD:31327	18224	16080	0.480316	0.18286	0.380709	COG1132, MdlB, ABC-type multidrug transport system, ATPase and permease components	Defense mechanisms	0
CDD:32381	13315	11455	0.350933	0.130265	0.371197	COG2199, COG2199, FOG: GGDEF domain	Signal transduction mechanisms	0
CDD:30959	9931	7683	0.261744	0.0873704	0.333801	COG0614, FepB, ABC-type Fe3+-hydroxamate transport system, periplasmic component	Inorganic ion transport and metabolism	0
CDD:31345	13433	10371	0.354043	0.117938	0.333118	COG1151, COG1151, 6Fe-6S prismane cluster-containing protein	Energy production and conversion	0
CDD:32165	11428	8356	0.301199	0.0950237	0.315485	COG1982, LdcC, Arginine/lysine/ornithine decarboxylases	Amino acid transport and metabolism	0
CDD:31196	13103	9541	0.345346	0.108499	0.314176	COG0855, Ppk, Polyphosphate kinase	Inorganic ion transport and metabolism	0
CDD:31090	23420	16720	0.617263	0.190138	0.308035	COG0747, DdpA, ABC-type dipeptide transport system, periplasmic component	Amino acid transport and metabolism	0
CDD:32433	10928	7775	0.288021	0.0884167	0.30698	COG2252, COG2252, Permeases	General function prediction only	0
CDD:31455	13111	9156	0.345557	0.104121	0.301315	COG1263, PtsG, Phosphotransferase system IIC components, glucose/maltose/N-acetylglucosamine-specific	Carbohydrate transport and metabolism	0
CDD:31176	11804	7731	0.311109	0.0879163	0.28259	COG0834, HisJ, ABC-type amino acid transport/signal transduction systems, periplasmic component/domain	Amino acid transport and metabolism / Signal transduction mechanisms	0
CDD:31490	9229	5658	0.243242	0.0643423	0.26452	COG1299, FruA, Phosphotransferase system, fructose-specific IIC component	Carbohydrate transport and metabolism	0
CDD:31312	19416	11635	0.511733	0.132312	0.258557	COG1115, AlsT, Na+/alanine symporter	Amino acid transport and metabolism	0
CDD:32399	11447	6660	0.3017	0.075737	0.251034	COG2217, ZntA, Cation transport ATPase	Inorganic ion transport and metabolism	0
CDD:35086	12031	6851	0.317092	0.077909	0.245698	COG5527, COG5527, Protein involved in initiation of plasmid replication	DNA replication, recombination, and repair	0
CDD:31479	8067	4551	0.212616	0.0517536	0.243414	COG1288, COG1288, Predicted membrane protein	Function unknown	0
CDD:31278	12181	6538	0.321045	0.0743496	0.231586	COG1080, PtsA, Phosphoenolpyruvate-protein kinase (PTS system EI component in bacteria)	Carbohydrate transport and metabolism	0
CDD:30597	13593	7221	0.35826	0.0821166	0.229209	COG0248, GppA, Exopolyphosphatase	Nucleotide transport and metabolism / Inorganic ion transport and metabolism	0
CDD:31200	15924	7988	0.419697	0.0908389	0.216439	COG0859, RfaF, ADP-heptose:LPS heptosyltransferase	Cell envelope biogenesis, outer membrane	0
CDD:31368	6476	3201	0.170683	0.0364015	0.21327	COG1175, UgpA, ABC-type sugar transport systems, permease components	Carbohydrate transport and metabolism	0
CDD:32144	9742	4667	0.256762	0.0530727	0.2067	COG1961, PinR, Site-specific recombinases, DNA invertase Pin homologs	DNA replication, recombination, and repair	0
CDD:31662	13389	6232	0.352884	0.0708698	0.20083	COG1473, AbgB, Metal-dependent amidase/aminoacylase/carboxypeptidase	General function prediction only	0
CDD:32677	7769	3471	0.204762	0.0394719	0.19277	COG2849, COG2849, Uncharacterized protein conserved in bacteria	Function unknown	0
CDD:33478	11026	4819	0.290604	0.0548013	0.188577	COG3681, COG3681, Uncharacterized conserved protein	Function unknown	0
CDD:32797	10008	4075	0.263773	0.0463406	0.175683	COG2978, AbgT, Putative p-aminobenzoyl-glutamate transporter	Coenzyme metabolism	0
CDD:31948	9674	3816	0.25497	0.0433952	0.170197	COG1762, PtsN, Phosphotransferase system mannitol/fructose-specific IIA domain (Ntr-type)	Carbohydrate transport and metabolism / Signal transduction mechanisms	0
CDD:33512	6250	2453	0.164726	0.0278953	0.169343	COG3717, KduI, 5-keto 4-deoxyuronate isomerase	Carbohydrate transport and metabolism	0
CDD:31644	10435	4049	0.275027	0.0460449	0.167419	COG1455, CelB, Phosphotransferase system cellobiose-specific component IIC	Carbohydrate transport and metabolism	0
CDD:33739	6368	2382	0.167837	0.0270879	0.161395	COG3958, COG3958, Transketolase, C-terminal subunit	Carbohydrate transport and metabolism	0
CDD:33622	10917	3807	0.287731	0.0432929	0.150463	COG3829, RocR, Transcriptional regulator containing PAS, AAA-type ATPase, and DNA-binding domains	Transcription / Signal transduction mechanisms	0
CDD:31987	10028	3495	0.2643	0.0397449	0.150378	COG1802, GntR, Transcriptional regulators	Transcription	0
CDD:31839	15016	5228	0.395765	0.0594524	0.150221	COG1653, UgpB, ABC-type sugar transport system, periplasmic component	Carbohydrate transport and metabolism	0
CDD:33190	13392	4654	0.352963	0.0529249	0.149945	COG3383, COG3383, Uncharacterized anaerobic dehydrogenase	General function prediction only	0
CDD:33243	10302	3571	0.271522	0.0406091	0.149561	COG3437, COG3437, Response regulator containing a CheY-like receiver domain and an HD-GYP domain	Transcription / Signal transduction mechanisms	0
CDD:30651	5989	2051	0.157848	0.0233238	0.147762	COG0303, MoeA, Molybdopterin biosynthesis enzyme	Coenzyme metabolism	0
CDD:30744	6772	2236	0.178484	0.0254276	0.142464	COG0395, UgpE, ABC-type sugar transport system, permease component	Carbohydrate transport and metabolism	0
CDD:33740	6985	2224	0.184098	0.0252911	0.137378	COG3959, COG3959, Transketolase, N-terminal subunit	Carbohydrate transport and metabolism	0
CDD:32697	6661	1897	0.175559	0.0215725	0.122879	COG2870, RfaE, ADP-heptose synthase, bifunctional sugar kinase/adenylyltransferase	Cell envelope biogenesis, outer membrane	0
CDD:30940	7451	2119	0.19638	0.0240971	0.122706	COG0595, COG0595, Predicted hydrolase of the metallo-beta-lactamase superfamily	General function prediction only	0
CDD:31355	7298	2057	0.192348	0.023392	0.121613	COG1161, COG1161, Predicted GTPases	General function prediction only	0
CDD:31223	11020	2946	0.290446	0.0335017	0.115346	COG1020, EntF, Non-ribosomal peptide synthetase modules and related proteins	Secondary metabolites biosynthesis, transport, and catabolism	0
CDD:32865	8692	2319	0.229088	0.0263715	0.115115	COG3051, CitF, Citrate lyase, alpha subunit	Energy production and conversion	0
