# Supplementary material for: The intestinal microbiome of fish under starvation
Source: BMC Genomics. 2014 Apr 5;15:266. doi: 10.1186/1471-2164-15-266 (PMC4234480; doi:10.1186/1471-2164-15-266)
Supplement: Additional file 6 — Genes in the Asian seabass intestinal microbiome involved in antibiotic activity. [file 1471-2164-15-266-S6.xls]

## Sheet: summary
Additional file 6 Genes in the Asian seabass intestinal microbiome involved into antibiotic activity
SUBJECT	Read count in Control sample	Read count in Experimental sample	rel. freq. (%) in Control sample	rel. freq. (%) in Experimental sample	Fold changes(Experimental/Control)	p-value	Target ID	evalue	Bitscore	Matched gene length	Similarity percentage	Target Gene length (AA)	uniprot_Gene information	Species	Gene name
C4306828	1286	241	0.123449	0.00366108	0.0296567	0	Q5HG20	5e-40	141	167	46.71	421	Diaminopimelate decarboxylase	Staphylococcus aureus (strain COL)	lysA
C4309264	1153	165	0.110681	0.00250655	0.0226465	0	Q47744	1e-12	62.8	73	46.58	220	Regulatory protein VanRB	Enterococcus faecalis (strain ATCC 700802 / V583)	vanRB
C4309976	2	191	0.000191989	0.00290152	15.113	0	P41177	8e-10	55.1	132	26.52	261	Monensin polyketide synthase putative ketoacyl reductase	Streptomyces cinnamonensis
C4311152	103	238	0.00988742	0.00361551	0.365667	0	F0JCX7	2e-09	54.7	49	53.06	647	ABC transporter related protein	Desulfovibrio desulfuricans ND132	DND132_0087
C4319846	723	220	0.0694039	0.00334206	0.0481538	0	Q5HG20	2e-40	142	166	46.99	421	Diaminopimelate decarboxylase	Staphylococcus aureus (strain COL)	lysA
C4320444	5	236	0.000479972	0.00358512	7.46945	0	O31501	4e-18	82	135	34.07	1052	Swarming motility protein SwrC	Bacillus subtilis (strain 168)	swrC
C4320522	20	71	0.00191989	0.00107858	0.561791	0.02	Q5HG20	7e-40	140	166	46.39	421	Diaminopimelate decarboxylase	Staphylococcus aureus (strain COL)	lysA
C4320566	74	190	0.00710358	0.00288633	0.40632	0	P36979	3e-63	201	123	78.05	384	Dual-specificity RNA methyltransferase RlmN	Escherichia coli (strain K12)	rlmN
C4321570	89	180	0.0085435	0.00273442	0.320058	0	E6UPG7	5e-29	108	107	50.47	246	ABC transporter related protein	Clostridium thermocellum (strain DSM 1313 / LMG 6656 / LQ8)	Clo1313_2436
C4323094	6	170	0.000575966	0.0025825	4.48378	0	P75830	9e-32	118	132	44.7	371	Macrolide-specific efflux protein macA	Escherichia coli (strain K12)	macA
C4324726	38	193	0.00364779	0.0029319	0.803748	0.213	P52002	2e-64	214	168	63.1	1046	Multidrug resistance protein MexB	Pseudomonas aeruginosa (strain ATCC 15692 / PAO1 / 1C / PRS 101 / LMG 12228)	mexB
C4325312	27	195	0.00259185	0.00296228	1.14292	0.519	P24228	4e-16	75.1	59	62.71	477	D-alanyl-D-alanine carboxypeptidase dacB	Escherichia coli (strain K12)	dacB
C4325588	4	278	0.000383977	0.00422315	10.9984	0	Q9I3Y3	1e-13	67.8	166	29.52	477	Multidrug resistance protein pmpM	Pseudomonas aeruginosa (strain ATCC 15692 / PAO1 / 1C / PRS 101 / LMG 12228)	pmpM
C4326320	56	211	0.00537568	0.00320534	0.596267	0.001	P0AC15	6e-50	164	140	60.71	282	Dihydropteroate synthase	Shigella flexneri	folP
C4326714	104	152	0.00998341	0.00230906	0.23129	0	O68008	2e-10	58.2	109	32.11	6359	Bacitracin synthase 3	Bacillus licheniformis	bacC
C4333332	81	182	0.00777554	0.0027648	0.355576	0	Q51487	8e-22	91.3	168	34.52	485	Outer membrane protein oprM	Pseudomonas aeruginosa (strain ATCC 15692 / PAO1 / 1C / PRS 101 / LMG 12228)	oprM
C4336786	670	134	0.0643162	0.00203562	0.0316502	0	O34697	6e-30	111	168	37.5	253	Bacitracin export ATP-binding protein BceA	Bacillus subtilis (strain 168)	bceA
C4341836	624	191	0.0599005	0.00290152	0.048439	0	P96205	3e-17	77	140	31.43	331	Doxorubicin resistance ATP-binding protein DrrA	Mycobacterium tuberculosis	drrA
C4343082	411	60	0.0394537	0.000911472	0.0231023	0	P29782	8e-28	107	162	38.89	328	dTDP-glucose 4,6-dehydratase	Streptomyces griseus	strE
C4344482	60	176	0.00575966	0.00267365	0.464203	0	P36556	7e-35	123	155	43.87	222	Transcriptional regulatory protein BasR	Salmonella typhimurium (strain LT2 / SGSC1412 / ATCC 700720)	basR
C4344706	13	279	0.00124793	0.00423835	3.39631	0	P39640	2e-13	65.1	174	28.74	253	Bacilysin biosynthesis oxidoreductase BacC	Bacillus subtilis (strain 168)	bacC
C4347768	680	196	0.0652762	0.00297748	0.0456135	0	D9XF45	5e-09	53.5	95	30.53	395	Phosphonoacetaldehyde reductase	Streptomyces viridochromogenes	phpC
C4354442	678	153	0.0650842	0.00232425	0.0357115	0	P0AEJ0	2e-48	165	174	44.25	512	Multidrug resistance protein B	Escherichia coli (strain K12)	emrB
C4354710	931	188	0.0893707	0.00285595	0.0319562	0	D2AAW8	7e-23	95.1	180	32.78	648	Macrolide export ATP-binding/permease protein macB	Shigella flexneri serotype X (strain 2002017)	macB
C4355110	661	218	0.0634523	0.00331168	0.0521917	0	P52002	4e-16	76.3	179	29.61	1046	Multidrug resistance protein MexB	Pseudomonas aeruginosa (strain ATCC 15692 / PAO1 / 1C / PRS 101 / LMG 12228)	mexB
C4357378	952	169	0.0913866	0.00256731	0.0280929	0	P29782	1e-12	64.3	130	30	328	dTDP-glucose 4,6-dehydratase	Streptomyces griseus	strE
C4362090	5	102	0.000479972	0.0015495	3.22832	0.003	P29783	1e-17	77	127	33.86	200	dTDP-4-dehydrorhamnose 3,5-epimerase	Streptomyces griseus	strM
C4363352	57	214	0.00547168	0.00325092	0.594135	0	Q08129	2e-56	190	155	61.94	740	Catalase-peroxidase	Mycobacterium tuberculosis	katG
C4367412	62	204	0.00595165	0.00309901	0.520697	0	P36556	5e-20	84	114	45.61	222	Transcriptional regulatory protein BasR	Salmonella typhimurium (strain LT2 / SGSC1412 / ATCC 700720)	basR
C4367446	134	48	0.0128632	0.000729178	0.0566869	0	P21645	8e-32	118	159	45.28	341	UDP-3-O-(3-hydroxymyristoyl)glucosamine N-acyltransferase	Escherichia coli (strain K12)	lpxD
C4369570	0	64	0	0.000972237	#DIV/0!	0.002	P60723	2e-109	314	177	84.18	201	50S ribosomal protein L4	Escherichia coli (strain K12)	rplD
C4371742	2	258	0.000191989	0.00391933	20.4144	0	Q9K619	3e-10	56.2	110	33.64	253	Bacitracin export ATP-binding protein BceA	Bacillus halodurans (strain ATCC BAA-125 / DSM 18197 / FERM 7344 / JCM 9153 / C-125)	bceA
C4371980	113	217	0.0108474	0.00329649	0.303898	0	F0SYA2	2e-09	54.3	45	55.56	239	Phosphonate-transporting ATPase	Syntrophobotulus glycolicus (strain DSM 8271 / FlGlyR)	Sgly_1639
C4373454	71	203	0.0068156	0.00308381	0.452464	0	P28246	2e-12	63.9	93	37.63	396	Bicyclomycin resistance protein	Escherichia coli (strain K12)	bcr
C4373474	859	183	0.0824591	0.00277999	0.0337135	0	O07550	6e-09	53.5	166	24.7	585	Probable multidrug resistance ABC transporter ATP-binding/permease protein YheI	Bacillus subtilis (strain 168)	yheI
C4375358	407	77	0.0390697	0.00116972	0.0299394	0	O68008	9e-12	62.8	153	26.14	6359	Bacitracin synthase 3	Bacillus licheniformis	bacC
C4375876	317	77	0.0304302	0.00116972	0.0384395	0	F3Y553	3e-30	111	190	37.37	227	ABC transporter, ATP-binding protein	Capnocytophaga sp. oral taxon 329 str. F0087	HMPREF9074_06154
C4376194	5	43	0.000479972	0.000653222	1.36096	0.517	Q5HG20	1e-10	58.2	186	29.57	421	Diaminopimelate decarboxylase	Staphylococcus aureus (strain COL)	lysA
C4383362	739	217	0.0709398	0.00329649	0.0464688	0	A1BE50	1e-23	97.8	181	37.02	657	Macrolide export ATP-binding/permease protein MacB	Chlorobium phaeobacteroides (strain DSM 266)	macB
C4385794	119	236	0.0114233	0.00358512	0.313842	0	I0GKI7	2e-14	70.5	103	37.86	674	Elongation factor G	Caldisericum exile (strain DSM 21853 / NBRC 104410 / AZM16c01)	fusA
C4395170	105	50	0.0100794	0.00075956	0.0753576	0	Q00982	1e-37	132	163	41.72	267	Beta-lactamase OXA-5	Pseudomonas aeruginosa	bla
C4398576	3	630	0.000287983	0.00957046	33.2327	0	P80436	2e-09	55.1	110	30.91	527	Triostin synthetase I	Streptomyces triostinicus	trsA
C4398922	3	228	0.000287983	0.00346359	12.0271	0	Q9X3P3	2e-14	70.9	133	33.83	698	Serine/alanine racemase	Enterococcus gallinarum	vanT
C4399248	5	291	0.000479972	0.00442064	9.21021	0	Q9KNU5	1e-09	55.8	96	40.62	825	Penicillin-binding protein 1A	Vibrio cholerae serotype O1 (strain ATCC 39315 / El Tor Inaba N16961)	mrcA
C4406220	682	188	0.0654681	0.00285595	0.0436234	0	O07549	6e-11	60.1	123	29.27	673	Probable multidrug resistance ABC transporter ATP-binding/permease protein YheH	Bacillus subtilis (strain 168)	yheH
C4410514	1255	264	0.120473	0.00401048	0.0332895	0	P29782	2e-12	63.5	180	27.22	328	dTDP-glucose 4,6-dehydratase	Streptomyces griseus	strE
C4411258	280	144	0.0268784	0.00218753	0.0813862	0	Q4L8N9	6e-15	72	186	32.26	452	Multidrug export protein mepA	Staphylococcus haemolyticus (strain JCSC1435)	mepA
C4416582	95	10	0.00911946	0.000151912	0.016658	0	J2R373	4e-10	57.4	54	46.3	657	ABC-type antimicrobial peptide transport system, ATPase component	Pseudomonas sp. GM24 PE	3 SV
C4418342	986	256	0.0946504	0.00388895	0.0410875	0	P13267	5e-68	226	186	56.99	1437	DNA polymerase III PolC-type	Bacillus subtilis (strain 168)	polC
C4422746	466	126	0.0447334	0.00191409	0.0427889	0	O31501	1e-09	55.8	126	28.57	1052	Swarming motility protein SwrC	Bacillus subtilis (strain 168)	swrC
C4423598	116	251	0.0111353	0.00381299	0.342422	0	O86094	4e-63	213	201	60.7	1368	DNA-directed RNA polymerase subunit beta	Legionella pneumophila	rpoB
C4424112	997	274	0.0957064	0.00416239	0.0434912	0	Q4R0W3	4e-24	97.4	185	31.35	391	2-deoxy-scyllo-inosose synthase	Streptomyces ribosidificus	rbmA
C4425878	73	193	0.00700759	0.0029319	0.41839	0	A7Z4Y0	6e-33	125	175	40	746	Polyketide biosynthesis protein BaeE	Bacillus amyloliquefaciens (strain FZB42)	baeE
C4427160	1366	530	0.131128	0.00805134	0.0614005	0	P61175	2e-26	99	88	56.82	110	50S ribosomal protein L22	Escherichia coli (strain K12)	rplV
C4428776	1	591	9.59943e-05	0.008978	93.5263	0	Q07868	6e-11	60.1	170	27.06	716	Penicillin-binding protein 2B	Bacillus subtilis (strain 168)	pbpB
C4430954	47	60	0.00451173	0.000911472	0.202023	0	D0Z431	1e-77	234	192	61.46	210	Beta-lactamase CARB-3 (Carbenicillinase 3)	Photobacterium damselae subsp. damselae CIP 102761	VDA_000287
C4432614	800	130	0.0767955	0.00197486	0.0257158	0	D0WXW7	8e-27	103	143	43.36	234	ABC transporter, ATP-binding protein	Vibrio alginolyticus 40B	VMC_20170
C4435022	666	141	0.0639322	0.00214196	0.0335036	0	P44928	1e-24	99	196	31.63	390	Multidrug resistance protein A homolog	Haemophilus influenzae (strain ATCC 51907 / DSM 11121 / KW20 / Rd)	emrA
C4435252	228	49	0.0218867	0.000744369	0.0340101	0	P44928	2e-24	98.2	203	32.51	390	Multidrug resistance protein A homolog	Haemophilus influenzae (strain ATCC 51907 / DSM 11121 / KW20 / Rd)	emrA
C4438038	1120	211	0.107514	0.00320534	0.0298134	0	B4SEH0	7e-10	56.6	66	46.97	656	ABC transporter related	Pelodictyon phaeoclathratiforme (strain DSM 5477 / BU-1)	Ppha_0770
C4439662	78	230	0.00748756	0.00349398	0.466638	0	C6C762	6e-17	78.6	126	35.71	660	Bifunctional polymyxin resistance protein ArnA	Dickeya dadantii (strain Ech703)	arnA
C4441412	267	53	0.0256305	0.000805134	0.0314131	0	A0ZSZ3	8e-76	229	185	52.43	216	Chloramphenicol acetyltransferase	Photobacterium sp. TC21	cat
C4441738	64	175	0.00614364	0.00265846	0.432718	0	O06967	1e-27	109	187	36.36	589	Multidrug resistance ABC transporter ATP-binding/permease protein BmrA	Bacillus subtilis (strain 168)	bmrA
C4441748	513	206	0.0492451	0.00312939	0.0635472	0	P29782	1e-12	64.3	180	27.78	328	dTDP-glucose 4,6-dehydratase	Streptomyces griseus	strE
C4443470	531	83	0.050973	0.00126087	0.024736	0	Q5HG20	7e-35	128	192	38.02	421	Diaminopimelate decarboxylase	Staphylococcus aureus (strain COL)	lysA
C4444290	860	174	0.0825551	0.00264327	0.0320182	0	P71011	6e-09	53.9	166	29.52	448	Antilisterial bacteriocin subtilosin biosynthesis protein AlbA	Bacillus subtilis (strain 168)	albA
C4445130	1	631	9.59943e-05	0.00958565	99.8564	0	G5WVP8	2e-28	109	205	32.2	385	UDP-4-amino-4-deoxy-L-arabinose--oxoglutarate aminotransferase	Escherichia coli O104:H4 str. 11-4632 C1	arnB
C4448574	628	166	0.0602845	0.00252174	0.0418307	0	P95827	6e-52	174	188	48.4	405	Macrolide efflux protein A	Streptococcus pyogenes	mefA
C4449424	42	229	0.00403176	0.00347879	0.862845	0.392	P11435	1e-14	69.7	86	37.21	295	Carboxyvinyl-carboxyphosphonate phosphorylmutase	Streptomyces hygroscopicus	bcpA
C4451724	62	200	0.00595165	0.00303824	0.510487	0	P50869	6e-81	242	182	69.78	210	Chloramphenicol acetyltransferase	Morganella morganii	cat
C4453176	98	257	0.00940745	0.00390414	0.415005	0	F2AKF1	7e-20	87.4	151	37.75	684	Macrolide-specific ABC-type efflux carrier	Rhodopirellula baltica WH47	RBWH47_00826
C4456280	271	41	0.0260145	0.000622839	0.023942	0	Q47744	1e-12	63.2	78	41.03	220	Regulatory protein VanRB	Enterococcus faecalis (strain ATCC 700802 / V583)	vanRB
C4461026	547	160	0.0525089	0.00243059	0.0462891	0	Q2RG00	3e-36	129	190	32.63	247	ABC transporter related protein	Moorella thermoacetica (strain ATCC 39073)	Moth_2354
C4463374	190	56	0.0182389	0.000850707	0.0466424	0	P14489	2e-43	148	188	39.36	266	Beta-lactamase OXA-10	Pseudomonas aeruginosa	bla
C4466082	111	249	0.0106554	0.00378261	0.354995	0	P30843	1e-28	107	118	47.46	222	Transcriptional regulatory protein BasR	Escherichia coli (strain K12)	basR
C4466880	102	241	0.00979142	0.00366108	0.373907	0	P20083	1e-41	148	94	78.72	630	DNA topoisomerase 4 subunit B	Escherichia coli (strain K12)	parE
C4467636	87	226	0.00835151	0.00343321	0.411089	0	P0AES5	1e-92	291	148	93.24	875	DNA gyrase subunit A	Shigella flexneri	gyrA
C4467698	317	94	0.0304302	0.00142797	0.0469262	0	Q06239	4e-17	76.3	88	42.05	231	Regulatory protein VanR	Enterococcus faecium	vanR
C4470986	384	160	0.0368618	0.00243059	0.0659379	0	E8LWT5	9e-13	63.9	112	33.04	229	ABC transporter ATP-binding protein	Vibrio brasiliensis LMG 20546
C4476840	23	204	0.00220787	0.00309901	1.40362	0.123	Q8KWT4	1e-18	81.3	141	35.46	253	Bacilysin biosynthesis oxidoreductase BacC	Bacillus subtilis	bacC
C4477308	4	291	0.000383977	0.00442064	11.5128	0	P0A4L9	8e-13	65.9	46	63.04	648	DNA gyrase subunit B	Streptococcus pneumoniae serotype 4 (strain ATCC BAA-334 / TIGR4)	gyrB
C4478924	518	183	0.0497251	0.00277999	0.0559072	0	Q53692	9e-16	75.1	240	23.33	643	Phenoxazinone synthase	Streptomyces antibioticus	phsA
C4479820	607	133	0.0582686	0.00202043	0.0346744	0	P45272	2e-09	55.5	184	25.54	464	Multidrug resistance protein hmrM	Haemophilus influenzae (strain ATCC 51907 / DSM 11121 / KW20 / Rd)	hmrM
C4480282	101	268	0.00969543	0.00407124	0.419914	0	J3DAT1	1e-12	65.5	70	48.57	645	ABC-type antimicrobial peptide transport system, ATPase component	Pantoea sp. GM01 PE	3 SV
C4480722	1404	286	0.134776	0.00434468	0.0322363	0	P08075	4e-38	136	187	36.9	355	Glucose-1-phosphate thymidylyltransferase	Streptomyces griseus	strD
C4489024	16	166	0.00153591	0.00252174	1.64185	0.054	P45134	1e-10	58.5	108	26.85	286	Tellurite resistance protein TehB homolog	Haemophilus influenzae (strain ATCC 51907 / DSM 11121 / KW20 / Rd)	tehB
C4489036	842	232	0.0808272	0.00352436	0.0436036	0	F3Y553	2e-25	99.8	174	35.06	227	ABC transporter, ATP-binding protein	Capnocytophaga sp. oral taxon 329 str. F0087	HMPREF9074_06154
C4490668	901	209	0.0864909	0.00317496	0.0367086	0	Q47744	2e-12	63.2	77	37.66	220	Regulatory protein VanRB	Enterococcus faecalis (strain ATCC 700802 / V583)	vanRB
C4498480	891	180	0.085531	0.00273442	0.0319699	0	Q47748	4e-31	117	180	32.22	323	D-specific alpha-keto acid dehydrogenase	Enterococcus faecalis (strain ATCC 700802 / V583)	vanHB
C4498976	768	145	0.0737237	0.00220272	0.0298781	0	P13955	3e-33	119	145	40.69	161	Dihydrofolate reductase type 1 from Tn4003	Staphylococcus aureus	dfrA
C4500364	56	42	0.00537568	0.00063803	0.118688	0	Q8G2M7	6e-28	108	149	46.31	397	Efflux pump periplasmic linker BepD	Brucella suis biovar 1 (strain 1330)	bepD
C4501872	1488	274	0.14284	0.00416239	0.0291403	0	P08075	1e-12	65.1	184	27.72	355	Glucose-1-phosphate thymidylyltransferase	Streptomyces griseus	strD
C4502710	1301	291	0.124889	0.00442064	0.0353966	0	P41175	2e-41	146	200	49	420	Putative polyketide beta-ketoacyl synthase 1	Streptomyces cinnamonensis PE	3 SV
C4506014	4	201	0.000383977	0.00305343	7.95211	0	Q8G2M6	9e-23	96.7	191	31.94	1051	Efflux pump membrane transporter BepE	Brucella suis biovar 1 (strain 1330)	be
C4506330	1	291	9.59943e-05	0.00442064	46.051	0	Q2T4B3	6e-11	60.5	86	39.53	653	Macrolide export ATP-binding/permease protein MacB	Burkholderia thailandensis (strain E264 / ATCC 700388 / DSM 13276 / CIP 106301)	macB
C4509014	117	252	0.0112313	0.00382818	0.340848	0	P0AD68	3e-25	103	86	59.3	588	Peptidoglycan synthase FtsI	Escherichia coli (strain K12)	ftsI
C4510160	118	288	0.0113273	0.00437507	0.38624	0	O86094	2e-111	348	210	80.48	1368	DNA-directed RNA polymerase subunit beta	Legionella pneumophila	rpoB
C4512934	774	153	0.0742996	0.00232425	0.0312822	0	Q8KWT4	3e-30	113	191	37.17	253	Bacilysin biosynthesis oxidoreductase BacC	Bacillus subtilis	bacC
C4516204	304	77	0.0291823	0.00116972	0.0400833	0	Q9I3Y3	4e-11	60.8	185	23.78	477	Multidrug resistance protein pmpM	Pseudomonas aeruginosa (strain ATCC 15692 / PAO1 / 1C / PRS 101 / LMG 12228)	pmpM
C4517314	101	273	0.00969543	0.0041472	0.427748	0	Q83P86	8e-24	97.1	220	31.36	343	Multidrug resistance protein MdtN	Shigella flexneri	mdtN
C4518378	355	100	0.034078	0.00151912	0.0445777	0	Q47744	8e-13	63.9	78	42.31	220	Regulatory protein VanRB	Enterococcus faecalis (strain ATCC 700802 / V583)	vanRB
C4518696	1	665	9.59943e-05	0.0101021	105.237	0	Q8G2M6	9e-25	102	87	54.02	1051	Efflux pump membrane transporter BepE	Brucella suis biovar 1 (strain 1330)	be
C4519800	4	228	0.000383977	0.00346359	9.02031	0	Q7WTR3	3e-12	64.3	163	24.54	457	Multidrug resistance protein MdtK	Erwinia amylovora	mdtK
C4520064	109	272	0.0104634	0.00413201	0.394902	0	P25256	7e-13	66.2	168	32.14	548	Tylosin resistance ATP-binding protein TlrC	Streptomyces fradiae	tlrC
C4520384	114	305	0.0109434	0.00463332	0.423391	0	O85709	4e-09	55.1	112	26.79	841	GTP pyrophosphokinase	Streptomyces antibioticus	relA
C4520856	140	18	0.0134392	0.000273442	0.0203466	0	P08075	9e-13	65.5	130	30.77	355	Glucose-1-phosphate thymidylyltransferase	Streptomyces griseus	strD
C4523530	428	63	0.0410856	0.000957046	0.023294	0	Q47744	2e-10	57.4	68	39.71	220	Regulatory protein VanRB	Enterococcus faecalis (strain ATCC 700802 / V583)	vanRB
C4524080	80	1	0.00767955	1.51912e-05	0.00197814	0	Q51487	3e-27	107	202	37.62	485	Outer membrane protein oprM	Pseudomonas aeruginosa (strain ATCC 15692 / PAO1 / 1C / PRS 101 / LMG 12228)	oprM
C4528756	306	76	0.0293743	0.00115453	0.0393042	0	P44928	5e-11	60.5	119	27.73	390	Multidrug resistance protein A homolog	Haemophilus influenzae (strain ATCC 51907 / DSM 11121 / KW20 / Rd)	emrA
C4539886	671	135	0.0644122	0.00205081	0.0318389	0	P52002	3e-11	61.6	225	31.56	1046	Multidrug resistance protein MexB	Pseudomonas aeruginosa (strain ATCC 15692 / PAO1 / 1C / PRS 101 / LMG 12228)	mexB
C4544702	107	304	0.0102714	0.00461813	0.44961	0	F4DFJ7	4e-80	243	165	78.18	271	Undecaprenyl-diphosphatase	Aeromonas veronii (strain B565)	uppP
C4545568	703	173	0.067484	0.00262808	0.0389437	0	O07549	2e-19	86.3	221	25.34	673	Probable multidrug resistance ABC transporter ATP-binding/permease protein YheH	Bacillus subtilis (strain 168)	yheH
C4546126	685	266	0.0657561	0.00404086	0.0614522	0	P25256	4e-13	67	132	25	548	Tylosin resistance ATP-binding protein TlrC	Streptomyces fradiae	tlrC
C4548282	6	285	0.000575966	0.00432949	7.51692	0	Q9CHL8	9e-15	72.4	106	40.57	590	Multidrug resistance ABC transporter ATP-binding and permease protein	Lactococcus lactis subsp. lactis (strain IL1403)	lmrA
C4552404	94	245	0.00902347	0.00372184	0.412463	0	P0AD68	6e-43	153	101	73.27	588	Peptidoglycan synthase FtsI	Escherichia coli (strain K12)	ftsI
C4554474	154	349	0.0147831	0.00530173	0.358634	0	P02918	1e-11	63.2	55	60	850	Penicillin-binding protein 1A	Escherichia coli (strain K12)	mrcA
C4556790	116	313	0.0111353	0.00475485	0.427005	0	Q8L1B1	9e-16	75.9	243	25.1	1030	Isoleucine--tRNA ligase 2	Pseudomonas fluorescens	ileS2
C4560516	4	305	0.000383977	0.00463332	12.0666	0	O31501	8e-14	69.7	229	27.95	1052	Swarming motility protein SwrC	Bacillus subtilis (strain 168)	swrC
C4562210	114	4	0.0109434	6.07648e-05	0.00555267	0	P14290	5e-67	213	220	47.73	366	Erythromycin biosynthesis sensory transduction protein eryC1	Saccharopolyspora erythraea (strain NRRL 23338)	eryC1
C4565400	1	608	9.59943e-05	0.00923625	96.2166	0	P0A4L9	5e-10	58.2	45	55.56	648	DNA gyrase subunit B	Streptococcus pneumoniae serotype 4 (strain ATCC BAA-334 / TIGR4)	gyrB
C4565712	164	327	0.0157431	0.00496752	0.315537	0	Q8FCI8	4e-18	83.2	190	32.63	1037	Multidrug resistance protein MdtF	Escherichia coli O6:H1 (strain CFT073 / ATCC 700928 / UPEC)	mdtF
C4565868	1049	171	0.100698	0.0025977	0.0257969	0	Q7NNB9	3e-15	71.2	94	38.3	230	ABC transporter ATP-binding protein	Gloeobacter violaceus (strain PCC 7421)	gll0492
C4567158	123	278	0.0118073	0.00422315	0.357673	0	P32010	3e-13	67	93	35.48	330	Daunorubicin/doxorubicin resistance ATP-binding protein DrrA	Streptomyces peucetius	drrA
C4569752	35	221	0.0033598	0.00335726	0.999242	0.998	P50868	3e-36	129	162	38.27	210	Chloramphenicol acetyltransferase	Enterobacter aerogenes	catB4
C4572092	270	580	0.0259185	0.0088109	0.339947	0	P44928	8e-28	108	158	40.51	390	Multidrug resistance protein A homolog	Haemophilus influenzae (strain ATCC 51907 / DSM 11121 / KW20 / Rd)	emrA
C4575884	73	273	0.00700759	0.0041472	0.591815	0	Q01109	2e-12	64.3	91	36.26	299	Acetyl-hydrolase	Streptomyces hygroscopicus	bah
C4577700	62	57	0.00595165	0.000865898	0.145489	0	O31827	5e-13	67.4	111	29.73	1279	Plipastatin synthase subunit E	Bacillus subtilis (strain 168)	ppsE
C4579168	939	158	0.0901387	0.00240021	0.026628	0	P29781	1e-08	53.9	166	24.7	304	dTDP-4-dehydrorhamnose reductase	Streptomyces griseus	strL
C4580682	1	268	9.59943e-05	0.00407124	42.4113	0	P42332	9e-20	85.5	164	35.98	306	Bacitracin transport ATP-binding protein BcrA	Bacillus licheniformis	bcrA
C4581162	178	345	0.017087	0.00524096	0.306722	0	C6LFN1	6e-22	90.9	128	41.41	230	ABC transporter, ATP-binding protein	Marvinbryantia formatexigens DSM 14469	BRYFOR_07434
C4581560	119	307	0.0114233	0.0046637	0.408261	0	P00956	8e-69	228	124	84.68	938	Isoleucine--tRNA ligase	Escherichia coli (strain K12)	ileS
C4582520	577	83	0.0553887	0.00126087	0.022764	0	F3Y553	4e-16	73.9	105	37.14	227	ABC transporter, ATP-binding protein	Capnocytophaga sp. oral taxon 329 str. F0087	HMPREF9074_06154
C4582880	118	244	0.0113273	0.00370665	0.327231	0	P16657	6e-138	391	217	84.79	262	Enoyl-[acyl-carrier-protein] reductase [NADH] FabI	Salmonella typhimurium (strain LT2 / SGSC1412 / ATCC 700720)	fabI
C4584808	945	282	0.0907147	0.00428392	0.0472241	0	F7K3L2	2e-29	115	140	43.57	620	Putative uncharacterized protein	Lachnospiraceae bacterium 3_1_57FAA_CT1	HMPREF0994_00441
C4585094	2	877	0.000191989	0.0133227	69.3931	0	P52002	5e-36	136	231	39.39	1046	Multidrug resistance protein MexB	Pseudomonas aeruginosa (strain ATCC 15692 / PAO1 / 1C / PRS 101 / LMG 12228)	mexB
C4585980	981	280	0.0941705	0.00425354	0.0451685	0	Q9ZGH6	2e-18	80.5	209	28.71	237	dTDP-3-amino-3,4,6-trideoxy-alpha-D-glucopyranose	Streptomyces venezuelae	desVI
C4587732	128	340	0.0122873	0.00516501	0.420354	0	Q2RG00	2e-17	77.8	83	43.37	247	ABC transporter related protein	Moorella thermoacetica (strain ATCC 39073)	Moth_2354
C4588054	68	21	0.00652762	0.000319015	0.0488716	0	P26838	2e-33	122	198	39.9	210	Chloramphenicol acetyltransferase	Escherichia coli	catB2
C4588166	734	184	0.0704599	0.00279518	0.0396705	0	Q4L8N9	2e-15	74.3	206	32.04	452	Multidrug export protein mepA	Staphylococcus haemolyticus (strain JCSC1435)	mepA
C4591052	3	716	0.000287983	0.0108769	37.7692	0	Q01767	1e-12	65.5	257	22.57	457	L-lysine-epsilon aminotransferase	Streptomyces clavuligerus (strain ATCC 27064 / DSM 738 / JCM 4710 / NBRC 13307 / NCIMB 12785 / NRRL 3585 / VKM Ac-602)	lat
C4598182	112	312	0.0107514	0.00473965	0.440842	0	P39640	2e-14	69.3	147	30.61	253	Bacilysin biosynthesis oxidoreductase BacC	Bacillus subtilis (strain 168)	bacC
C4598234	3	755	0.000287983	0.0114694	39.8265	0	E6UPG7	2e-21	89.7	171	36.84	246	ABC transporter related protein	Clostridium thermocellum (strain DSM 1313 / LMG 6656 / LQ8)	Clo1313_2436
C4598594	401	126	0.0384937	0.00191409	0.0497248	0	O06967	4e-23	97.8	242	32.64	589	Multidrug resistance ABC transporter ATP-binding/permease protein BmrA	Bacillus subtilis (strain 168)	bmrA
C4599478	580	211	0.0556767	0.00320534	0.0575706	0	P44928	3e-27	108	217	34.56	390	Multidrug resistance protein A homolog	Haemophilus influenzae (strain ATCC 51907 / DSM 11121 / KW20 / Rd)	emrA
C4601988	725	248	0.0695959	0.00376742	0.0541328	0	H4J5P3	9e-12	62.8	132	26.52	327	ABC transporter family protein	Escherichia coli DEC1D	ECDEC1D_1326
C4603760	3	243	0.000287983	0.00369146	12.8183	0	A0KMJ3	3e-109	331	210	77.14	647	Macrolide export ATP-binding/permease protein MacB 2	Aeromonas hydrophila subsp. hydrophila (strain ATCC 7966 / NCIB 9240)	macB2
C4604920	78	324	0.00748756	0.00492195	0.65735	0.002	P39640	4e-13	65.9	182	29.67	253	Bacilysin biosynthesis oxidoreductase BacC	Bacillus subtilis (strain 168)	bacC
C4606374	916	217	0.0879308	0.00329649	0.0374896	0	Q9I3Y3	2e-11	62.4	193	23.83	477	Multidrug resistance protein pmpM	Pseudomonas aeruginosa (strain ATCC 15692 / PAO1 / 1C / PRS 101 / LMG 12228)	pmpM
C4609274	3	624	0.000287983	0.00947931	32.9162	0	I0GKI7	4e-16	77	85	44.71	674	Elongation factor G	Caldisericum exile (strain DSM 21853 / NBRC 104410 / AZM16c01)	fusA
C4609672	949	338	0.0910986	0.00513463	0.0563634	0	F5SEL9	3e-19	83.6	115	44.35	232	ABC superfamily ATP binding cassette transporter, ABC protein	Desmospora sp. 8437	HMPREF9374_1550
C4609992	80	77	0.00767955	0.00116972	0.152317	0	E7SBV2	4e-17	77	176	35.23	231	ABC superfamily ATP binding cassette transporter ABC protein	Streptococcus australis ATCC 700641	salX
C4612374	806	226	0.0773714	0.00343321	0.0443731	0	D9S0M6	5e-64	202	227	48.46	226	ABC transporter related protein	Thermosediminibacter oceani (strain ATCC BAA-1034 / DSM 16646 / JW/IW-1228P)	Toce_2171
C4613456	118	337	0.0113273	0.00511943	0.451954	0	P20083	1e-132	391	214	84.11	630	DNA topoisomerase 4 subunit B	Escherichia coli (strain K12)	parE
C4614718	1048	260	0.100602	0.00394971	0.0392607	0	P32483	2e-59	201	209	44.98	723	Para-aminobenzoate synthase	Streptomyces griseus	pab
C4615154	76	33	0.00729557	0.00050131	0.0687142	0	P86810	3e-32	123	81	74.07	527	L-amino-acid oxidase	Siganus canaliculatus PE	1 SV
C4615446	6	356	0.000575966	0.00540807	9.38956	0	P0A6N2	4e-144	412	248	98.39	394	Elongation factor Tu	Escherichia coli O6:H1 (strain CFT073 / ATCC 700928 / UPEC)	tufA
C4619556	135	270	0.0129592	0.00410162	0.316502	0	P25256	3e-23	98.2	210	39.52	548	Tylosin resistance ATP-binding protein TlrC	Streptomyces fradiae	tlrC
C4619558	95	261	0.00911946	0.0039649	0.434774	0	Q47745	2e-12	65.1	254	27.56	447	Sensor protein VanSB	Enterococcus faecalis (strain ATCC 700802 / V583)	vanSB
C4620146	361	85	0.034654	0.00129125	0.0372613	0	H1XX47	3e-69	216	210	51.43	226	ABC transporter related protein	Caldithrix abyssi DSM 13497	Calab_1156
C4620424	84	34	0.00806353	0.000516501	0.064054	0	Q49VC5	3e-15	73.6	213	23.94	451	Multidrug export protein MepA	Staphylococcus saprophyticus subsp. saprophyticus (strain ATCC 15305 / DSM 20229)	mepA
C4621988	4	331	0.000383977	0.00502829	13.0953	0	P28601	8e-42	144	169	52.66	207	50S ribosomal protein L4	Geobacillus stearothermophilus	rplD
C4623614	92	314	0.00883148	0.00477004	0.540118	0	P30845	3e-09	56.2	57	43.86	547	Phosphoethanolamine transferase eptA	Escherichia coli (strain K12)	eptA
C4625310	0	402	0	0.00610686	#DIV/0!	0	P0AD65	7e-29	115	238	30.67	633	Penicillin-binding protein 2	Escherichia coli (strain K12)	mrdA
C4627352	16	11885	0.00153591	0.180547	117.551	0	F3ZU25	5e-178	508	255	95.69	640	Small GTP-binding protein	Bacteroides coprosuis DSM 18011	Bcop_0916
C4627830	103	289	0.00988742	0.00439026	0.444025	0	P37693	2e-20	90.1	198	34.34	506	Polyketide synthase HetM	Nostoc sp. (strain PCC 7120 / UTEX 2576)	hetM
C4629476	10	616	0.000959943	0.00935778	9.74826	0	Q05709	3e-22	92.8	175	29.14	322	D-specific alpha-keto acid dehydrogenase	Enterococcus faecium	vanH
C4630006	436	199	0.0418535	0.00302305	0.0722292	0	Q06240	2e-14	71.6	214	27.1	384	Sensor protein VanS	Enterococcus faecium	vanS
C4630848	493	138	0.0473252	0.00209639	0.0442974	0	A5KVE0	1e-40	142	220	36.82	243	ABC-type antimicrobial peptide transport system, ATPase component	Vibrionales bacterium SWAT-3	VSWAT3_26064
C4631124	98	292	0.00940745	0.00443583	0.471523	0	Q47748	2e-29	113	181	35.36	323	D-specific alpha-keto acid dehydrogenase	Enterococcus faecalis (strain ATCC 700802 / V583)	vanHB
C4632176	7	487	0.00067196	0.00739811	11.0097	0	O31501	2e-09	57.4	177	27.68	1052	Swarming motility protein SwrC	Bacillus subtilis (strain 168)	swrC
C4632562	1	364	9.59943e-05	0.0055296	57.6034	0	P21645	1e-42	150	185	42.7	341	UDP-3-O-(3-hydroxymyristoyl)glucosamine N-acyltransferase	Escherichia coli (strain K12)	lpxD
C4633468	584	246	0.0560607	0.00373704	0.0666605	0	P26840	3e-24	96.7	75	56	180	Probable macrolide acetyltransferase (Fragment)	Lysinibacillus sphaericus PE	3 SV
C4637392	142	324	0.0136312	0.00492195	0.36108	0	Q06239	2e-41	144	232	35.34	231	Regulatory protein VanR	Enterococcus faecium	vanR
C4637416	611	244	0.0586525	0.00370665	0.0631968	0	Q49VC5	2e-20	89.4	240	25.83	451	Multidrug export protein MepA	Staphylococcus saprophyticus subsp. saprophyticus (strain ATCC 15305 / DSM 20229)	mepA
C4639126	1070	205	0.102714	0.0031142	0.0303191	0	P44927	4e-37	137	253	34.78	510	Multidrug resistance protein B homolog	Haemophilus influenzae (strain ATCC 51907 / DSM 11121 / KW20 / Rd)	emrB
C4644530	502	114	0.0481892	0.0017318	0.0359375	0	P45272	5e-10	58.5	233	24.89	464	Multidrug resistance protein hmrM	Haemophilus influenzae (strain ATCC 51907 / DSM 11121 / KW20 / Rd)	hmrM
C4645830	89	219	0.0085435	0.00332687	0.389404	0	Q8CQ37	2e-14	69.7	231	25.54	224	Response regulator protein GraR	Staphylococcus epidermidis (strain ATCC 12228)	graR
C4648562	136	320	0.0130552	0.00486118	0.372355	0	P25256	2e-15	74.7	200	31.5	548	Tylosin resistance ATP-binding protein TlrC	Streptomyces fradiae	tlrC
C4648640	3	423	0.000287983	0.00642588	22.3134	0	P45059	1e-22	97.4	250	29.2	610	Peptidoglycan synthase FtsI	Haemophilus influenzae (strain ATCC 51907 / DSM 11121 / KW20 / Rd)	ftsI
C4650372	87	364	0.00835151	0.0055296	0.662108	0.004	P52002	2e-121	374	266	69.92	1046	Multidrug resistance protein MexB	Pseudomonas aeruginosa (strain ATCC 15692 / PAO1 / 1C / PRS 101 / LMG 12228)	mexB
C4653714	1	97	9.59943e-05	0.00147355	15.3503	0	Q8G2M6	3e-37	141	259	34.36	1051	Efflux pump membrane transporter BepE	Brucella suis biovar 1 (strain 1330)	be
C4655520	281	79	0.0269744	0.0012001	0.0444905	0	P50870	2e-09	55.1	51	52.94	209	Streptogramin A acetyltransferase	Enterococcus faecium	vatD
C4655534	58	78	0.00556767	0.00118491	0.21282	0	P86810	5e-105	318	245	63.27	527	L-amino-acid oxidase	Siganus canaliculatus PE	1 SV
C4658358	90	376	0.00863949	0.00571189	0.661137	0	P42332	2e-18	82	84	39.29	306	Bacitracin transport ATP-binding protein BcrA	Bacillus licheniformis	bcrA
C4658988	114	354	0.0109434	0.00537769	0.491411	0	B8FPV2	4e-11	60.8	113	34.51	242	ABC transporter related	Desulfitobacterium hafniense (strain DCB-2 / DSM 10664)	Dhaf_1720
C4659398	113	373	0.0108474	0.00566632	0.522368	0	P25256	4e-30	118	237	30.38	548	Tylosin resistance ATP-binding protein TlrC	Streptomyces fradiae	tlrC
C4662012	792	238	0.0760275	0.00361551	0.0475552	0	Q05709	7e-32	121	262	33.21	322	D-specific alpha-keto acid dehydrogenase	Enterococcus faecium	vanH
C4663640	602	121	0.0577886	0.00183814	0.0318079	0	P52477	6e-11	61.2	130	31.54	383	Multidrug resistance protein mexA	Pseudomonas aeruginosa (strain ATCC 15692 / PAO1 / 1C / PRS 101 / LMG 12228)	mexA
C4665494	1141	278	0.10953	0.00422315	0.0385572	0	Q47744	6e-27	105	216	31.94	220	Regulatory protein VanRB	Enterococcus faecalis (strain ATCC 700802 / V583)	vanRB
C4666208	5	305	0.000479972	0.00463332	9.65331	0	P25256	5e-12	64.7	93	38.71	548	Tylosin resistance ATP-binding protein TlrC	Streptomyces fradiae	tlrC
C4666888	161	327	0.0154551	0.00496752	0.321417	0	Q3KCC3	6e-49	168	282	38.65	382	UDP-4-amino-4-deoxy-L-arabinose--oxoglutarate aminotransferase	Pseudomonas fluorescens (strain Pf0-1)	arnB
C4667718	143	379	0.0137272	0.00575747	0.41942	0	O85709	5e-24	102	197	33.5	841	GTP pyrophosphokinase	Streptomyces antibioticus	relA
C4669976	647	202	0.0621083	0.00306862	0.0494076	0	Q7N6F9	7e-10	58.5	142	28.87	647	Macrolide export ATP-binding/permease protein MacB	Photorhabdus luminescens subsp. laumondii (strain TT01)	macB
C4671342	7	835	0.00067196	0.0126847	18.8771	0	P0C071	2e-09	57	159	28.3	484	Multidrug/solvent efflux pump outer membrane protein mepC	Pseudomonas putida	mepC
C4673046	999	315	0.0958984	0.00478523	0.049899	0	Q7U537	1e-14	70.5	93	46.24	232	Possible ABC transporter, ATP binding protein	Synechococcus sp. (strain WH8102)	SYNW1874
C4674402	94	357	0.00902347	0.00542326	0.601017	0	P75806	4e-28	108	179	36.87	198	Putative undecaprenyl-diphosphatase ybjG	Escherichia coli (strain K12)	ybjG
C4675372	302	15	0.0289903	0.000227868	0.00786015	0	J2XFF3	8e-28	110	192	34.9	382	Putative PLP-dependent enzyme possibly involved in cell wall biogenesis	Pseudomonas sp. GM30 PE	3 SV
C4676064	3	759	0.000287983	0.0115301	40.0375	0	Q8G2M6	6e-50	178	220	47.27	1051	Efflux pump membrane transporter BepE	Brucella suis biovar 1 (strain 1330)	be
C4676970	118	332	0.0113273	0.00504348	0.445249	0	C4UF46	1e-44	160	237	39.66	649	Macrolide export ATP-binding/permease protein macB 2	Yersinia ruckeri ATCC 29473	yruck0001_20090
C4677080	0	426	0	0.00647145	#DIV/0!	0	O31501	2e-13	69.7	285	28.77	1052	Swarming motility protein SwrC	Bacillus subtilis (strain 168)	swrC
C4677150	184	393	0.017663	0.00597014	0.338003	0	I0GKI7	4e-70	231	275	47.64	674	Elongation factor G	Caldisericum exile (strain DSM 21853 / NBRC 104410 / AZM16c01)	fusA
C4679854	752	214	0.0721877	0.00325092	0.0450342	0	P09401	4e-18	83.2	224	29.02	449	Streptomycin-6-phosphate phosphatase	Streptomyces griseus	strK
C4680232	2	1020	0.000191989	0.015495	80.708	0	I3YIX7	0	593	285	100	641	Small GTP-binding protein domain protein	Alistipes finegoldii (strain DSM 17242 / JCM 16770 / AHN 2437 / CCUG 46020 / CIP 107999)	Alfi_0555
C4682526	5	336	0.000479972	0.00510424	10.6345	0	O07550	1e-34	131	291	29.9	585	Probable multidrug resistance ABC transporter ATP-binding/permease protein YheI	Bacillus subtilis (strain 168)	yheI
C4683398	7	501	0.00067196	0.00761079	11.3262	0	P09400	1e-08	54.7	159	26.42	348	Streptomycin biosynthesis protein StrI	Streptomyces griseus	strI
C4685426	477	129	0.0457893	0.00195966	0.0427974	0	D0KKM9	3e-27	108	136	42.65	327	Undecaprenyl-phosphate 4-deoxy-4-formamido-L-arabinose transferase	Pectobacterium wasabiae (strain WPP163)	arnC
C4686376	144	321	0.0138232	0.00487638	0.352768	0	P0ACH7	9e-32	116	98	52.04	127	Multiple antibiotic resistance protein MarA	Shigella flexneri	marA
C4686538	5	353	0.000479972	0.00536249	11.1725	0	P0AG63	1e-23	92.8	73	57.53	84	30S ribosomal protein S17	Escherichia coli (strain K12)	rpsQ
C4687224	0	438	0	0.00665375	#DIV/0!	0	P0A475	9e-12	61.2	53	52.83	137	50S ribosomal protein L16	Streptococcus pneumoniae serotype 4 (strain ATCC BAA-334 / TIGR4)	rplP
C4688844	5	221	0.000479972	0.00335726	6.99469	0	P29782	4e-16	76.3	101	34.65	328	dTDP-glucose 4,6-dehydratase	Streptomyces griseus	strE
C4693588	594	172	0.0570206	0.00261289	0.0458235	0	Q4L667	5e-14	71.6	106	33.96	840	Phosphatidylglycerol lysyltransferase	Staphylococcus haemolyticus (strain JCSC1435)	mprF
C4695156	129	423	0.0123833	0.00642588	0.518916	0	Q8L1B1	1e-12	67.8	181	26.52	1030	Isoleucine--tRNA ligase 2	Pseudomonas fluorescens	ileS2
C4696052	340	91	0.0326381	0.0013824	0.0423554	0	P52700	2e-13	68.6	182	24.73	290	Metallo-beta-lactamase L1	Stenotrophomonas maltophilia PE	1 SV
C4699946	1245	357	0.119513	0.00542326	0.045378	0	D3T612	2e-32	121	150	47.33	229	ABC transporter related protein	Thermoanaerobacter italicus (strain DSM 9252 / Ab9)	Thit_0218
C4699988	157	411	0.0150711	0.00624358	0.414275	0	Q06239	2e-43	150	226	38.5	231	Regulatory protein VanR	Enterococcus faecium	vanR
C4702338	3	1034	0.000287983	0.0157077	54.5438	0	O31501	9e-39	146	255	33.73	1052	Swarming motility protein SwrC	Bacillus subtilis (strain 168)	swrC
C4704770	93	277	0.00892747	0.00420796	0.47135	0	P30845	8e-21	92	208	34.13	547	Phosphoethanolamine transferase eptA	Escherichia coli (strain K12)	eptA
C4704876	131	358	0.0125753	0.00543845	0.432472	0	Q9R9J1	1e-41	155	323	32.82	3971	Mycosubtilin synthase subunit A	Bacillus subtilis	mycA
C4706500	817	214	0.0784274	0.00325092	0.0414513	0	Q6GH45	2e-37	142	222	35.14	840	Phosphatidylglycerol lysyltransferase	Staphylococcus aureus (strain MRSA252)	mprF
C4709904	10	438	0.000959943	0.00665375	6.93139	0	Q47744	9e-25	100	124	42.74	220	Regulatory protein VanRB	Enterococcus faecalis (strain ATCC 700802 / V583)	vanRB
C4712512	154	405	0.0147831	0.00615244	0.41618	0	C9Q739	2e-46	159	227	40.53	233	ABC transporter ATP-binding protein	Vibrio sp. RC341	VCJ_001954
C4713320	2	471	0.000191989	0.00715506	37.2681	0	P25256	7e-16	77	184	31.52	548	Tylosin resistance ATP-binding protein TlrC	Streptomyces fradiae	tlrC
C4713756	8	901	0.000767955	0.0136873	17.823	0	P21861	9e-24	95.9	169	31.95	171	Phosphinothricin N-acetyltransferase	Streptomyces coelicolor (strain ATCC BAA-471 / A3(2) / M145)	bar
C4714446	458	88	0.0439654	0.00133683	0.0304063	0	C5BDQ5	2e-42	150	203	38.42	325	Undecaprenyl-phosphate 4-deoxy-4-formamido-L-arabinose transferase	Edwardsiella ictaluri (strain 93-146)	arnC
C4714778	194	413	0.0186229	0.00627397	0.336895	0	P0AES8	6e-48	171	83	96.39	804	DNA gyrase subunit B	Shigella flexneri	gyrB
C4715350	709	182	0.06806	0.0027648	0.040623	0	F5SEL9	1e-41	146	205	40	232	ABC superfamily ATP binding cassette transporter, ABC protein	Desmospora sp. 8437	HMPREF9374_1550
C4715508	149	440	0.0143032	0.00668413	0.467318	0	Q04747	1e-09	58.5	99	32.32	3583	Surfactin synthase subunit 2	Bacillus subtilis (strain 168)	srfAB
C4715686	750	269	0.0719958	0.00408643	0.0567594	0	A0ZSZ3	4e-83	253	204	53.43	216	Chloramphenicol acetyltransferase	Photobacterium sp. TC21	cat
C4715696	1	362	9.59943e-05	0.00549921	57.2869	0	I0DZA0	7e-25	102	184	34.78	330	Undecaprenyl-phosphate 4-deoxy-4-formamido-L-arabinose transferase	Providencia stuartii (strain MRSN 2154)	arnC
C4716904	136	446	0.0130552	0.00677528	0.51897	0	C2LFH8	7e-10	59.3	99	33.33	660	Bifunctional polymyxin resistance protein ArnA	Proteus mirabilis ATCC 29906	arnA
C4718182	161	395	0.0154551	0.00600052	0.388256	0	O86094	2e-164	496	318	75.16	1368	DNA-directed RNA polymerase subunit beta	Legionella pneumophila	rpoB
C4719438	1682	367	0.161462	0.00557517	0.0345292	0	C6DAW5	1e-33	130	299	28.09	672	Bifunctional polymyxin resistance protein ArnA	Pectobacterium carotovorum subsp. carotovorum (strain PC1)	arnA
C4719762	469	24	0.0450213	0.000364589	0.00809813	0	P29783	7e-26	102	172	34.3	200	dTDP-4-dehydrorhamnose 3,5-epimerase	Streptomyces griseus	strM
C4722660	5	165	0.000479972	0.00250655	5.22228	0	P31668	8e-22	91.3	136	33.82	197	Phosphinothricin N-acetyltransferase	Alcaligenes faecalis	pat
C4722766	1	417	9.59943e-05	0.00633473	65.9907	0	E4SDJ2	1e-23	97.4	186	37.1	230	ABC transporter related protein	Caldicellulosiruptor kronotskyensis (strain DSM 18902 / VKM B-2412 / 2002)	Calkro_0274
C4725128	5	534	0.000479972	0.0081121	16.9012	0	O31501	4e-14	72.4	154	29.22	1052	Swarming motility protein SwrC	Bacillus subtilis (strain 168)	swrC
C4725802	1	144	9.59943e-05	0.00218753	22.7881	0	Q47748	4e-46	160	311	34.41	323	D-specific alpha-keto acid dehydrogenase	Enterococcus faecalis (strain ATCC 700802 / V583)	vanHB
C4727392	5	468	0.000479972	0.00710948	14.8123	0	O06967	4e-37	140	128	53.12	589	Multidrug resistance ABC transporter ATP-binding/permease protein BmrA	Bacillus subtilis (strain 168)	bmrA
C4728978	6	894	0.000575966	0.0135809	23.5794	0	O07550	4e-31	122	331	28.1	585	Probable multidrug resistance ABC transporter ATP-binding/permease protein YheI	Bacillus subtilis (strain 168)	yheI
C4730782	3	1092	0.000287983	0.0165888	57.6034	0	Q51487	3e-31	122	320	29.06	485	Outer membrane protein oprM	Pseudomonas aeruginosa (strain ATCC 15692 / PAO1 / 1C / PRS 101 / LMG 12228)	oprM
C4731192	10	878	0.000959943	0.0133379	13.8944	0	P80436	2e-29	117	202	35.64	527	Triostin synthetase I	Streptomyces triostinicus	trsA
C4731636	16	143	0.00153591	0.00217234	1.41437	0.183	Q51487	5e-37	139	324	29.63	485	Outer membrane protein oprM	Pseudomonas aeruginosa (strain ATCC 15692 / PAO1 / 1C / PRS 101 / LMG 12228)	oprM
C4733738	142	415	0.0136312	0.00630435	0.462494	0	P41177	6e-45	156	236	40.68	261	Monensin polyketide synthase putative ketoacyl reductase	Streptomyces cinnamonensis PE	3 SV
C4733792	183	436	0.017567	0.00662336	0.377035	0	P06992	6e-100	299	185	76.76	273	Ribosomal RNA small subunit methyltransferase A	Escherichia coli (strain K12)	rsmA
C4734136	754	151	0.0723797	0.00229387	0.0316922	0	P0C070	3e-15	75.9	234	26.07	1050	Multidrug/solvent efflux pump membrane transporter MepB	Pseudomonas putida	mepB
C4734726	154	516	0.0147831	0.00783866	0.530244	0	P13267	1e-16	80.5	172	34.3	1437	DNA polymerase III PolC-type	Bacillus subtilis (strain 168)	polC
C4739192	138	385	0.0132472	0.00584861	0.441497	0	P00956	2e-19	89.4	65	56.92	938	Isoleucine--tRNA ligase	Escherichia coli (strain K12)	ileS
C4740932	872	158	0.0837071	0.00240021	0.0286739	0	Q00982	4e-11	62	100	40	267	Beta-lactamase OXA-5	Pseudomonas aeruginosa	bla
C4741486	5	485	0.000479972	0.00736773	15.3503	0	O31501	2e-25	107	262	31.3	1052	Swarming motility protein SwrC	Bacillus subtilis (strain 168)	swrC
C4742056	565	149	0.0542368	0.00226349	0.0417334	0	D5QWB1	2e-30	117	199	36.18	275	ABC transporter related protein (Fragment)	Methylosinus trichosporium OB3b	MettrDRAFT_4087
C4743286	0	879	0	0.0133531	#DIV/0!	0	A5IJ00	2e-24	100	131	38.17	265	Maritimacin	Thermotoga petrophila (strain RKU-1 / ATCC BAA-488 / DSM 13995)	Tt_0144
C4744922	13	562	0.00124793	0.00853745	6.84131	0	Q8G2M6	1e-69	236	349	36.39	1051	Efflux pump membrane transporter BepE	Brucella suis biovar 1 (strain 1330)	be
C4745058	12	783	0.00115193	0.0118947	10.3259	0	P05530	2e-13	67.8	167	27.54	187	Protein mcbG	Escherichia coli	mcbG
C4745458	1078	1068	0.103482	0.0162242	0.156783	0	P0AEJ0	4e-16	78.6	83	40.96	512	Multidrug resistance protein B	Escherichia coli (strain K12)	emrB
C4746294	6	563	0.000575966	0.00855265	14.8492	0	Q8G2M6	1e-44	165	290	39.66	1051	Efflux pump membrane transporter BepE	Brucella suis biovar 1 (strain 1330)	be
C4747654	4	501	0.000383977	0.00761079	19.8209	0	Q8G2M6	5e-10	60.5	330	23.03	1051	Efflux pump membrane transporter BepE	Brucella suis biovar 1 (strain 1330)	be
C4748004	4	523	0.000383977	0.007945	20.6913	0	Q3J911	3e-52	184	281	38.08	680	Translation elongation factor 2 (EF-2/EF-G)	Nitrosococcus oceani (strain ATCC 19707 / NCIMB 11848)	Noc_2225
C4750220	10	647	0.000959943	0.00982871	10.2388	0	P52002	2e-16	80.1	123	40.65	1046	Multidrug resistance protein MexB	Pseudomonas aeruginosa (strain ATCC 15692 / PAO1 / 1C / PRS 101 / LMG 12228)	mexB
C4750728	3	439	0.000287983	0.00666894	23.1574	0	Q8G2M6	1e-95	308	361	45.98	1051	Efflux pump membrane transporter BepE	Brucella suis biovar 1 (strain 1330)	be
C4751692	3	380	0.000287983	0.00577266	20.0451	0	P29782	4e-16	77.4	232	24.57	328	dTDP-glucose 4,6-dehydratase	Streptomyces griseus	strE
C4751838	4	414	0.000383977	0.00628916	16.379	0	P25256	2e-30	121	228	39.04	548	Tylosin resistance ATP-binding protein TlrC	Streptomyces fradiae	tlrC
C4752776	1	480	9.59943e-05	0.00729178	75.9605	0	E8UR82	2e-17	80.1	113	38.05	230	ABC transporter related protein	Thermoanaerobacter brockii subsp. finnii (strain ATCC 43586 / DSM 3389 / AKO-1)	Thebr_2063
C4753518	9	450	0.000863949	0.00683604	7.91255	0	C4GHK3	4e-28	115	326	27.91	646	Putative uncharacterized protein	Kingella oralis ATCC 51147	GCWU000324_00337
C4754388	186	415	0.0178549	0.00630435	0.353087	0	G5DSR2	9e-26	108	151	36.42	660	TetB(P) ribosomal protection-like tetracycline resistance protein	Clostridium perfringens	tetB(P)
C4755976	5	1070	0.000479972	0.0162546	33.8657	0	Q51487	3e-10	60.8	150	30	485	Outer membrane protein oprM	Pseudomonas aeruginosa (strain ATCC 15692 / PAO1 / 1C / PRS 101 / LMG 12228)	oprM
C4756186	1279	160	0.122777	0.00243059	0.0197968	0	P08075	1e-19	88.2	351	23.36	355	Glucose-1-phosphate thymidylyltransferase	Streptomyces griseus	strD
C4758722	195	483	0.0187189	0.00733735	0.391976	0	Q06239	1e-33	126	223	34.08	231	Regulatory protein VanR	Enterococcus faecium	vanR
C4759274	335	828	0.0321581	0.0125783	0.39114	0	P0A6N2	0	636	369	94.04	394	Elongation factor Tu	Escherichia coli O6:H1 (strain CFT073 / ATCC 700928 / UPEC)	tufA
C4760048	20	17357	0.00191989	0.263674	137.338	0	Q8KWT4	7e-15	51.6	124	29.03	253	Bacilysin biosynthesis oxidoreductase BacC	Bacillus subtilis	bacC
C4762178	6	993	0.000575966	0.0150849	26.1905	0	Q7A7N0	5e-13	69.3	214	24.77	451	Multidrug export protein mepA	Staphylococcus aureus (strain N315)	mepA
C4765014	13	435	0.00124793	0.00660817	5.29532	0	P06992	2e-23	97.8	160	37.5	273	Ribosomal RNA small subunit methyltransferase A	Escherichia coli (strain K12)	rsmA
C4765790	4	366	0.000383977	0.00555998	14.48	0	P80436	8e-15	75.1	186	30.11	527	Triostin synthetase I	Streptomyces triostinicus	trsA
C4769286	1351	394	0.129688	0.00598533	0.0461517	0	P0AEJ0	3e-67	223	341	36.66	512	Multidrug resistance protein B	Escherichia coli (strain K12)	emrB
C4769926	5	533	0.000479972	0.00809691	16.8696	0	Q9HWC1	2e-11	62.8	204	29.9	248	Type III pantothenate kinase	Pseudomonas aeruginosa (strain ATCC 15692 / PAO1 / 1C / PRS 101 / LMG 12228)	coaX
C4771776	8	417	0.000767955	0.00633473	8.24883	0	P81288	1e-64	207	199	52.26	200	30S ribosomal protein S4	Geobacillus stearothermophilus	rpsD
C4771814	14	543	0.00134392	0.00824882	6.13788	0	P80436	3e-14	73.6	112	38.39	527	Triostin synthetase I	Streptomyces triostinicus	trsA
C4771890	5	515	0.000479972	0.00782347	16.2999	0	D0D285	1e-16	80.9	369	23.04	644	Macrolide export ATP-binding/permease protein MacB	Citreicella sp. SE45	CSE45_1856
C4771978	332	448	0.0318701	0.00680566	0.213544	0	P05530	2e-12	65.1	208	22.12	187	Protein mcbG	Escherichia coli	mcbG
C4772086	13	533	0.00124793	0.00809691	6.48829	0	P50870	4e-11	61.6	104	38.46	209	Streptogramin A acetyltransferase	Enterococcus faecium	vatD
C4772914	9	1289	0.000863949	0.0195815	22.6651	0	O31501	5e-21	94.7	268	26.87	1052	Swarming motility protein SwrC	Bacillus subtilis (strain 168)	swrC
C4773592	1279	245	0.122777	0.00372184	0.0303139	0	Q47744	4e-27	107	204	31.37	220	Regulatory protein VanRB	Enterococcus faecalis (strain ATCC 700802 / V583)	vanRB
C4773732	5	1110	0.000479972	0.0168622	35.1317	0	P32483	9e-33	130	191	39.27	723	Para-aminobenzoate synthase	Streptomyces griseus	pab
C4774446	4	1137	0.000383977	0.0172724	44.9828	0	P23364	1e-12	65.9	51	58.82	209	Chloramphenicol acetyltransferase	Agrobacterium tumefaciens (strain C58 / ATCC 33970)	cat
C4774754	4	1048	0.000383977	0.0159204	41.4618	0	Q70LM5	1e-14	75.9	212	25.47	7756	Linear gramicidin synthase subunit C	Brevibacillus parabrevis	lgrC
C4775724	186	496	0.0178549	0.00753484	0.422003	0	P16540	2e-22	97.8	209	30.14	421	Granaticin polyketide putative beta-ketoacyl synthase 1	Streptomyces violaceoruber	gra-orf1
C4777262	6	1487	0.000575966	0.0225893	39.2199	0	P52002	5e-19	88.6	419	23.15	1046	Multidrug resistance protein MexB	Pseudomonas aeruginosa (strain ATCC 15692 / PAO1 / 1C / PRS 101 / LMG 12228)	mexB
C4780092	3	551	0.000287983	0.00837035	29.0654	0	Q5HG20	2e-39	147	310	34.19	421	Diaminopimelate decarboxylase	Staphylococcus aureus (strain COL)	lysA
C4780580	7	551	0.00067196	0.00837035	12.4566	0	A7NH69	8e-26	104	85	54.12	230	ABC transporter related	Roseiflexus castenholzii (strain DSM 13941 / HLO8)	Rcas_0694
C4782238	8	495	0.000767955	0.00751964	9.79178	0	P0C063	9e-10	60.1	194	25.26	4451	Gramicidin S synthase 2	Aneurinibacillus migulanus	grsB
C4782880	7	495	0.00067196	0.00751964	11.1906	0	Q8G2M6	8e-67	230	415	38.07	1051	Efflux pump membrane transporter BepE	Brucella suis biovar 1 (strain 1330)	be
C4783842	575	118	0.0551968	0.00179256	0.0324759	0	P95827	2e-87	275	378	46.56	405	Macrolide efflux protein A	Streptococcus pyogenes	mefA
C4784310	805	171	0.0772755	0.0025977	0.033616	0	Q51429	1e-14	72.8	102	40.2	275	Beta-lactamase OXA-3	Pseudomonas aeruginosa	bla
C4784688	14	1146	0.00134392	0.0174091	12.954	0	Q49VK4	5e-09	56.6	131	32.06	342	Sensor histidine kinase GraS	Staphylococcus saprophyticus subsp. saprophyticus (strain ATCC 15305 / DSM 20229)	graS
C4785026	8	299	0.000767955	0.00454217	5.91463	0	A7Z4Y0	2e-57	202	289	42.21	746	Polyketide biosynthesis protein BaeE	Bacillus amyloliquefaciens (strain FZB42)	baeE
C4785656	551	1071	0.0528929	0.0162698	0.307599	0	P0AEJ0	3e-72	238	376	38.03	512	Multidrug resistance protein B	Escherichia coli (strain K12)	emrB
C4785928	31	19707	0.00297582	0.299373	100.602	0	F3ZU25	2e-157	462	244	93.03	640	Small GTP-binding protein	Bacteroides coprosuis DSM 18011	Bcop_0916
C4786690	155	503	0.0148791	0.00764117	0.51355	0	O06967	2e-34	134	160	44.38	589	Multidrug resistance ABC transporter ATP-binding/permease protein BmrA	Bacillus subtilis (strain 168)	bmrA
C4787194	1	518	9.59943e-05	0.00786904	81.974	0	O31501	1e-15	78.6	111	45.05	1052	Swarming motility protein SwrC	Bacillus subtilis (strain 168)	swrC
C4787940	5	508	0.000479972	0.00771713	16.0783	0	P36979	5e-40	148	208	37.02	384	Dual-specificity RNA methyltransferase RlmN	Escherichia coli (strain K12)	rlmN
C4789580	6	1354	0.000575966	0.0205689	35.712	0	Q9KJC2	5e-18	86.3	319	23.2	1050	Antibiotic efflux pump membrane transporter ArpB	Pseudomonas putida	arpB
C4789750	12	695	0.00115193	0.0105579	9.16537	0	P29785	1e-11	63.9	200	26	259	Glucose-1-phosphate thymidylyltransferase	Streptomyces griseus	strO
C4790782	15	859	0.00143992	0.0130492	9.06251	0	Q2MF70	3e-16	79.3	169	31.95	384	2-deoxy-scyllo-inosose synthase	Streptomyces lividus	livC
C4791240	8	1204	0.000767955	0.0182902	23.8168	0	Q8G2M6	2e-92	303	433	41.57	1051	Efflux pump membrane transporter BepE	Brucella suis biovar 1 (strain 1330)	be
C4791264	299	620	0.0287023	0.00941854	0.328146	0	E3CVJ0	9e-20	91.3	86	51.16	654	Small GTP-binding protein	Aminomonas paucivorans DSM 12260	Apau_1765
C4792038	1395	327	0.133912	0.00496752	0.0370954	0	D5QWB1	4e-29	115	203	36.45	275	ABC transporter related protein (Fragment)	Methylosinus trichosporium OB3b	MettrDRAFT_4087
C4792276	1920	448	0.184309	0.00680566	0.0369252	0	Q8CPC0	7e-13	70.1	119	36.97	840	Phosphatidylglycerol lysyltransferase	Staphylococcus epidermidis (strain ATCC 12228)	mprF
C4793634	5	489	0.000479972	0.0074285	15.4769	0	P21467	1e-47	163	151	54.3	166	30S ribosomal protein S5	Bacillus subtilis (strain 168)	rpsE
C4794168	8	1811	0.000767955	0.0275113	35.8241	0	Q4L8N9	6e-17	82	174	31.61	452	Multidrug export protein mepA	Staphylococcus haemolyticus (strain JCSC1435)	mepA
C4794886	12	715	0.00115193	0.0108617	9.42912	0	P58411	3e-18	85.5	367	25.89	371	Probable macrolide-specific efflux protein macA	Yersinia pestis	macA
C4795350	5	1315	0.000479972	0.0199764	41.62	0	Q08787	5e-15	77	190	30	1275	Surfactin synthase subunit 3	Bacillus subtilis (strain 168)	srfAC
C4796458	10	658	0.000959943	0.00999581	10.4129	0	B3QPP3	8e-52	121	352	26.14	651	ABC transporter related	Chlorobaculum parvum (strain NCIB 8327)	Cpar_1498
C4796538	19	610	0.00182389	0.00926663	5.08069	0	P0A0K8	5e-19	89	132	40.15	644	DNA gyrase subunit B	Staphylococcus aureus	gyrB
C4797280	5	1736	0.000479972	0.0263719	54.9447	0	P58411	8e-33	127	255	32.55	371	Probable macrolide-specific efflux protein macA	Yersinia pestis	macA
C4797368	11	1133	0.00105594	0.0172116	16.2999	0	Q9Z4X0	3e-20	89.7	145	42.07	258	Indole-3-glycerol phosphate synthase 2	Streptomyces coelicolor (strain ATCC BAA-471 / A3(2) / M145)	trpC2
C4798454	5	521	0.000479972	0.00791462	16.4898	0	P39640	6e-40	145	252	34.13	253	Bacilysin biosynthesis oxidoreductase BacC	Bacillus subtilis (strain 168)	bacC
C4799654	18	653	0.0017279	0.00991985	5.74099	0	P36556	3e-10	59.3	117	29.06	222	Transcriptional regulatory protein BasR	Salmonella typhimurium (strain LT2 / SGSC1412 / ATCC 700720)	basR
C4800476	4	1143	0.000383977	0.0173635	45.2202	0	P29782	3e-15	75.9	250	29.6	328	dTDP-glucose 4,6-dehydratase	Streptomyces griseus	strE
C4800616	25	514	0.00239986	0.00780828	3.25364	0	J3ETJ7	2e-46	166	221	38.01	360	Glycosyl transferase	Pseudomonas sp. GM21 PE	3 SV
C4801502	1567	317	0.150423	0.00481561	0.0320138	0	Q01767	4e-13	70.5	361	22.16	457	L-lysine-epsilon aminotransferase	Streptomyces clavuligerus (strain ATCC 27064 / DSM 738 / JCM 4710 / NBRC 13307 / NCIMB 12785 / NRRL 3585 / VKM Ac-602)	lat
C4801964	7	1490	0.00067196	0.0226349	33.6849	0	P25256	5e-26	110	228	31.14	548	Tylosin resistance ATP-binding protein TlrC	Streptomyces fradiae	tlrC
C4802662	16	1652	0.00153591	0.0250959	16.3394	0	E6J2D9	5e-80	251	218	57.34	230	Putative bacteriocin export ABC transporter, lactococcin 972 group	Streptococcus anginosus F0211	HMPREF0813_01429
C4802752	328	738	0.0314861	0.0112111	0.356065	0	Q6L738	2e-10	62	144	28.47	390	2-deoxy-scyllo-inosose synthase	Streptomyces kanamyceticus	kanC
C4803750	7	851	0.00067196	0.0129277	19.2388	0	P0A6N2	0	531	394	72.59	394	Elongation factor Tu	Escherichia coli O6:H1 (strain CFT073 / ATCC 700928 / UPEC)	tufA
C4803892	358	769	0.034366	0.011682	0.33993	0	P02918	6e-115	361	211	79.15	850	Penicillin-binding protein 1A	Escherichia coli (strain K12)	mrcA
C4804548	5	1510	0.000479972	0.0229387	47.7918	0	D1JU84	0	799	389	99.74	657	Translation elongation factor G	Bacteroides sp. 2_1_16	HMPREF0101_03535
C4804744	13	1794	0.00124793	0.027253	21.8386	0	P0A6N2	0	528	395	71.9	394	Elongation factor Tu	Escherichia coli O6:H1 (strain CFT073 / ATCC 700928 / UPEC)	tufA
C4805284	8	1635	0.000767955	0.0248376	32.3425	0	Q4L8N9	3e-18	86.3	271	26.57	452	Multidrug export protein mepA	Staphylococcus haemolyticus (strain JCSC1435)	mepA
C4805378	771	44	0.0740116	0.000668413	0.00903119	0	P08075	4e-32	125	190	36.32	355	Glucose-1-phosphate thymidylyltransferase	Streptomyces griseus	strD
C4805554	13	771	0.00124793	0.0117124	9.3855	0	P0A6N2	0	525	394	71.83	394	Elongation factor Tu	Escherichia coli O6:H1 (strain CFT073 / ATCC 700928 / UPEC)	tufA
C4805952	7	1592	0.00067196	0.0241844	35.9908	0	P0C070	4e-12	67.8	213	32.86	1050	Multidrug/solvent efflux pump membrane transporter MepB	Pseudomonas putida	mepB
C4806360	267	661	0.0256305	0.0100414	0.391775	0	P0A1X4	4e-62	208	116	85.34	341	UDP-3-O-(3-hydroxymyristoyl)glucosamine N-acyltransferase	Salmonella typhimurium (strain LT2 / SGSC1412 / ATCC 700720)	lpxD
C4806426	6	689	0.000575966	0.0104667	18.1725	0	I0GKI7	8e-43	160	262	33.21	674	Elongation factor G	Caldisericum exile (strain DSM 21853 / NBRC 104410 / AZM16c01)	fusA
C4806756	12	958	0.00115193	0.0145532	12.6337	0	O07190	2e-39	145	224	37.5	301	Fluoroquinolones export ATP-binding protein Rv2688c/MT2762	Mycobacterium tuberculosis	Rv2688c
C4807690	1170	220	0.112313	0.00334206	0.0297566	0	Q47744	4e-28	111	117	38.46	220	Regulatory protein VanRB	Enterococcus faecalis (strain ATCC 700802 / V583)	vanRB
C4807886	9	751	0.000863949	0.0114086	13.2052	0	P0AES8	5e-34	135	304	33.22	804	DNA gyrase subunit B	Shigella flexneri	gyrB
C4808676	10	639	0.000959943	0.00970718	10.1122	0	I0HDH1	6e-73	245	313	43.13	619	Putative translation elongation factor G	Actinoplanes missouriensis (strain ATCC 14538 / DSM 43046 / CBS 188.64 / JCM 3121 / NCIMB 12654 / NBRC 102363 / 431)	AMIS_58380
C4808692	9	771	0.000863949	0.0117124	13.5568	0	Q331Q7	9e-18	83.6	378	20.37	326	dTDP-4-dehydro-6-deoxyglucose reductase	Streptomyces sp.	gerKI
C4808842	10	626	0.000959943	0.00950969	9.90651	0	P24228	2e-25	108	388	25	477	D-alanyl-D-alanine carboxypeptidase dacB	Escherichia coli (strain K12)	dacB
C4809706	13	1977	0.00124793	0.030033	24.0663	0	P23212	8e-21	94.7	260	30.38	488	Erythromycin resistance ATP-binding protein MsrA	Staphylococcus epidermidis	msrA
C4809856	12	737	0.00115193	0.0111959	9.71925	0	Q4L8N9	1e-12	69.3	312	23.72	452	Multidrug export protein mepA	Staphylococcus haemolyticus (strain JCSC1435)	mepA
C4810304	5	754	0.000479972	0.0114542	23.8642	0	P32483	9e-46	170	229	41.05	723	Para-aminobenzoate synthase	Streptomyces griseus	pab
C4811006	288	748	0.0276464	0.011363	0.411013	0	P21645	4e-33	128	95	62.11	341	UDP-3-O-(3-hydroxymyristoyl)glucosamine N-acyltransferase	Escherichia coli (strain K12)	lpxD
C4811072	10	693	0.000959943	0.0105275	10.9668	0	Q9X5U0	2e-50	177	190	51.58	319	Sulfate adenylyltransferase subunit 2	Streptomyces lavendulae	mmcV
C4811328	4	547	0.000383977	0.00830959	21.6408	0	G7CRH6	1e-39	147	261	32.18	325	Undecaprenyl-phosphate 4-deoxy-4-formamido-L-arabinose transferase	Aeromonas salmonicida subsp. salmonicida 01-B526	arnC
C4811382	1379	394	0.132376	0.00598533	0.0452146	0	O07549	1e-26	113	377	25.73	673	Probable multidrug resistance ABC transporter ATP-binding/permease protein YheH	Bacillus subtilis (strain 168)	yheH
C4812334	6	695	0.000575966	0.0105579	18.3307	0	P30845	2e-20	94	282	29.08	547	Phosphoethanolamine transferase eptA	Escherichia coli (strain K12)	eptA
C4813072	9	636	0.000863949	0.0096616	11.1831	0	P44927	3e-35	137	253	33.99	510	Multidrug resistance protein B homolog	Haemophilus influenzae (strain ATCC 51907 / DSM 11121 / KW20 / Rd)	emrB
C4813428	8	1245	0.000767955	0.018913	24.6278	0	O85709	4e-47	176	307	33.22	841	GTP pyrophosphokinase	Streptomyces antibioticus	relA
C4814026	9	2015	0.000863949	0.0306103	35.4306	0	J2FZ66	2e-97	298	224	61.16	243	ABC-type antimicrobial peptide transport system, ATPase component	Brevibacillus sp. BC25 PE	3 SV
C4814054	4	773	0.000383977	0.0117428	30.582	0	P0AES8	2e-145	441	466	56.01	804	DNA gyrase subunit B	Shigella flexneri	gyrB
C4814880	7	677	0.00067196	0.0102844	15.3051	0	Q3A9Y5	3e-15	74.7	195	32.31	232	ABC transporter, ATP-binding protein	Carboxydothermus hydrogenoformans (strain Z-2901 / DSM 6008)	CHY_2240
C4815634	1486	447	0.142648	0.00679047	0.0476031	0	Q47744	1e-44	158	216	39.81	220	Regulatory protein VanRB	Enterococcus faecalis (strain ATCC 700802 / V583)	vanRB
C4815708	937	53	0.0899467	0.000805134	0.00895123	0	P23212	3e-18	86.7	469	23.45	488	Erythromycin resistance ATP-binding protein MsrA	Staphylococcus epidermidis	msrA
C4817736	370	823	0.0355179	0.0125024	0.352002	0	P63196	5e-76	239	124	93.55	124	30S ribosomal protein S12	Haemophilus influenzae (strain ATCC 51907 / DSM 11121 / KW20 / Rd)	rpsL
C4817952	11	2250	0.00105594	0.0341802	32.3695	0	P42332	2e-41	152	209	41.63	306	Bacitracin transport ATP-binding protein BcrA	Bacillus licheniformis	bcrA
C4818122	4	309	0.000383977	0.00469408	12.2249	0	Q99SZ7	5e-17	82	200	30	347	Sensor protein VraS	Staphylococcus aureus (strain N315)	vraS
C4818878	8	640	0.000767955	0.00972237	12.6601	0	Q8G2M6	5e-26	112	462	25.32	1051	Efflux pump membrane transporter BepE	Brucella suis biovar 1 (strain 1330)	be
C4819050	8	2107	0.000767955	0.0320079	41.6794	0	C7M538	3e-10	59.7	159	30.82	226	ABC transporter related	Capnocytophaga ochracea (strain ATCC 27872 / DSM 7271 / JCM 12966 / VPI 2845)	Coch_0175
C4819364	9	1062	0.000863949	0.0161331	18.6736	0	Q99XG5	3e-40	156	179	46.37	889	DNA gyrase subunit A	Staphylococcus aureus (strain N315)	gyrA
C4819420	10	2090	0.000959943	0.0317496	33.0745	0	D6MLV4	5e-17	81.3	88	42.05	299	Crb3	uncultured bacterium AOCarb3	crb3
C4820378	11	1804	0.00105594	0.0274049	25.9532	0	P32483	2e-10	63.2	111	37.84	723	Para-aminobenzoate synthase	Streptomyces griseus	pab
C4820584	9	1509	0.000863949	0.0229235	26.5334	0	D9SRP7	7e-27	115	140	41.43	658	Small GTP-binding protein	Clostridium cellulovorans (strain ATCC 35296 / DSM 3052 / OCM 3 / 743B)	Clocel_0643
C4820678	10	1166	0.000959943	0.0177129	18.4521	0	P42332	6e-28	114	198	37.88	306	Bacitracin transport ATP-binding protein BcrA	Bacillus licheniformis	bcrA
C4820752	18	906	0.0017279	0.0137632	7.9653	0	P13267	9e-22	99.8	254	33.07	1437	DNA polymerase III PolC-type	Bacillus subtilis (strain 168)	polC
C4820992	8	790	0.000767955	0.012001	15.6273	0	Q9Z4X0	3e-29	117	198	38.89	258	Indole-3-glycerol phosphate synthase 2	Streptomyces coelicolor (strain ATCC BAA-471 / A3(2) / M145)	trpC2
C4821092	7	1373	0.00067196	0.0208575	31.0398	0	Q2FKQ0	1e-68	239	349	38.11	887	DNA gyrase subunit A	Staphylococcus aureus (strain USA300)	gyrA
C4821382	1349	298	0.129496	0.00452698	0.0349583	0	Q7A4R9	1e-10	61.2	117	31.62	209	Response regulator protein VraR	Staphylococcus aureus (strain N315)	vraR
C4821492	7	920	0.00067196	0.0139759	20.7987	0	P44469	2e-20	94.4	225	29.33	651	Penicillin-binding protein 2	Haemophilus influenzae (strain ATCC 51907 / DSM 11121 / KW20 / Rd)	mrdA
C4821666	13	789	0.00124793	0.0119859	9.60462	0	O85709	5e-109	349	483	39.34	841	GTP pyrophosphokinase	Streptomyces antibioticus	relA
C4821722	6	726	0.000575966	0.0110288	19.1484	0	Q8G2M6	6e-60	216	532	31.58	1051	Efflux pump membrane transporter BepE	Brucella suis biovar 1 (strain 1330)	be
C4821928	4	757	0.000383977	0.0114997	29.949	0	P0ACH7	3e-10	58.5	107	30.84	127	Multiple antibiotic resistance protein MarA	Shigella flexneri	marA
C4822010	10	813	0.000959943	0.0123504	12.8658	0	O52248	2e-14	75.9	309	27.18	1050	Toluene efflux pump membrane transporter TtgB	Pseudomonas putida	ttgB
C4822440	21	1117	0.00201588	0.0169686	8.41745	0	Q8G2M6	3e-117	377	529	49.15	1051	Efflux pump membrane transporter BepE	Brucella suis biovar 1 (strain 1330)	be
C4822622	6	806	0.000575966	0.0122441	21.2584	0	E4Q5V5	3e-79	253	221	54.75	241	ABC transporter related protein	Caldicellulosiruptor owensensis (strain ATCC 700167 / DSM 13100 / OL)	Calow_1994
C4822842	16	911	0.00153591	0.0138392	9.01042	0	A1TAC7	3e-15	78.6	240	29.17	1100	Lysylphosphatidylglycerol biosynthesis bifunctional protein LysX	Mycobacterium vanbaalenii (strain DSM 7251 / PYR-1)	lysX
C4822866	858	62	0.0823632	0.000941854	0.0114354	0	A6D667	2e-18	88.6	177	28.81	660	Bifunctional polymyxin resistance protein ArnA	Vibrio shilonii AK1	arnA
C4822964	6	1685	0.000575966	0.0255972	44.4422	0	I0WH50	4e-12	65.9	85	38.82	236	ABC transporter ATP-binding protein yknY	Imtechella halotolerans K1 PE	3 SV
C4823456	11	2265	0.00105594	0.0344081	32.5853	0	P40802	2e-11	63.5	218	27.06	249	Putative polyketide biosynthesis enoyl-CoA isomerase pksI	Bacillus subtilis (strain 168)	pksI
C4823572	298	886	0.0286063	0.0134594	0.470505	0	P0AD65	8e-101	323	220	74.55	633	Penicillin-binding protein 2	Escherichia coli (strain K12)	mrdA
C4823580	7	751	0.00067196	0.0114086	16.9781	0	P41368	3e-109	355	511	36.59	1024	Isoleucine--tRNA ligase	Staphylococcus aureus	ileS
C4823860	16	1983	0.00153591	0.0301242	19.6132	0	P16543	7e-20	89.7	215	33.95	249	Granaticin polyketide synthase putative ketoacyl reductase 2	Streptomyces violaceoruber	gra-orf6
C4824228	389	785	0.0373418	0.0119251	0.31935	0	P37871	2e-60	219	267	45.32	1199	DNA-directed RNA polymerase subunit beta'	Bacillus subtilis (strain 168)	rpoC
C4825270	382	902	0.0366698	0.0137025	0.373671	0	D9T731	4e-12	68.6	181	32.04	651	Small GTP-binding protein	Micromonospora aurantiaca (strain ATCC 27029 / DSM 43813 / JCM 10878 / NBRC 16125 / INA 9442)	Micau_2532
C4825284	13	1948	0.00124793	0.0295925	23.7133	0	P56029	5e-61	205	215	49.3	234	50S ribosomal protein L1	Helicobacter pylori (strain ATCC 700392 / 26695)	rplA
C4825296	423	930	0.0406056	0.0141278	0.347928	0	D0LB45	2e-72	254	414	36.71	1138	Lysylphosphatidylglycerol biosynthesis bifunctional protein LysX	Gordonia bronchialis (strain ATCC 25592 / DSM 43247 / JCM 3198 / NCTC 10667)	lysX
C4825458	2117	710	0.20322	0.0107858	0.0530743	0	P15557	9e-61	214	545	31.74	558	Acylase ACY 1	Pseudomonas sp. (strain SE83)	acyI
C4825972	12	1122	0.00115193	0.0170445	14.7965	0	O85709	3e-24	107	318	23.9	841	GTP pyrophosphokinase	Streptomyces antibioticus	relA
C4826348	14	969	0.00134392	0.0147203	10.9532	0	G7ZMW4	5e-21	94.7	120	38.33	364	Ribosomal RNA large subunit methyltransferase N	Staphylococcus aureus subsp. aureus MSHR1132	rlmN
C4826420	29	940	0.00278384	0.0142797	5.12951	0	P52477	3e-27	114	303	32.67	383	Multidrug resistance protein mexA	Pseudomonas aeruginosa (strain ATCC 15692 / PAO1 / 1C / PRS 101 / LMG 12228)	mexA
C4826504	8	961	0.000767955	0.0145987	19.0099	0	Q8X3J5	2e-10	63.5	307	23.78	1037	Multidrug resistance protein MdtF	Escherichia coli O157:H7	mdtF
C4826730	25	1799	0.00239986	0.027329	11.3877	0	P30843	3e-26	108	225	36	222	Transcriptional regulatory protein BasR	Escherichia coli (strain K12)	basR
C4826858	8	1851	0.000767955	0.0281189	36.6153	0	G0B3T2	6e-11	64.7	187	30.48	648	Phosphonate-transporting ATPase	Serratia plymuthica (strain AS9)	SerAS9_1651
C4826930	11	905	0.00105594	0.013748	13.0197	0	P29781	1e-14	74.7	189	29.63	304	dTDP-4-dehydrorhamnose reductase	Streptomyces griseus	strL
C4827066	16	778	0.00153591	0.0118188	7.69495	0	F9Z8W8	7e-53	184	128	75	263	Undecaprenyl-diphosphatase	Odoribacter splanchnicus (strain ATCC 29572 / DSM 20712 / JCM 15291 / NCTC 10825 / 1651/6)	uppP
C4827250	16	2093	0.00153591	0.0317952	20.7012	0	P36556	2e-33	129	220	33.64	222	Transcriptional regulatory protein BasR	Salmonella typhimurium (strain LT2 / SGSC1412 / ATCC 700720)	basR
C4827356	2209	616	0.212052	0.00935778	0.0441297	0	Q00982	1e-32	127	163	38.65	267	Beta-lactamase OXA-5	Pseudomonas aeruginosa	bla
C4827566	416	942	0.0399336	0.0143101	0.358347	0	O85709	6e-78	268	330	45.76	841	GTP pyrophosphokinase	Streptomyces antibioticus	relA
C4827616	16	896	0.00153591	0.0136113	8.86206	0	Q8D342	7e-23	100	226	30.09	323	Undecaprenyl-phosphate 4-deoxy-4-formamido-L-arabinose transferase	Wigglesworthia glossinidia brevipalpis	arnC
C4827624	11	1789	0.00105594	0.0271771	25.7374	0	P20831	0	642	532	57.71	889	DNA gyrase subunit A	Staphylococcus aureus	gyrA
C4827652	8	879	0.000767955	0.0133531	17.3878	0	D7ART7	4e-39	145	212	37.26	229	ABC transporter related protein	Thermoanaerobacter mathranii (strain DSM 11426 / CIP 108742 / A3)	Tmath_0303
C4827714	2381	614	0.228563	0.0093274	0.040809	0	A7HS38	2e-23	104	223	33.63	653	ABC transporter related	Parvibaculum lavamentivorans (strain DS-1 / DSM 13023 / NCIMB 13966)	Plav_1100
C4827858	2002	652	0.192181	0.00990466	0.0515383	0	Q47744	3e-37	139	215	37.21	220	Regulatory protein VanRB	Enterococcus faecalis (strain ATCC 700802 / V583)	vanRB
C4827946	13	1809	0.00124793	0.0274809	22.0212	0	A5EYB8	4e-09	58.9	104	32.69	644	Macrolide-specific ABC-type efflux carrier protein	Dichelobacter nodosus (strain VCS1703A)	DNO_0872
C4828052	12	857	0.00115193	0.0130189	11.3018	0	G4HG71	4e-25	109	403	26.8	650	Small GTP-binding protein	Paenibacillus lactis 154	PaelaDRAFT_3196
C4828292	10	866	0.000959943	0.0131556	13.7045	0	P30843	2e-11	63.5	73	42.47	222	Transcriptional regulatory protein BasR	Escherichia coli (strain K12)	basR
C4828576	12	840	0.00115193	0.0127606	11.0776	0	Q92G78	2e-33	136	312	31.73	790	Penicillin-binding protein 1A	Rickettsia conorii (strain ATCC VR-613 / Malish 7)	mrcA
C4828784	8	981	0.000767955	0.0149026	19.4055	0	Q06240	2e-14	74.7	244	25	384	Sensor protein VanS	Enterococcus faecium	vanS
C4828930	3	962	0.000287983	0.0146139	50.7458	0	P29782	2e-41	154	187	45.99	328	dTDP-glucose 4,6-dehydratase	Streptomyces griseus	strE
C4829128	9	918	0.000863949	0.0139455	16.1416	0	Q9R9J1	1e-16	84	310	27.42	3971	Mycosubtilin synthase subunit A	Bacillus subtilis	mycA
C4829184	9	1638	0.000863949	0.0248832	28.8017	0	A8Z182	2e-14	74.7	176	26.7	346	Sensor histidine kinase GraS	Staphylococcus aureus (strain USA300 / TCH1516)	graS
C4829192	14	2027	0.00134392	0.0307926	22.9125	0	P95827	4e-60	209	401	35.41	405	Macrolide efflux protein A	Streptococcus pyogenes	mefA
C4829568	8	1224	0.000767955	0.018594	24.2124	0	P80436	1e-46	174	544	27.39	527	Triostin synthetase I	Streptomyces triostinicus	trsA
C4829632	20	2369	0.00191989	0.035988	18.7448	0	P25256	9e-33	132	521	24.18	548	Tylosin resistance ATP-binding protein TlrC	Streptomyces fradiae	tlrC
C4829708	16	1012	0.00153591	0.0153735	10.0094	0	A6EA88	7e-79	257	284	45.07	296	Beta-lactamase	Pedobacter sp. BAL39	PBAL39_09056
C4830042	14	941	0.00134392	0.0142949	10.6367	0	P14290	4e-24	104	332	29.22	366	Erythromycin biosynthesis sensory transduction protein eryC1	Saccharopolyspora erythraea (strain NRRL 23338)	eryC1
C4830054	9	1033	0.000863949	0.0156925	18.1637	0	O85709	2e-87	296	641	30.11	841	GTP pyrophosphokinase	Streptomyces antibioticus	relA
C4830068	10	1128	0.000959943	0.0171357	17.8507	0	P16543	4e-19	87.8	190	30	249	Granaticin polyketide synthase putative ketoacyl reductase 2	Streptomyces violaceoruber	gra-orf6
C4830084	48	1005	0.00460773	0.0152672	3.31338	0	P0AC12	6e-170	493	271	100	271	Dihydropteroate synthase type-2	Shigella flexneri	sulII
C4830240	6	946	0.000575966	0.0143709	24.9509	0	P44469	2e-66	234	602	30.07	651	Penicillin-binding protein 2	Haemophilus influenzae (strain ATCC 51907 / DSM 11121 / KW20 / Rd)	mrdA
C4830262	18	1292	0.0017279	0.019627	11.3589	0	P52002	9e-10	61.6	141	34.75	1046	Multidrug resistance protein MexB	Pseudomonas aeruginosa (strain ATCC 15692 / PAO1 / 1C / PRS 101 / LMG 12228)	mexB
C4830358	9	2812	0.000863949	0.0427177	49.4446	0	Q8G2M6	3e-89	305	555	32.97	1051	Efflux pump membrane transporter BepE	Brucella suis biovar 1 (strain 1330)	be
C4830368	16	944	0.00153591	0.0143405	9.33681	0	P25256	2e-20	95.1	244	31.97	548	Tylosin resistance ATP-binding protein TlrC	Streptomyces fradiae	tlrC
C4830918	10	3017	0.000959943	0.0458319	47.7443	0	P0C070	2e-79	278	743	30.82	1050	Multidrug/solvent efflux pump membrane transporter MepB	Pseudomonas putida	mepB
C4830948	14	2237	0.00134392	0.0339827	25.2862	0	F4C464	4e-18	84.7	201	31.34	251	Phosphonate-transporting ATPase	Sphingobacterium sp. (strain 21)	Sph21_3516
C4831084	8	1637	0.000767955	0.024868	32.3821	0	Q331Q7	4e-21	95.1	367	23.43	326	dTDP-4-dehydro-6-deoxyglucose reductase	Streptomyces sp.	gerKI
C4831124	444	1101	0.0426215	0.0167255	0.39242	0	P37871	0	676	524	66.6	1199	DNA-directed RNA polymerase subunit beta'	Bacillus subtilis (strain 168)	rpoC
C4831184	16	1082	0.00153591	0.0164369	10.7017	0	Q8KWT4	8e-15	74.7	192	29.69	253	Bacilysin biosynthesis oxidoreductase BacC	Bacillus subtilis	bacC
C4831344	2920	760	0.280303	0.0115453	0.0411886	0	Q0ALE8	2e-28	115	197	37.56	226	ABC transporter related protein	Maricaulis maris (strain MCS10)	Mmar10_2609
C4831400	10	1045	0.000959943	0.0158748	16.5372	0	E4S5E3	2e-46	166	136	56.62	225	ABC transporter related protein	Caldicellulosiruptor kristjanssonii (strain ATCC 700853 / DSM 12137 / I77R1B)	Calkr_0014
C4831538	1641	373	0.157527	0.00566632	0.0359705	0	G4A1Z2	4e-95	253	223	55.16	644	ABC transporter related protein	Aggregatibacter actinomycetemcomitans serotype d str. I63B	I63B_1150
C4831580	20	988	0.00191989	0.0150089	7.8176	0	O34825	2e-54	190	288	42.01	288	Polyketide biosynthesis malonyl CoA-acyl carrier protein transacylase PksC	Bacillus subtilis (strain 168)	pksC
C4831584	22	2116	0.00211188	0.0321446	15.2209	0	Q8G2M6	4e-14	75.9	163	34.97	1051	Efflux pump membrane transporter BepE	Brucella suis biovar 1 (strain 1330)	be
C4831656	8	1132	0.000767955	0.0171964	22.3925	0	Q8KWT4	3e-15	76.3	138	31.88	253	Bacilysin biosynthesis oxidoreductase BacC	Bacillus subtilis	bacC
C4831740	14	2893	0.00134392	0.0439481	32.7014	0	P25256	1e-23	105	248	32.26	548	Tylosin resistance ATP-binding protein TlrC	Streptomyces fradiae	tlrC
C4831814	18	2395	0.0017279	0.0363829	21.0562	0	P41177	4e-37	141	255	34.9	261	Monensin polyketide synthase putative ketoacyl reductase	Streptomyces cinnamonensis PE	3 SV
C4831854	13	2914	0.00124793	0.0442672	35.4726	0	P0AES8	2e-42	165	392	32.14	804	DNA gyrase subunit B	Shigella flexneri	gyrB
C4831902	1395	273	0.133912	0.0041472	0.0309695	0	P06107	2e-48	170	154	51.95	161	Lincosamide resistance protein	Staphylococcus haemolyticus	linA
C4831932	11	824	0.00105594	0.0125175	11.8544	0	Q47748	1e-53	190	320	34.69	323	D-specific alpha-keto acid dehydrogenase	Enterococcus faecalis (strain ATCC 700802 / V583)	vanHB
C4831956	18	3149	0.0017279	0.0478371	27.6851	0	P44469	6e-69	242	633	29.54	651	Penicillin-binding protein 2	Haemophilus influenzae (strain ATCC 51907 / DSM 11121 / KW20 / Rd)	mrdA
C4832406	701	1433	0.067292	0.021769	0.3235	0	P60723	6e-127	383	201	93.03	201	50S ribosomal protein L4	Escherichia coli (strain K12)	rplD
C4832484	12	1163	0.00115193	0.0176674	15.3372	0	P08075	4e-10	62	74	37.84	355	Glucose-1-phosphate thymidylyltransferase	Streptomyces griseus	strD
C4832672	11	2707	0.00105594	0.0411226	38.9441	0	Q8GMH4	5e-49	181	264	38.64	493	2-amino-4-deoxychorismate synthase	Streptomyces globisporus	sgcD
C4832684	11	2241	0.00105594	0.0340435	32.24	0	P42332	6e-17	82	305	30.82	306	Bacitracin transport ATP-binding protein BcrA	Bacillus licheniformis	bcrA
C4832734	9	886	0.000863949	0.0134594	15.5789	0	Q8X4L0	4e-09	58.9	353	22.1	385	Multidrug resistance protein MdtE	Escherichia coli O157:H7	mdtE
C4832776	14	934	0.00134392	0.0141886	10.5576	0	P29781	3e-48	174	276	38.04	304	dTDP-4-dehydrorhamnose reductase	Streptomyces griseus	strL
C4832818	20	2501	0.00191989	0.0379932	19.7893	0	P81288	4e-67	224	201	54.73	200	30S ribosomal protein S4	Geobacillus stearothermophilus	rpsD
C4832828	7	3258	0.00067196	0.0494929	73.6545	0	D5QCN7	2e-154	468	518	45.56	524	Peptide chain release factor 3	Gluconacetobacter hansenii ATCC 23769	GXY_04454
C4832880	10	1222	0.000959943	0.0185636	19.3383	0	C2LFH8	4e-37	148	243	34.57	660	Bifunctional polymyxin resistance protein ArnA	Proteus mirabilis ATCC 29906	arnA
C4832914	18	2466	0.0017279	0.0374615	21.6804	0	P29781	3e-45	166	260	38.08	304	dTDP-4-dehydrorhamnose reductase	Streptomyces griseus	strL
C4833006	14	1357	0.00134392	0.0206145	15.339	0	P52002	3e-36	147	509	25.93	1046	Multidrug resistance protein MexB	Pseudomonas aeruginosa (strain ATCC 15692 / PAO1 / 1C / PRS 101 / LMG 12228)	mexB
C4833064	18	2328	0.0017279	0.0353651	20.4671	0	O25608	5e-17	81.3	212	24.06	210	Oxygen-insensitive NADPH nitroreductase	Helicobacter pylori (strain ATCC 700392 / 26695)	rdxA
C4833148	21	1045	0.00201588	0.0158748	7.87487	0	P52002	1e-41	164	217	40.09	1046	Multidrug resistance protein MexB	Pseudomonas aeruginosa (strain ATCC 15692 / PAO1 / 1C / PRS 101 / LMG 12228)	mexB
C4833190	884	1469	0.084859	0.0223159	0.262976	0	P0A2Y9	6e-09	57	128	33.59	238	ATP synthase subunit a	Streptococcus pneumoniae (strain ATCC BAA-255 / R6)	atpB
C4833298	18	1218	0.0017279	0.0185029	10.7083	0	Q8L1B1	4e-43	169	634	24.61	1030	Isoleucine--tRNA ligase 2	Pseudomonas fluorescens	ileS2
C4833314	26	2388	0.00249585	0.0362766	14.5347	0	P41368	2e-85	298	367	41.14	1024	Isoleucine--tRNA ligase	Staphylococcus aureus	ileS
C4833410	16	3092	0.00153591	0.0469712	30.582	0	O31501	2e-24	109	387	24.55	1052	Swarming motility protein SwrC	Bacillus subtilis (strain 168)	swrC
C4833428	14	1147	0.00134392	0.0174243	12.9653	0	P04174	7e-37	138	159	48.43	162	Dihydrofolate reductase	Neisseria gonorrhoeae	folA
C4833484	23	1351	0.00220787	0.0205233	9.29553	0	P12833	5e-41	150	162	48.15	162	Dihydrofolate reductase type 3	Salmonella typhimurium	dhfrIII
C4833532	21	2916	0.00201588	0.0442975	21.9743	0	P0A0K8	7e-32	132	230	36.09	644	DNA gyrase subunit B	Staphylococcus aureus	gyrB
C4833642	13	1394	0.00124793	0.0211765	16.9694	0	G2I217	3e-90	300	315	49.21	520	Translation peptide chain release factor 3	Gluconacetobacter xylinus (strain NBRC 3288 / BCRC 11682 / LMG 1693)	prfC
C4833696	22	3075	0.00211188	0.0467129	22.1192	0	P45345	7e-31	130	412	29.13	781	Penicillin-binding protein 1B	Haemophilus influenzae (strain ATCC 51907 / DSM 11121 / KW20 / Rd)	mrcB
C4833698	20	1380	0.00191989	0.0209639	10.9193	0	O31501	2e-44	174	361	31.86	1052	Swarming motility protein SwrC	Bacillus subtilis (strain 168)	swrC
C4833706	16	1288	0.00153591	0.0195663	12.7392	0	P56029	2e-66	224	219	50.68	234	50S ribosomal protein L1	Helicobacter pylori (strain ATCC 700392 / 26695)	rplA
C4833726	22	3073	0.00211188	0.0466826	22.1048	0	P24228	1e-20	95.5	258	27.91	477	D-alanyl-D-alanine carboxypeptidase dacB	Escherichia coli (strain K12)	dacB
C4833758	30	2880	0.00287983	0.0437507	15.1921	0	Q9X5U0	2e-79	264	300	47.33	319	Sulfate adenylyltransferase subunit 2	Streptomyces lavendulae	mmcV
C4833792	27	4253	0.00259185	0.0646082	24.9275	0	O24968	8e-17	82	292	24.32	306	Putative beta-lactamase hcpD	Helicobacter pylori (strain ATCC 700392 / 26695)	hcpD
C4833890	17	2928	0.0016319	0.0444798	27.2564	0	P73248	9e-36	139	219	39.73	289	Dihydropteroate synthase	Synechocystis sp. (strain PCC 6803 / Kazusa)	folP
C4833902	13	2934	0.00124793	0.044571	35.716	0	E4RYC1	1e-28	117	221	33.03	251	ABC transporter related protein	Leadbetterella byssophila (strain DSM 17132 / KACC 11308 / 4M15)	Lbys_2493
C4833950	405	1812	0.0388777	0.0275265	0.708027	0	P02982	0	697	399	99.75	399	Tetracycline resistance protein, class A	Escherichia coli	tetA
C4833958	34	1592	0.00326381	0.0241844	7.40987	0	P94967	8e-26	110	237	32.07	389	Alanine racemase	Mycobacterium smegmatis	alr
C4833968	21	2275	0.00201588	0.03456	17.1439	0	P13364	6e-167	515	519	55.49	806	DNA gyrase subunit B	Pseudomonas putida	gyrB
C4833976	16	3523	0.00153591	0.0535186	34.8449	0	Q8G2M6	3e-83	293	382	43.46	1051	Efflux pump membrane transporter BepE	Brucella suis biovar 1 (strain 1330)	be
C4834014	25	1636	0.00239986	0.0248528	10.3559	0	Q10765	1e-115	385	540	39.26	1041	Isoleucine--tRNA ligase	Mycobacterium tuberculosis	ileS
C4834038	24	3726	0.00230386	0.0566024	24.5685	0	I0HDH1	9e-137	430	622	39.39	619	Putative translation elongation factor G	Actinoplanes missouriensis (strain ATCC 14538 / DSM 43046 / CBS 188.64 / JCM 3121 / NCIMB 12654 / NBRC 102363 / 431)	AMIS_58380
C4834056	13	1404	0.00124793	0.0213284	17.0911	0	P12256	1e-24	106	312	30.77	338	Penicillin acylase	Lysinibacillus sphaericus PE	1 SV
C4834064	22	2773	0.00211188	0.0421252	19.9468	0	Q8KWT4	2e-31	125	254	32.28	253	Bacilysin biosynthesis oxidoreductase BacC	Bacillus subtilis	bacC
C4834070	20	2656	0.00191989	0.0403478	21.0157	0	P29782	5e-79	263	366	39.07	328	dTDP-glucose 4,6-dehydratase	Streptomyces griseus	strE
C4834134	22	1229	0.00211188	0.01867	8.84048	0	P52002	6e-25	111	538	24.35	1046	Multidrug resistance protein MexB	Pseudomonas aeruginosa (strain ATCC 15692 / PAO1 / 1C / PRS 101 / LMG 12228)	mexB
C4834140	12	1820	0.00115193	0.027648	24.0014	0	B4UKE3	2e-17	83.6	128	34.38	253	ABC transporter-related protein	Anaeromyxobacter sp. (strain K)	AnaeK_3059
C4834142	25	2452	0.00239986	0.0372488	15.5213	0	P02918	2e-51	194	559	29.87	850	Penicillin-binding protein 1A	Escherichia coli (strain K12)	mrcA
C4834212	23	1570	0.00220787	0.0238502	10.8024	0	P25256	3e-29	123	259	31.66	548	Tylosin resistance ATP-binding protein TlrC	Streptomyces fradiae	tlrC
C4834258	12	3933	0.00115193	0.059747	51.8668	0	P26839	5e-10	60.1	123	34.96	219	Virginiamycin A acetyltransferase	Staphylococcus aureus	vat
C4834330	23	3002	0.00220787	0.045604	20.6552	0	P32010	3e-38	147	219	34.25	330	Daunorubicin/doxorubicin resistance ATP-binding protein DrrA	Streptomyces peucetius	drrA
C4834340	13	1447	0.00124793	0.0219817	17.6146	0	Q00719	6e-27	111	170	34.12	221	O-methyltransferase mdmC	Streptomyces mycarofaciens	mdmC
C4834358	16	2733	0.00153591	0.0415176	27.0312	0	Q00719	3e-24	103	174	32.76	221	O-methyltransferase mdmC	Streptomyces mycarofaciens	mdmC
C4834384	21	1463	0.00201588	0.0222247	11.0248	0	P0C070	5e-19	92.4	687	21.69	1050	Multidrug/solvent efflux pump membrane transporter MepB	Pseudomonas putida	mepB
C4834438	20	2247	0.00191989	0.0341346	17.7795	0	Q3M963	3e-13	70.5	110	37.27	224	ABC transporter-like protein	Anabaena variabilis (strain ATCC 29413 / PCC 7937)	Ava_2860
C4834440	26	3795	0.00249585	0.0576506	23.0986	0	P29753	9e-30	122	249	32.53	343	Vancomycin C-type resistance protein VanC	Enterococcus gallinarum	vanC
C4834482	19	1637	0.00182389	0.024868	13.6346	0	P0AC15	1e-11	66.2	74	44.59	282	Dihydropteroate synthase	Shigella flexneri	folP
C4834508	16	3373	0.00153591	0.0512399	33.3613	0	Q8GMH4	1e-16	84	216	31.02	493	2-amino-4-deoxychorismate synthase	Streptomyces globisporus	sgcD
C4834536	28	1383	0.00268784	0.0210094	7.81647	0	Q06239	6e-11	63.2	129	33.33	231	Regulatory protein VanR	Enterococcus faecium	vanR
C4834538	27	3378	0.00259185	0.0513159	19.799	0	P42332	4e-29	120	221	31.22	306	Bacitracin transport ATP-binding protein BcrA	Bacillus licheniformis	bcrA
C4834544	31	3797	0.00297582	0.057681	19.3832	0	O31501	4e-53	202	1015	25.22	1052	Swarming motility protein SwrC	Bacillus subtilis (strain 168)	swrC
C4834622	31	1577	0.00297582	0.0239565	8.05038	0	P40806	2e-12	71.6	329	23.71	5043	Polyketide synthase PksJ	Bacillus subtilis (strain 168)	pksJ
C4834632	19	4999	0.00182389	0.0759408	41.6367	0	P29782	9e-73	247	337	40.36	328	dTDP-glucose 4,6-dehydratase	Streptomyces griseus	strE
C4834634	22	1666	0.00211188	0.0253085	11.9839	0	Q03132	2e-16	84.7	223	34.08	3567	Erythronolide synthase, modules 3 and 4	Saccharopolyspora erythraea	eryA
C4834652	39	3867	0.00374378	0.0587444	15.6912	0	P28601	1e-50	180	199	48.74	207	50S ribosomal protein L4	Geobacillus stearothermophilus	rplD
C4834722	844	1806	0.0810192	0.0274353	0.338627	0	O86094	7e-121	410	328	59.45	1368	DNA-directed RNA polymerase subunit beta	Legionella pneumophila	rpoB
C4834724	23	3804	0.00220787	0.0577873	26.1733	0	O85709	7e-117	387	725	32.41	841	GTP pyrophosphokinase	Streptomyces antibioticus	relA
C4834748	20	2797	0.00191989	0.0424898	22.1314	0	P44928	2e-16	82	237	24.47	390	Multidrug resistance protein A homolog	Haemophilus influenzae (strain ATCC 51907 / DSM 11121 / KW20 / Rd)	emrA
C4834770	56	1845	0.00537568	0.0280278	5.21381	0	C3F395	1e-32	132	366	28.69	428	GTP-binding elongation factor protein, TetM/TetO	Bacillus thuringiensis serovar monterrey BGSC 4AJ1 PE	3 SV
C4834786	40	1600	0.00383977	0.0243059	6.33004	0	Q9RLW0	4e-28	121	145	44.14	651	TetT	Streptococcus pyogenes	tetT
C4834806	23	2254	0.00220787	0.034241	15.5086	0	O25608	3e-12	67	204	25.49	210	Oxygen-insensitive NADPH nitroreductase	Helicobacter pylori (strain ATCC 700392 / 26695)	rdxA
C4834828	21	2726	0.00201588	0.0414112	20.5425	0	P36556	6e-37	141	221	38.01	222	Transcriptional regulatory protein BasR	Salmonella typhimurium (strain LT2 / SGSC1412 / ATCC 700720)	basR
C4834842	17	1753	0.0016319	0.0266302	16.3185	0	D0LB45	2e-109	374	499	40.08	1138	Lysylphosphatidylglycerol biosynthesis bifunctional protein LysX	Gordonia bronchialis (strain ATCC 25592 / DSM 43247 / JCM 3198 / NCTC 10667)	lysX
C4834852	803	1773	0.0770835	0.026934	0.349413	0	P0A7V8	4e-124	385	206	89.81	206	30S ribosomal protein S4	Escherichia coli (strain K12)	rpsD
C4834886	20	4373	0.00191989	0.0664311	34.6016	0	P25051	2e-10	63.5	77	38.96	343	Vancomycin/teicoplanin A-type resistance protein VanA	Enterococcus faecium	vanA
C4834900	25	3350	0.00239986	0.0508905	21.2056	0	Q8KWT4	1e-17	84.7	252	28.17	253	Bacilysin biosynthesis oxidoreductase BacC	Bacillus subtilis	bacC
C4834922	26	3938	0.00249585	0.0598229	23.9689	0	Q8G2M6	1e-135	446	611	38.46	1051	Efflux pump membrane transporter BepE	Brucella suis biovar 1 (strain 1330)	be
C4834944	6	3535	0.000575966	0.0537009	93.2362	0	D2C0D7	1e-31	132	194	34.54	663	Bifunctional polymyxin resistance protein ArnA	Dickeya dadantii (strain Ech586)	arnA
C4834948	22	3198	0.00211188	0.0485815	23.0039	0	P29783	2e-22	98.2	187	34.22	200	dTDP-4-dehydrorhamnose 3,5-epimerase	Streptomyces griseus	strM
C4834950	21	1658	0.00201588	0.025187	12.4943	0	P23212	1e-24	108	440	28.41	488	Erythromycin resistance ATP-binding protein MsrA	Staphylococcus epidermidis	msrA
C4834958	20	1830	0.00191989	0.0277999	14.48	0	P25256	5e-51	191	548	29.2	548	Tylosin resistance ATP-binding protein TlrC	Streptomyces fradiae	tlrC
C4835060	29	4337	0.00278384	0.0658842	23.6667	0	P42332	3e-34	135	223	33.18	306	Bacitracin transport ATP-binding protein BcrA	Bacillus licheniformis	bcrA
C4835062	16	4323	0.00153591	0.0656716	42.7574	0	Q9R9J1	7e-18	89.7	339	26.55	3971	Mycosubtilin synthase subunit A	Bacillus subtilis	mycA
C4835142	35	4380	0.0033598	0.0665375	19.804	0	H3SHS4	1e-22	103	147	44.9	658	Tetracycline resistance protein	Paenibacillus dendritiformis C454	PDENDC454_15457
C4835148	35	1973	0.0033598	0.0299722	8.92083	0	Q4L8N9	5e-46	174	424	29.48	452	Multidrug export protein mepA	Staphylococcus haemolyticus (strain JCSC1435)	mepA
C4835178	19	4330	0.00182389	0.0657779	36.0646	0	P08075	2e-09	60.5	225	23.56	355	Glucose-1-phosphate thymidylyltransferase	Streptomyces griseus	strD
C4835184	49	2306	0.00470372	0.0350309	7.44749	0	P0C003	0	555	279	100	279	Dihydropteroate synthase type-1	Pseudomonas aeruginosa	sulI
C4835186	27	2174	0.00259185	0.0330257	12.7421	0	O82855	3e-46	175	371	30.46	456	Multidrug resistance protein NorM	Vibrio parahaemolyticus serotype O3:K6 (strain RIMD 2210633)	norM
C4835214	24	3773	0.00230386	0.0573164	24.8784	0	P16657	6e-22	98.2	262	30.92	262	Enoyl-[acyl-carrier-protein] reductase [NADH] FabI	Salmonella typhimurium (strain LT2 / SGSC1412 / ATCC 700720)	fabI
C4835258	28	4922	0.00268784	0.0747711	27.8183	0	O52271	0	1063	1316	46.05	1374	DNA-directed RNA polymerase subunit beta	Rickettsia prowazekii (strain Madrid E)	rpoB
C4835302	24	2221	0.00230386	0.0337397	14.6448	0	P37871	0	1061	1060	51.13	1199	DNA-directed RNA polymerase subunit beta'	Bacillus subtilis (strain 168)	rpoC
C4835322	27	5071	0.00259185	0.0770346	29.7219	0	H7FTC2	7e-32	127	203	40.89	228	ABC transporter	Flavobacterium frigoris PS1	HJ01_01898
C4835324	30	3408	0.00287983	0.0517716	17.9773	0	Q5HG20	7e-54	197	386	34.46	421	Diaminopimelate decarboxylase	Staphylococcus aureus (strain COL)	lysA
C4835340	33	2148	0.00316781	0.0326307	10.3007	0	G5H890	1e-36	142	100	67	265	Undecaprenyl-diphosphatase	Alistipes indistinctus YIT 12060	uppP
C4835358	15	4825	0.00143992	0.0732975	50.9041	0	O34825	3e-51	185	289	40.83	288	Polyketide biosynthesis malonyl CoA-acyl carrier protein transacylase PksC	Bacillus subtilis (strain 168)	pksC
C4835362	18	2078	0.0017279	0.0315673	18.2692	0	H2BSS0	2e-28	117	230	34.78	232	ABC transporter related protein	Gillisia limnaea DSM 15749	Gilli_3046
C4835374	25	4244	0.00239986	0.0644715	26.8647	0	Q06239	5e-31	124	231	36.36	231	Regulatory protein VanR	Enterococcus faecium	vanR
C4835390	32	5010	0.00307182	0.0761079	24.7762	0	O31501	9e-23	105	226	29.2	1052	Swarming motility protein SwrC	Bacillus subtilis (strain 168)	swrC
C4835424	22	5175	0.00211188	0.0786145	37.2249	0	Q4L8N9	1e-21	99.4	466	22.75	452	Multidrug export protein mepA	Staphylococcus haemolyticus (strain JCSC1435)	mepA
C4835450	33	7499	0.00316781	0.113919	35.9613	0	O25021	5e-21	96.3	328	28.05	355	Putative beta-lactamase hcpE	Helicobacter pylori (strain ATCC 700392 / 26695)	hc
C4835454	26	5052	0.00249585	0.0767459	30.7494	0	P58777	1e-21	96.7	209	30.14	219	Chloramphenicol acetyltransferase	Klebsiella sp.	cat
C4835468	32	5713	0.00307182	0.0867873	28.2527	0	P12256	9e-36	141	273	29.3	338	Penicillin acylase	Lysinibacillus sphaericus PE	1 SV
C4835486	27	5501	0.00259185	0.0835668	32.2422	0	P37871	0	1058	1077	51.35	1199	DNA-directed RNA polymerase subunit beta'	Bacillus subtilis (strain 168)	rpoC
C4835492	20	2329	0.00191989	0.0353803	18.4283	0	Q05174	7e-22	100	391	28.39	450	L-lysine-epsilon aminotransferase	Nocardia lactamdurans	lat
C4835494	32	4626	0.00307182	0.0702745	22.8772	0	Q47748	2e-09	60.8	244	23.77	323	D-specific alpha-keto acid dehydrogenase	Enterococcus faecalis (strain ATCC 700802 / V583)	vanHB
C4835510	40	5604	0.00383977	0.0851315	22.171	0	P45272	1e-11	48.1	261	21.84	464	Multidrug resistance protein hmrM	Haemophilus influenzae (strain ATCC 51907 / DSM 11121 / KW20 / Rd)	hmrM
C4835516	47	4719	0.00451173	0.0716873	15.8891	0	Q7WTR3	1e-53	197	410	29.51	457	Multidrug resistance protein MdtK	Erwinia amylovora	mdtK
C4835518	21	4743	0.00201588	0.0720519	35.7421	0	P29782	4e-81	273	362	41.99	328	dTDP-glucose 4,6-dehydratase	Streptomyces griseus	strE
C4835560	20	2454	0.00191989	0.0372792	19.4174	0	Q9F5K6	2e-10	63.5	153	28.76	287	23S rRNA (uridine(2479)-2'-O)-methyltransferase	Streptomyces viridochromogenes	aviRb
C4835590	40	5936	0.00383977	0.090175	23.4844	0	P09401	1e-24	108	352	28.98	449	Streptomycin-6-phosphate phosphatase	Streptomyces griseus	strK
C4835596	80	8044	0.00767955	0.122198	15.9121	0	Q9HWC1	1e-11	66.2	149	32.21	248	Type III pantothenate kinase	Pseudomonas aeruginosa (strain ATCC 15692 / PAO1 / 1C / PRS 101 / LMG 12228)	coaX
C4835610	49	2786	0.00470372	0.0423227	8.9977	0	Q9XAK7	2e-38	149	335	30.45	346	Putative D-alanine--D-lactate ligase	Streptomyces coelicolor (strain ATCC BAA-471 / A3(2) / M145)	SCO3595
C4835642	24	5419	0.00230386	0.0823211	35.7318	0	Q9KHL7	1e-39	158	369	33.06	711	Amino-acid racemase	Enterococcus faecalis	vanTG
C4835654	32	4743	0.00307182	0.0720519	23.4558	0	H4E790	6e-57	204	351	32.76	364	Ribosomal RNA large subunit methyltransferase N	Staphylococcus aureus subsp. aureus CIG2018	rlmN
C4835662	20	2933	0.00191989	0.0445558	23.2075	0	Q02578	1e-56	205	421	37.53	422	Putative polyketide beta-ketoacyl synthase 1	Streptomyces cyaneus	curA
C4835668	37	5823	0.00355179	0.0884584	24.9053	0	Q5HJZ0	1e-54	207	504	30.36	887	DNA gyrase subunit A	Staphylococcus aureus (strain COL)	gyrA
C4835672	20	2947	0.00191989	0.0447685	23.3183	0	P14290	2e-89	298	332	47.89	366	Erythromycin biosynthesis sensory transduction protein eryC1	Saccharopolyspora erythraea (strain NRRL 23338)	eryC1
C4835674	28	5989	0.00268784	0.0909801	33.8488	0	O31501	1e-85	306	1067	27.46	1052	Swarming motility protein SwrC	Bacillus subtilis (strain 168)	swrC
C4835696	44	6119	0.00422375	0.092955	22.0077	0	P23648	3e-10	63.2	145	30.34	318	Nisin-resistance protein	Lactococcus lactis subsp. lactis	nsr
C4835700	48	2622	0.00460773	0.0398313	8.64446	0	Q6L738	8e-28	118	268	30.97	390	2-deoxy-scyllo-inosose synthase	Streptomyces kanamyceticus	kanC
C4835716	39	6182	0.00374378	0.093912	25.0848	0	Q8L1B1	6e-53	203	822	24.09	1030	Isoleucine--tRNA ligase 2	Pseudomonas fluorescens	ileS2
C4835718	34	5172	0.00326381	0.0785689	24.0728	0	P42332	9e-27	114	214	32.71	306	Bacitracin transport ATP-binding protein BcrA	Bacillus licheniformis	bcrA
C4835742	56	4764	0.00537568	0.0723709	13.4626	0	E2N222	2e-12	68.6	227	28.63	226	Macrolide export ATP-binding/permease protein MacB	Capnocytophaga sputigena ATCC 33612	CAPSP0001_1836
C4835746	2551	152	0.244882	0.00230906	0.0094293	0	P29782	7e-24	105	343	26.24	328	dTDP-glucose 4,6-dehydratase	Streptomyces griseus	strE
C4835772	18	2561	0.0017279	0.0389047	22.5156	0	O86094	0	1057	1321	44.74	1368	DNA-directed RNA polymerase subunit beta	Legionella pneumophila	rpoB
C4835774	30	5758	0.00287983	0.0874709	30.3736	0	P06992	7e-36	140	255	34.9	273	Ribosomal RNA small subunit methyltransferase A	Escherichia coli (strain K12)	rsmA
C4835776	16	2197	0.00153591	0.0333751	21.7298	0	P32483	4e-25	112	196	37.24	723	Para-aminobenzoate synthase	Streptomyces griseus	pab
C4835806	38	5254	0.00364779	0.0798146	21.8803	0	P21467	3e-49	175	161	55.28	166	30S ribosomal protein S5	Bacillus subtilis (strain 168)	rpsE
C4835830	23	6070	0.00220787	0.0922106	41.7645	0	P58411	7e-15	77.8	317	24.61	371	Probable macrolide-specific efflux protein macA	Yersinia pestis	macA
C4835844	41	3478	0.00393577	0.052835	13.4243	0	P42332	1e-18	89	302	29.14	306	Bacitracin transport ATP-binding protein BcrA	Bacillus licheniformis	bcrA
C4835864	21	6315	0.00201588	0.0959324	47.5883	0	G7CRH6	2e-12	70.5	171	29.24	325	Undecaprenyl-phosphate 4-deoxy-4-formamido-L-arabinose transferase	Aeromonas salmonicida subsp. salmonicida 01-B526	arnC
C4835880	105	3776	0.0100794	0.057362	5.69101	0	P50870	1e-10	62.8	169	31.36	209	Streptogramin A acetyltransferase	Enterococcus faecium	vatD
C4835910	35	6803	0.0033598	0.103346	30.7595	0	A0KGY7	9e-49	179	304	34.54	326	Undecaprenyl-phosphate 4-deoxy-4-formamido-L-arabinose transferase	Aeromonas hydrophila subsp. hydrophila (strain ATCC 7966 / NCIB 9240)	arnC
C4835928	31	9657	0.00297582	0.146701	49.2977	0	O25608	1e-10	63.2	203	25.62	210	Oxygen-insensitive NADPH nitroreductase	Helicobacter pylori (strain ATCC 700392 / 26695)	rdxA
C4835944	39	5706	0.00374378	0.086681	23.1533	0	Q8FCI8	1e-21	102	422	25.36	1037	Multidrug resistance protein MdtF	Escherichia coli O6:H1 (strain CFT073 / ATCC 700928 / UPEC)	mdtF
C4835968	30	3068	0.00287983	0.0466066	16.1838	0	Q8G2M6	0	762	1032	42.73	1051	Efflux pump membrane transporter BepE	Brucella suis biovar 1 (strain 1330)	be
C4835970	77	3235	0.00739156	0.0491435	6.6486	0	Q02578	7e-88	296	419	40.33	422	Putative polyketide beta-ketoacyl synthase 1	Streptomyces cyaneus	curA
C4835978	73	2675	0.00700759	0.0406365	5.79892	0	B5BCP8	1e-67	236	387	36.18	379	UDP-4-amino-4-deoxy-L-arabinose--oxoglutarate aminotransferase	Salmonella paratyphi A (strain AKU_12601)	arnB
C4835984	34	3328	0.00326381	0.0505563	15.49	0	E2N222	1e-12	69.7	223	29.15	226	Macrolide export ATP-binding/permease protein MacB	Capnocytophaga sputigena ATCC 33612	CAPSP0001_1836
C4835998	40	7211	0.00383977	0.109544	28.5287	0	Q92G78	5e-20	97.1	235	30.21	790	Penicillin-binding protein 1A	Rickettsia conorii (strain ATCC VR-613 / Malish 7)	mrcA
C4836002	32	3005	0.00307182	0.0456496	14.8608	0	O34825	1e-53	192	295	40	288	Polyketide biosynthesis malonyl CoA-acyl carrier protein transacylase PksC	Bacillus subtilis (strain 168)	pksC
C4836010	31	6038	0.00297582	0.0917245	30.8232	0	P21645	2e-53	194	332	35.84	341	UDP-3-O-(3-hydroxymyristoyl)glucosamine N-acyltransferase	Escherichia coli (strain K12)	lpxD
C4836014	76	3045	0.00729557	0.0462572	6.34045	0	P59852	6e-78	276	697	28.98	703	Lactococcin-G-processing and transport ATP-binding protein LagD	Lactococcus lactis subsp. lactis	lagD
C4836026	1543	3309	0.148119	0.0502677	0.339373	0	P0A7W4	3e-96	310	166	92.77	167	30S ribosomal protein S5	Salmonella typhimurium (strain LT2 / SGSC1412 / ATCC 700720)	rpsE
C4836028	38	5897	0.00364779	0.0895825	24.5581	0	Q05174	7e-20	94.4	433	25.17	450	L-lysine-epsilon aminotransferase	Nocardia lactamdurans	lat
C4836034	46	9461	0.00441574	0.143724	32.5481	0	P25256	3e-43	169	529	28.54	548	Tylosin resistance ATP-binding protein TlrC	Streptomyces fradiae	tlrC
C4836042	28	3148	0.00268784	0.0478219	17.7919	0	P25256	5e-49	186	549	31.51	548	Tylosin resistance ATP-binding protein TlrC	Streptomyces fradiae	tlrC
C4836056	25	2920	0.00239986	0.0443583	18.4837	0	Q01767	1e-16	84.3	424	25.47	457	L-lysine-epsilon aminotransferase	Streptomyces clavuligerus (strain ATCC 27064 / DSM 738 / JCM 4710 / NBRC 13307 / NCIMB 12785 / NRRL 3585 / VKM Ac-602)	lat
C4836076	34	6741	0.00326381	0.102404	31.3756	0	Q8G2M6	4e-57	216	1078	23.65	1051	Efflux pump membrane transporter BepE	Brucella suis biovar 1 (strain 1330)	be
C4836098	29	3770	0.00278384	0.0572708	20.5726	0	P06992	1e-33	134	256	32.42	273	Ribosomal RNA small subunit methyltransferase A	Escherichia coli (strain K12)	rsmA
C4836104	36	12179	0.0034558	0.185014	53.5372	0	P32483	5e-42	166	267	38.58	723	Para-aminobenzoate synthase	Streptomyces griseus	pab
C4836116	40	8502	0.00383977	0.129156	33.6362	0	P09401	3e-27	117	405	29.38	449	Streptomycin-6-phosphate phosphatase	Streptomyces griseus	strK
C4836130	1276	2994	0.122489	0.0454825	0.371319	0	Q9K619	1e-34	136	218	32.57	253	Bacitracin export ATP-binding protein BceA	Bacillus halodurans (strain ATCC BAA-125 / DSM 18197 / FERM 7344 / JCM 9153 / C-125)	bceA
C4836144	32	7518	0.00307182	0.114207	37.1791	0	P25256	1e-57	212	546	31.32	548	Tylosin resistance ATP-binding protein TlrC	Streptomyces fradiae	tlrC
C4836180	44	8387	0.00422375	0.127409	30.1648	0	D0LB45	3e-97	344	500	37.8	1138	Lysylphosphatidylglycerol biosynthesis bifunctional protein LysX	Gordonia bronchialis (strain ATCC 25592 / DSM 43247 / JCM 3198 / NCTC 10667)	lysX
C4836214	30	3272	0.00287983	0.0497056	17.2599	0	P21645	6e-58	207	327	37.31	341	UDP-3-O-(3-hydroxymyristoyl)glucosamine N-acyltransferase	Escherichia coli (strain K12)	lpxD
C4836256	55	3036	0.00527969	0.0461205	8.73545	0	P46105	1e-10	66.2	289	31.83	578	Probable actinorhodin transporter	Streptomyces coelicolor (strain ATCC BAA-471 / A3(2) / M145)	actII-2
C4836258	42	3405	0.00403176	0.051726	12.8296	0	Q5HG20	8e-41	159	379	32.19	421	Diaminopimelate decarboxylase	Staphylococcus aureus (strain COL)	lysA
C4836270	42	3660	0.00403176	0.0555998	13.7904	0	O07564	5e-15	78.6	310	25.16	350	NTD biosynthesis operon putative oxidoreductase NtdC	Bacillus subtilis (strain 168)	ntdC
C4836334	174	11766	0.016703	0.17874	10.701	0	O25728	8e-15	77	276	23.91	290	Putative beta-lactamase hcpC	Helicobacter pylori (strain ATCC 700392 / 26695)	hcpC
C4836340	39	3400	0.00374378	0.0516501	13.7962	0	P09401	2e-16	84.3	381	28.08	449	Streptomycin-6-phosphate phosphatase	Streptomyces griseus	strK
C4836388	34	3539	0.00326381	0.0537617	16.4721	0	Q05174	6e-16	82.8	343	22.74	450	L-lysine-epsilon aminotransferase	Nocardia lactamdurans	lat
C4836408	48	7521	0.00460773	0.114253	24.796	0	Q01767	3e-13	74.3	184	28.26	457	L-lysine-epsilon aminotransferase	Streptomyces clavuligerus (strain ATCC 27064 / DSM 738 / JCM 4710 / NBRC 13307 / NCIMB 12785 / NRRL 3585 / VKM Ac-602)	lat
C4836416	34	4336	0.00326381	0.065869	20.1817	0	P36556	3e-30	123	200	35.5	222	Transcriptional regulatory protein BasR	Salmonella typhimurium (strain LT2 / SGSC1412 / ATCC 700720)	basR
C4836436	55	6503	0.00527969	0.0987884	18.711	0	Q51793	2e-10	63.2	83	36.14	222	Phenazine biosynthesis protein phzG	Pseudomonas fluorescens	phzG
C4836442	45	4021	0.00431975	0.0610838	14.1406	0	C2LFH8	7e-37	150	294	31.29	660	Bifunctional polymyxin resistance protein ArnA	Proteus mirabilis ATCC 29906	arnA
C4836446	45	7832	0.00431975	0.118977	27.5427	0	P41368	4e-128	434	688	35.76	1024	Isoleucine--tRNA ligase	Staphylococcus aureus	ileS
C4836452	31	4055	0.00297582	0.0616003	20.7003	0	P29753	4e-38	150	337	30.27	343	Vancomycin C-type resistance protein VanC	Enterococcus gallinarum	vanC
C4836456	55	8587	0.00527969	0.130447	24.7073	0	Q8G2M6	7e-17	87.4	566	21.02	1051	Efflux pump membrane transporter BepE	Brucella suis biovar 1 (strain 1330)	be
C4836458	51	7011	0.00489571	0.106506	21.7549	0	Q02578	5e-78	269	424	37.97	422	Putative polyketide beta-ketoacyl synthase 1	Streptomyces cyaneus	curA
C4836466	68	8463	0.00652762	0.128563	19.6953	0	P39846	6e-13	74.7	521	23.03	2560	Plipastatin synthase subunit B	Bacillus subtilis (strain 168)	ppsB
C4836484	51	4612	0.00489571	0.0700618	14.3109	0	P13267	8e-16	84	360	25	1437	DNA polymerase III PolC-type	Bacillus subtilis (strain 168)	polC
C4836496	81	13494	0.00777554	0.20499	26.3634	0	P09401	2e-31	131	435	32.41	449	Streptomycin-6-phosphate phosphatase	Streptomyces griseus	strK
C4836500	26	15364	0.00249585	0.233398	93.5142	0	P25051	3e-33	135	255	31.37	343	Vancomycin/teicoplanin A-type resistance protein VanA	Enterococcus faecium	vanA
C4836512	60	10292	0.00575966	0.156348	27.1453	0	B3QPP3	4e-90	211	218	49.08	651	ABC transporter related	Chlorobaculum parvum (strain NCIB 8327)	Cpar_1498
C4836540	53	4608	0.0050877	0.0700011	13.7589	0	P0A0K8	0	652	641	55.85	644	DNA gyrase subunit B	Staphylococcus aureus	gyrB
C4836546	49	3950	0.00470372	0.0600052	12.757	0	Q47748	3e-12	70.1	169	28.4	323	D-specific alpha-keto acid dehydrogenase	Enterococcus faecalis (strain ATCC 700802 / V583)	vanHB
C4836558	62	7772	0.00595165	0.118066	19.8375	0	Q06239	4e-36	140	224	37.95	231	Regulatory protein VanR	Enterococcus faecium	vanR
C4836562	74	9395	0.00710358	0.142721	20.0915	0	P44927	2e-65	235	483	28.57	510	Multidrug resistance protein B homolog	Haemophilus influenzae (strain ATCC 51907 / DSM 11121 / KW20 / Rd)	emrB
C4836564	48	3812	0.00460773	0.0579089	12.5678	0	E8L9W3	7e-14	77.4	208	32.69	707	ABC transporter related protein	Methylocystis sp. ATCC 49242	Met49242DRAFT_4256
C4836586	58	4208	0.00556767	0.0639246	11.4814	0	Q06239	8e-13	70.9	117	29.91	231	Regulatory protein VanR	Enterococcus faecium	vanR
C4836590	55	15699	0.00527969	0.238487	45.1706	0	P39793	2e-59	224	614	31.27	914	Penicillin-binding protein 1A/1B	Bacillus subtilis (strain 168)	ponA
C4836600	74	4798	0.00710358	0.0728874	10.2607	0	P32483	3e-10	65.5	139	30.22	723	Para-aminobenzoate synthase	Streptomyces griseus	pab
C4836620	56	4293	0.00537568	0.0652158	12.1316	0	P20831	0	863	835	51.74	889	DNA gyrase subunit A	Staphylococcus aureus	gyrA
C4836642	63	10517	0.00604764	0.159766	26.4179	0	A6EA88	3e-67	233	276	41.3	296	Beta-lactamase	Pedobacter sp. BAL39	PBAL39_09056
C4836646	47	9142	0.00451173	0.138878	30.7815	0	P13267	2e-24	112	552	25.72	1437	DNA polymerase III PolC-type	Bacillus subtilis (strain 168)	polC
C4836668	51	16709	0.00489571	0.25383	51.8474	0	P42332	9e-36	142	223	36.77	306	Bacitracin transport ATP-binding protein BcrA	Bacillus licheniformis	bcrA
C4836672	47	5439	0.00451173	0.0826249	18.3133	0	O52248	2e-46	184	1039	22.23	1050	Toluene efflux pump membrane transporter TtgB	Pseudomonas putida	ttgB
C4836676	59	6067	0.00566367	0.092165	16.273	0	O86094	0	1126	1374	45.49	1368	DNA-directed RNA polymerase subunit beta	Legionella pneumophila	rpoB
C4836686	101	11403	0.00969543	0.173225	17.8667	0	I0GKI7	2e-132	436	715	34.27	674	Elongation factor G	Caldisericum exile (strain DSM 21853 / NBRC 104410 / AZM16c01)	fusA
C4836688	63	18804	0.00604764	0.285655	47.2342	0	G1Y0T4	4e-24	110	262	32.44	647	Macrolide transport protein ABC-type efflux carrier	Azospirillum amazonense Y2	macB
C4836702	51	5827	0.00489571	0.0885191	18.081	0	A8GCD5	9e-10	64.3	267	25.47	648	ABC transporter-related protein	Serratia proteamaculans (strain 568)	Spro_1671
C4836736	47	5862	0.00451173	0.0890508	19.7376	0	Q3KCC3	1e-10	65.9	143	35.66	382	UDP-4-amino-4-deoxy-L-arabinose--oxoglutarate aminotransferase	Pseudomonas fluorescens (strain Pf0-1)	arnB
C4836746	67	19776	0.00643162	0.300421	46.71	0	Q9KHL7	9e-43	169	380	30.79	711	Amino-acid racemase	Enterococcus faecalis	vanTG
C4836752	64	9915	0.00614364	0.150621	24.5165	0	C4K4T4	6e-28	122	341	28.15	670	Bifunctional polymyxin resistance protein ArnA	Hamiltonella defensa subsp. Acyrthosiphon pisum (strain 5AT)	arnA
C4836756	68	19948	0.00652762	0.303034	46.4234	0	O25728	5e-23	103	254	28.35	290	Putative beta-lactamase hcpC	Helicobacter pylori (strain ATCC 700392 / 26695)	hcpC
C4836758	56	6229	0.00537568	0.094626	17.6026	0	H8XVK6	3e-63	219	220	47.73	229	Probable ABC-type transport system, ATPase component	Flavobacterium indicum (strain DSM 17447 / CIP 109464 / GPTSA100-9)	KQS_10205
C4836790	64	20360	0.00614364	0.309293	50.3436	0	Q8GMH4	4e-51	192	285	40.35	493	2-amino-4-deoxychorismate synthase	Streptomyces globisporus	sgcD
C4836792	86	9779	0.00825551	0.148555	17.9946	0	P14290	1e-86	293	368	42.66	366	Erythromycin biosynthesis sensory transduction protein eryC1	Saccharopolyspora erythraea (strain NRRL 23338)	eryC1
C4836794	65	7401	0.00623963	0.11243	18.0187	0	E4Q5V5	2e-19	91.7	206	30.58	241	ABC transporter related protein	Caldicellulosiruptor owensensis (strain ATCC 700167 / DSM 13100 / OL)	Calow_1994
C4836810	63	24303	0.00604764	0.369192	61.0472	0	Q05174	1e-14	79.7	374	24.06	450	L-lysine-epsilon aminotransferase	Nocardia lactamdurans	lat
C4836816	81	11543	0.00777554	0.175352	22.5517	0	Q8FAX1	2e-09	62	220	27.73	343	Multidrug resistance protein MdtN	Escherichia coli O6:H1 (strain CFT073 / ATCC 700928 / UPEC)	mdtN
C4836818	66	5478	0.00633563	0.0832174	13.1348	0	H8DUD6	1e-13	75.1	215	25.58	327	Undecaprenyl-phosphate 4-deoxy-4-formamido-L-arabinose transferase	Pantoea sp. Sc1	arnC
C4836834	67	7196	0.00643162	0.109316	16.9966	0	P25256	2e-42	167	528	29.92	548	Tylosin resistance ATP-binding protein TlrC	Streptomyces fradiae	tlrC
C4836846	71	20365	0.0068156	0.309369	45.3913	0	O87579	9e-79	283	659	31.71	798	Penicillin-binding protein 1A	Neisseria lactamica	mrcA
C4836856	68	6193	0.00652762	0.0940791	14.4125	0	Q47748	4e-20	95.5	234	28.21	323	D-specific alpha-keto acid dehydrogenase	Enterococcus faecalis (strain ATCC 700802 / V583)	vanHB
C4836864	66	7062	0.00633563	0.10728	16.9329	0	P52002	3e-38	157	1061	22.81	1046	Multidrug resistance protein MexB	Pseudomonas aeruginosa (strain ATCC 15692 / PAO1 / 1C / PRS 101 / LMG 12228)	mexB
C4836868	72	23678	0.00691159	0.359697	52.0426	0	Q07868	2e-53	203	424	33.25	716	Penicillin-binding protein 2B	Bacillus subtilis (strain 168)	pbpB
C4836880	103	6872	0.00988742	0.104394	10.5583	0	I0GKI7	6e-79	280	340	41.18	674	Elongation factor G	Caldisericum exile (strain DSM 21853 / NBRC 104410 / AZM16c01)	fusA
C4836888	132	15851	0.0126713	0.240796	19.0033	0	Q9F5K6	4e-12	69.7	150	28.67	287	23S rRNA (uridine(2479)-2'-O)-methyltransferase	Streptomyces viridochromogenes	aviRb
C4836896	67	6021	0.00643162	0.0914662	14.2213	0	Q9KHL7	7e-37	151	348	31.61	711	Amino-acid racemase	Enterococcus faecalis	vanTG
C4836902	82	7697	0.00787154	0.116927	14.8544	0	P18330	4e-52	201	803	24.16	943	Isoleucine--tRNA ligase 1	Pseudomonas fluorescens	ileS1
C4836906	75	5973	0.00719958	0.090737	12.6031	0	P25256	7e-46	178	525	27.43	548	Tylosin resistance ATP-binding protein TlrC	Streptomyces fradiae	tlrC
C4836908	136	11361	0.0130552	0.172587	13.2198	0	Q06240	3e-12	71.2	246	24.8	384	Sensor protein VanS	Enterococcus faecium	vanS
C4836920	57	9823	0.00547168	0.149223	27.2719	0	Q8GMH4	1e-41	164	281	36.3	493	2-amino-4-deoxychorismate synthase	Streptomyces globisporus	sgcD
C4836932	136	23741	0.0130552	0.360654	27.6253	0	I6H0P3	7e-38	150	396	30.05	379	UDP-4-amino-4-deoxy-L-arabinose--oxoglutarate aminotransferase	Shigella flexneri 1235-66	arnB
C4836940	120	16376	0.0115193	0.248771	21.596	0	B2TLN1	3e-13	72.8	199	25.13	214	Chloramphenicol acetyltransferase	Clostridium botulinum (strain Eklund 17B / Type B)	CLL_A2128
C4836946	94	28831	0.00902347	0.437978	48.5376	0	Q331Q7	9e-19	91.3	372	21.77	326	dTDP-4-dehydro-6-deoxyglucose reductase	Streptomyces sp.	gerKI
C4836948	75	7559	0.00719958	0.11483	15.9496	0	Q06240	7e-09	60.8	216	22.22	384	Sensor protein VanS	Enterococcus faecium	vanS
C4836950	71	27387	0.0068156	0.416041	61.0425	0	P71011	3e-16	84.7	158	35.44	448	Antilisterial bacteriocin subtilosin biosynthesis protein AlbA	Bacillus subtilis (strain 168)	albA
C4836952	70	7099	0.0067196	0.107842	16.0489	0	E1QHG9	4e-30	124	212	37.26	233	ABC transporter related protein	Desulfarculus baarsii (strain ATCC 33931 / DSM 2075 / VKM B-1802 / 2st14)	Deba_1644
C4836958	184	16418	0.017663	0.249409	14.1205	0	G9S554	1e-125	403	289	75.43	297	Undecaprenyl-diphosphatase	Tannerella sp. 6_1_58FAA_CT1	uppP
C4836972	77	8130	0.00739156	0.123504	16.7088	0	Q05174	2e-16	85.1	330	23.03	450	L-lysine-epsilon aminotransferase	Nocardia lactamdurans	lat
C4836976	101	8138	0.00969543	0.123626	12.751	0	O82855	2e-47	181	457	29.32	456	Multidrug resistance protein NorM	Vibrio parahaemolyticus serotype O3:K6 (strain RIMD 2210633)	norM
C4836978	96	29534	0.00921546	0.448657	48.6853	0	I8RGV7	1e-25	111	207	37.68	228	ABC transporter related protein	Pelosinus fermentans B4 PE	3 SV
C4836984	78	8026	0.00748756	0.121925	16.2836	0	Q06239	7e-33	132	230	37.83	231	Regulatory protein VanR	Enterococcus faecium	vanR
C4836986	102	29366	0.00979142	0.446105	45.5608	0	Q8G2M6	1e-46	185	931	26.21	1051	Efflux pump membrane transporter BepE	Brucella suis biovar 1 (strain 1330)	be
C4836990	93	10845	0.00892747	0.164749	18.4541	0	O85709	6e-100	347	715	29.79	841	GTP pyrophosphokinase	Streptomyces antibioticus	relA
C4837000	94	29991	0.00902347	0.455599	50.4905	0	P65728	9e-11	68.2	295	27.8	750	Serine/threonine-protein kinase PknG	Mycobacterium tuberculosis	pknG
C4837012	104	29178	0.00998341	0.443249	44.3985	0	C6X955	5e-10	65.9	108	37.04	668	ABC transporter related	Methylovorus sp. (strain SIP3-4)	Msip34_0427
C4837030	89	9731	0.0085435	0.147826	17.3027	0	Q07868	1e-27	123	722	23.55	716	Penicillin-binding protein 2B	Bacillus subtilis (strain 168)	pbpB
C4837042	123	32291	0.0118073	0.490539	41.5454	0	O66874	1e-41	166	316	34.18	726	Penicillin-binding protein 1A	Aquifex aeolicus (strain VF5)	mrcA
C4837058	247	11408	0.0237106	0.173301	7.30902	0	P04481	9e-72	244	214	57.01	216	Uncharacterized protein in cib 5'region (Fragment)	Escherichia coli PE	3 SV
C4837064	107	10072	0.0102714	0.153006	14.8963	0	Q9F5K6	5e-13	72.8	246	25.61	287	23S rRNA (uridine(2479)-2'-O)-methyltransferase	Streptomyces viridochromogenes	aviRb
C4837070	95	11185	0.00911946	0.169914	18.632	0	I0HDH1	6e-25	114	447	27.74	619	Putative translation elongation factor G	Actinoplanes missouriensis (strain ATCC 14538 / DSM 43046 / CBS 188.64 / JCM 3121 / NCIMB 12654 / NBRC 102363 / 431)	AMIS_58380
C4837076	88	14363	0.0084475	0.218191	25.8291	0	Q47744	2e-12	70.5	116	31.03	220	Regulatory protein VanRB	Enterococcus faecalis (strain ATCC 700802 / V583)	vanRB
C4837078	109	11013	0.0104634	0.167301	15.9892	0	E1R6Z1	3e-66	232	280	42.86	305	Beta-lactamase	Spirochaeta smaragdinae (strain DSM 11293 / JCM 15392 / SEBR 4228)	Spirs_2202
C4837082	170	37105	0.016319	0.56367	34.5406	0	E1QHG9	2e-54	195	221	44.34	233	ABC transporter related protein	Desulfarculus baarsii (strain ATCC 33931 / DSM 2075 / VKM B-1802 / 2st14)	Deba_1644
C4837098	233	11934	0.0223667	0.181292	8.10544	0	P59852	7e-55	209	710	25.77	703	Lactococcin-G-processing and transport ATP-binding protein LagD	Lactococcus lactis subsp. lactis	lagD
C4837116	111	11714	0.0106554	0.17795	16.7005	0	P42332	7e-27	116	212	35.38	306	Bacitracin transport ATP-binding protein BcrA	Bacillus licheniformis	bcrA
C4837118	172	12196	0.016511	0.185272	11.2211	0	O85709	2e-108	374	740	32.3	841	GTP pyrophosphokinase	Streptomyces antibioticus	relA
C4837122	112	15481	0.0107514	0.235175	21.874	0	D3VD30	7e-44	167	324	33.64	327	Undecaprenyl-phosphate 4-deoxy-4-formamido-L-arabinose transferase	Xenorhabdus nematophila (strain ATCC 19061 / DSM 3370 / LMG 1036 / NCIB 9965 / AN6)	pbgP2
C4837128	140	41247	0.0134392	0.626591	46.6241	0	Q9ZMS0	1e-09	63.5	219	26.48	305	Putative beta-lactamase hcpD	Helicobacter pylori (strain J99)	hcpD
C4837132	111	12492	0.0106554	0.189768	17.8097	0	P29782	2e-82	280	362	43.92	328	dTDP-glucose 4,6-dehydratase	Streptomyces griseus	strE
C4837134	261	11740	0.0250545	0.178345	7.11826	0	P59852	4e-44	175	554	24.37	703	Lactococcin-G-processing and transport ATP-binding protein LagD	Lactococcus lactis subsp. lactis	lagD
C4837136	146	46361	0.0140152	0.704279	50.2512	0	P25910	2e-60	213	239	41	249	Beta-lactamase type II	Bacteroides fragilis	ccrA
C4837142	106	42422	0.0101754	0.644441	63.3332	0	Q9X3P3	1e-40	164	395	30.13	698	Serine/alanine racemase	Enterococcus gallinarum	vanT
C4837146	165	44134	0.0158391	0.670448	42.3288	0	P13267	2e-22	107	533	24.58	1437	DNA polymerase III PolC-type	Bacillus subtilis (strain 168)	polC
C4837150	177	43963	0.016991	0.667851	39.3061	0	O25728	5e-32	132	231	35.93	290	Putative beta-lactamase hcpC	Helicobacter pylori (strain ATCC 700392 / 26695)	hcpC
C4837154	127	15856	0.0121913	0.240872	19.7577	0	P50074	3e-74	268	673	32.54	677	DNA gyrase subunit B, novobiocin-resistant	Streptomyces spheroides	gyrBR
C4837168	118	16344	0.0113273	0.248285	21.9191	0	Q06240	4e-11	68.9	241	24.48	384	Sensor protein VanS	Enterococcus faecium	vanS
C4837176	130	50603	0.0124793	0.76872	61.5998	0	P44469	3e-56	213	584	28.77	651	Penicillin-binding protein 2	Haemophilus influenzae (strain ATCC 51907 / DSM 11121 / KW20 / Rd)	mrdA
C4837178	157	47790	0.0150711	0.725987	48.1708	0	D9XF45	9e-09	61.6	216	25.93	395	Phosphonoacetaldehyde reductase	Streptomyces viridochromogenes	phpC
C4837182	171	53719	0.016415	0.816056	49.7139	0	H1MPZ8	1e-31	136	224	36.61	722	ABC transporter related protein	Singulisphaera acidiphila DSM 18658	SinacDRAFT_7141
C4837192	129	15917	0.0123833	0.241798	19.5262	0	E1WJU6	7e-136	432	263	84.03	266	Undecaprenyl-diphosphatase	Bacteroides fragilis (strain 638R)	uppP
C4837194	198	53609	0.0190069	0.814385	42.8469	0	Q8G2M6	0	696	1046	37.76	1051	Efflux pump membrane transporter BepE	Brucella suis biovar 1 (strain 1330)	be
C4837196	202	53076	0.0193909	0.806288	41.5808	0	Q9X5U0	5e-82	279	299	49.16	319	Sulfate adenylyltransferase subunit 2	Streptomyces lavendulae	mmcV
C4837198	170	52419	0.016319	0.796308	48.7962	0	P0AEK6	6e-55	198	245	44.08	262	Enoyl-[acyl-carrier-protein] reductase [NADH] FabI	Shigella flexneri	fabI
C4837200	146	57384	0.0140152	0.871732	62.1991	0	C7BHM2	2e-32	138	279	33.33	660	Bifunctional polymyxin resistance protein ArnA	Photorhabdus asymbiotica subsp. asymbiotica (strain ATCC 43949 / 3105-77)	arnA
C4837204	193	51572	0.0185269	0.783441	42.2866	0	Q8G2M6	0	737	1042	43.38	1051	Efflux pump membrane transporter BepE	Brucella suis biovar 1 (strain 1330)	be
C4837206	189	56311	0.0181429	0.855432	47.1496	0	Q8G2M6	0	659	1054	40.51	1051	Efflux pump membrane transporter BepE	Brucella suis biovar 1 (strain 1330)	be
C4837208	206	55584	0.0197748	0.844388	42.7001	0	Q6GKT9	1e-53	207	499	30.26	886	DNA gyrase subunit A	Staphylococcus aureus (strain MRSA252)	gyrA
C4837212	199	53969	0.0191029	0.819854	42.9178	0	B2UN93	3e-118	382	278	68.35	278	Undecaprenyl-diphosphatase	Akkermansia muciniphila (strain ATCC BAA-835)	uppP
C4837222	214	61712	0.0205428	0.937479	45.6354	0	P0AES5	0	709	859	44.7	875	DNA gyrase subunit A	Shigella flexneri	gyrA
C4837232	212	60403	0.0203508	0.917594	45.0888	0	O66874	4e-53	204	686	28.13	726	Penicillin-binding protein 1A	Aquifex aeolicus (strain VF5)	mrcA
C4837234	240	61323	0.0230386	0.93157	40.4351	0	P42332	1e-40	158	218	37.61	306	Bacitracin transport ATP-binding protein BcrA	Bacillus licheniformis	bcrA
C4837244	261	67279	0.0250545	1.02205	40.793	0	A1JPP9	3e-47	180	333	36.04	382	UDP-4-amino-4-deoxy-L-arabinose--oxoglutarate aminotransferase	Yersinia enterocolitica serotype O:8 / biotype 1B (strain 8081)	arnB
C4837246	175	22424	0.016799	0.340647	20.2778	0	F6E4H8	2e-93	324	677	34.27	647	Phosphonate-transporting ATPase	Sinorhizobium meliloti (strain AK83)	Sinme_2048
C4837248	249	74731	0.0239026	1.13525	47.495	0	P00956	1e-52	204	759	23.58	938	Isoleucine--tRNA ligase	Escherichia coli (strain K12)	ileS
C4837250	189	28961	0.0181429	0.439952	24.2492	0	Q06240	3e-14	79.3	223	27.35	384	Sensor protein VanS	Enterococcus faecium	vanS
C4837252	242	79598	0.0232306	1.20919	52.0515	0	E2N222	2e-57	204	225	44.89	226	Macrolide export ATP-binding/permease protein MacB	Capnocytophaga sputigena ATCC 33612	CAPSP0001_1836
C4837256	379	80867	0.0363819	1.22847	33.7659	0	D0LB45	6e-92	331	483	39.96	1138	Lysylphosphatidylglycerol biosynthesis bifunctional protein LysX	Gordonia bronchialis (strain ATCC 25592 / DSM 43247 / JCM 3198 / NCTC 10667)	lysX
C4837258	261	81844	0.0250545	1.24331	49.6241	0	I0HDH1	1e-153	498	686	41.69	619	Putative translation elongation factor G	Actinoplanes missouriensis (strain ATCC 14538 / DSM 43046 / CBS 188.64 / JCM 3121 / NCIMB 12654 / NBRC 102363 / 431)	AMIS_58380
C4837260	217	29554	0.0208308	0.448961	21.5528	0	P44927	2e-59	219	474	31.22	510	Multidrug resistance protein B homolog	Haemophilus influenzae (strain ATCC 51907 / DSM 11121 / KW20 / Rd)	emrB
C4837264	243	31816	0.0233266	0.483323	20.7198	0	P95827	5e-51	192	376	35.11	405	Macrolide efflux protein A	Streptococcus pyogenes	mefA
C4837270	280	29816	0.0268784	0.452941	16.8515	0	P29782	5e-78	268	336	42.86	328	dTDP-glucose 4,6-dehydratase	Streptomyces griseus	strE
C4837272	246	31059	0.0236146	0.471824	19.9802	0	Q00719	8e-30	124	174	38.51	221	O-methyltransferase mdmC	Streptomyces mycarofaciens	mdmC
C4837276	384	101920	0.0368618	1.54829	42.0025	0	P06992	6e-33	135	263	33.08	273	Ribosomal RNA small subunit methyltransferase A	Escherichia coli (strain K12)	rsmA
C4837280	401	108879	0.0384937	1.654	42.9681	0	Q8G2M6	0	707	1032	38.66	1051	Efflux pump membrane transporter BepE	Brucella suis biovar 1 (strain 1330)	be
C4837282	353	34795	0.033886	0.528578	15.5987	0	O07549	3e-72	263	534	32.58	673	Probable multidrug resistance ABC transporter ATP-binding/permease protein YheH	Bacillus subtilis (strain 168)	yheH
C4837284	408	116455	0.0391657	1.76909	45.1694	0	O86094	0	1165	1402	48	1368	DNA-directed RNA polymerase subunit beta	Legionella pneumophila	rpoB
C4837288	460	144818	0.0441574	2.19996	49.8209	0	Q02059	1e-82	288	399	41.6	467	Actinorhodin polyketide putative beta-ketoacyl synthase 1	Streptomyces coelicolor (strain ATCC BAA-471 / A3(2) / M145)	SCO5087
C4837292	720	211052	0.0691159	3.20613	46.3878	0	E8SG13	5e-79	273	343	41.11	364	Ribosomal RNA large subunit methyltransferase N	Staphylococcus pseudintermedius (strain HKU10-03)	rlmN
scaffold10048	37	3188	0.00355179	0.0484295	13.6352	0	O31501	1e-45	181	556	26.44	1052	Swarming motility protein SwrC	Bacillus subtilis (strain 168)	swrC
scaffold100599	155	85	0.0148791	0.00129125	0.0867828	0	Q8KWT4	2e-29	114	191	37.7	253	Bacilysin biosynthesis oxidoreductase BacC	Bacillus subtilis	bacC
scaffold100693	16	619	0.00153591	0.00940335	6.12234	0	D1U1J1	9e-12	68.6	181	30.39	463	ABC transporter, ATP-binding protein	Yersinia pestis KIM D27	YPD27_0456
scaffold100957	4	101	0.000383977	0.00153431	3.99584	0.005	O86094	0	641	457	67.61	1368	DNA-directed RNA polymerase subunit beta	Legionella pneumophila	rpoB
scaffold101131	27	824	0.00259185	0.0125175	4.82959	0	B1JJ29	1e-42	161	306	33.33	327	Undecaprenyl-phosphate 4-deoxy-4-formamido-L-arabinose transferase	Yersinia pseudotuberculosis serotype O:3 (strain YPIII)	arnC
scaffold10119	47	2347	0.00451173	0.0356537	7.90245	0	Q9KJC2	2e-27	121	328	23.48	1050	Antibiotic efflux pump membrane transporter ArpB	Pseudomonas putida	arpB
scaffold101757	1	54	9.59943e-05	0.000820325	8.54555	0.012	Q55002	1e-16	78.2	75	49.33	663	Oxytetracycline resistance protein	Streptomyces rimosus	otrA
scaffold1018	5108	1405	0.490339	0.0213436	0.0435283	0	Q9RLT9	0	830	928	49.14	1184	DNA-directed RNA polymerase subunit beta	Listeria monocytogenes serovar 1/2a (strain ATCC BAA-679 / EGD-e)	rpoB
scaffold101816	71	4822	0.0068156	0.073252	10.7477	0	E1WJU6	3e-135	429	266	83.46	266	Undecaprenyl-diphosphatase	Bacteroides fragilis (strain 638R)	uppP
scaffold10233	1990	489	0.191029	0.0074285	0.0388868	0	E1QHG9	4e-15	74.3	82	45.12	233	ABC transporter related protein	Desulfarculus baarsii (strain ATCC 33931 / DSM 2075 / VKM B-1802 / 2st14)	Deba_1644
scaffold10258	403	820	0.0386857	0.0124568	0.322	0	A4SQ33	4e-139	431	324	67.59	646	ABC-type transporter, ATP-binding protein	Aeromonas salmonicida (strain A449)	ASA_3004
scaffold10262	1265	49676	0.121433	0.754638	6.21445	0	P05193	0	694	381	98.16	381	Beta-lactamase	Citrobacter freundii	ampC
scaffold10282	3	110	0.000287983	0.00167103	5.80254	0	P80436	2e-16	77.4	128	36.72	527	Triostin synthetase I	Streptomyces triostinicus	trsA
scaffold102855	167	187	0.0160311	0.00284075	0.177203	0	P29782	5e-09	57.8	228	27.19	328	dTDP-glucose 4,6-dehydratase	Streptomyces griseus	strE
scaffold10291	6273	2219	0.602173	0.0337093	0.0559794	0	G7SRQ8	2e-20	96.7	262	28.24	648	Macrolide export ATP-binding/permease protein MacB	Pasteurella multocida 36950	macB
scaffold102948	1	81	9.59943e-05	0.00123049	12.8183	0.001	Q8KWT4	3e-14	71.2	186	31.72	253	Bacilysin biosynthesis oxidoreductase BacC	Bacillus subtilis	bacC
scaffold103593	1	32	9.59943e-05	0.000486118	5.06403	0.069	O86094	9e-30	98.2	95	50.53	1368	DNA-directed RNA polymerase subunit beta	Legionella pneumophila	rpoB
scaffold103670	1	49	9.59943e-05	0.000744369	7.7543	0.014	Q01911	8e-129	370	178	99.44	388	Tetracycline resistance protein from transposon Tn4351/Tn4400	Bacteroides fragilis	tetX
scaffold10409	732	187	0.0702679	0.00284075	0.0404275	0	Q9KHL7	6e-13	66.2	109	35.78	711	Amino-acid racemase	Enterococcus faecalis	vanTG
scaffold104337	1	49	9.59943e-05	0.000744369	7.7543	0.009	O25728	3e-15	72	137	30.66	290	Putative beta-lactamase hcpC	Helicobacter pylori (strain ATCC 700392 / 26695)	hcpC
scaffold104502	362	153	0.03475	0.00232425	0.0668851	0	Q70LM5	9e-12	67.8	182	25.82	7756	Linear gramicidin synthase subunit C	Brevibacillus parabrevis	lgrC
scaffold104506	7	48	0.00067196	0.000729178	1.08515	0.83	P0A7W4	1e-70	215	151	82.12	167	30S ribosomal protein S5	Salmonella typhimurium (strain LT2 / SGSC1412 / ATCC 700720)	rpsE
scaffold105319	227	348	0.0217907	0.00528654	0.242605	0	P48531	1e-17	79.7	48	62.5	142	Midkine-B	Xenopus laevis	mdk-b
scaffold105815	71	2739	0.0068156	0.0416087	6.10492	0	P0AD68	1e-26	118	581	25.99	588	Peptidoglycan synthase FtsI	Escherichia coli (strain K12)	ftsI
scaffold10611	426	146	0.0408936	0.00221792	0.0542363	0	E6UPG7	5e-37	132	215	39.07	246	ABC transporter related protein	Clostridium thermocellum (strain DSM 1313 / LMG 6656 / LQ8)	Clo1313_2436
scaffold10612	310	1061	0.0297582	0.0161179	0.541627	0	Q06240	7e-16	80.1	265	23.02	384	Sensor protein VanS	Enterococcus faecium	vanS
scaffold106200	0	57	0	0.000865898	#DIV/0!	0.007	P36556	2e-44	149	161	47.2	222	Transcriptional regulatory protein BasR	Salmonella typhimurium (strain LT2 / SGSC1412 / ATCC 700720)	basR
scaffold106969	118	328	0.0113273	0.00498271	0.439884	0	P16544	3e-17	78.2	200	30	261	Putative ketoacyl reductase	Streptomyces coelicolor (strain ATCC BAA-471 / A3(2) / M145)	actIII
scaffold10710	112	263	0.0107514	0.00399529	0.371607	0	Q8G2M6	2e-36	139	143	54.55	1051	Efflux pump membrane transporter BepE	Brucella suis biovar 1 (strain 1330)	be
scaffold108654	3	60	0.000287983	0.000911472	3.16502	0.04	A0KMJ3	1e-09	58.2	104	38.46	647	Macrolide export ATP-binding/permease protein MacB 2	Aeromonas hydrophila subsp. hydrophila (strain ATCC 7966 / NCIB 9240)	macB2
scaffold108670	0	52	0	0.000789942	#DIV/0!	0.005	P29782	1e-15	73.6	211	28.44	328	dTDP-glucose 4,6-dehydratase	Streptomyces griseus	strE
scaffold108851	97	7624	0.00931145	0.115818	12.4382	0	Q8G2M6	0	753	1031	43.26	1051	Efflux pump membrane transporter BepE	Brucella suis biovar 1 (strain 1330)	be
scaffold10916	3261	1063	0.313038	0.0161482	0.0515857	0	O85709	0	573	723	40.94	841	GTP pyrophosphokinase	Streptomyces antibioticus	relA
scaffold109428	3	61	0.000287983	0.000926663	3.21777	0.036	Q06240	4e-09	56.6	240	26.25	384	Sensor protein VanS	Enterococcus faecium	vanS
scaffold109575	4	65	0.000383977	0.000987428	2.57158	0.056	P0AD65	1e-80	256	235	53.19	633	Penicillin-binding protein 2	Escherichia coli (strain K12)	mrdA
scaffold10966	221	463	0.0212148	0.00703353	0.331539	0	P00956	9e-158	442	300	69	938	Isoleucine--tRNA ligase	Escherichia coli (strain K12)	ileS
scaffold110033	344	198	0.0330221	0.00300786	0.0910863	0	O07549	3e-13	73.6	57	52.63	673	Probable multidrug resistance ABC transporter ATP-binding/permease protein YheH	Bacillus subtilis (strain 168)	yheH
scaffold110543	1135	195	0.108954	0.00296228	0.0271885	0	C6JQ58	1e-67	212	206	58.74	269	Undecaprenyl-diphosphatase	Fusobacterium varium ATCC 27725	uppP
scaffold11061	6535	1577	0.627323	0.0239565	0.0381885	0	P29782	1e-14	75.5	271	25.83	328	dTDP-glucose 4,6-dehydratase	Streptomyces griseus	strE
scaffold111859	237	207	0.0227507	0.00314458	0.138219	0	Q8KWT4	3e-12	65.5	111	34.23	253	Bacilysin biosynthesis oxidoreductase BacC	Bacillus subtilis	bacC
scaffold11196	80	69	0.00767955	0.00104819	0.136491	0	P36556	6e-26	100	129	44.19	222	Transcriptional regulatory protein BasR	Salmonella typhimurium (strain LT2 / SGSC1412 / ATCC 700720)	basR
scaffold112229	612	393	0.0587485	0.00597014	0.101622	0	P0AEJ0	2e-45	172	131	67.18	512	Multidrug resistance protein B	Escherichia coli (strain K12)	emrB
scaffold112254	0	48	0	0.000729178	#DIV/0!	0.002	P0AD68	2e-46	161	170	53.53	588	Peptidoglycan synthase FtsI	Escherichia coli (strain K12)	ftsI
scaffold11228	2704	407	0.259569	0.00618282	0.0238196	0	P29782	9e-71	244	380	36.32	328	dTDP-glucose 4,6-dehydratase	Streptomyces griseus	strE
scaffold112568	1613	682	0.154839	0.0103604	0.0669108	0	O06967	4e-93	302	481	38.25	589	Multidrug resistance ABC transporter ATP-binding/permease protein BmrA	Bacillus subtilis (strain 168)	bmrA
scaffold112642	2688	593	0.258033	0.00900838	0.0349118	0	P25256	1e-34	135	475	29.26	548	Tylosin resistance ATP-binding protein TlrC	Streptomyces fradiae	tlrC
scaffold113164	2	103	0.000191989	0.00156469	8.14993	0.001	Q7A4R9	1e-20	89	196	29.59	209	Response regulator protein VraR	Staphylococcus aureus (strain N315)	vraR
scaffold113387	1	56	9.59943e-05	0.000850707	8.86206	0.011	Q06240	3e-11	60.5	122	31.97	384	Sensor protein VanS	Enterococcus faecium	vanS
scaffold113796	1129	46013	0.108378	0.698993	6.4496	0	Q08129	0	723	735	56.33	740	Catalase-peroxidase	Mycobacterium tuberculosis	katG
scaffold11456	2385	100197	0.228947	1.52211	6.64833	0	P00956	0	1813	938	94.88	938	Isoleucine--tRNA ligase	Escherichia coli (strain K12)	ileS
scaffold114832	0	19	0	0.000288633	#DIV/0!	0.087	G9WJR9	5e-30	86.3	114	38.6	504	Peptide chain release factor 3	Oenococcus kitaharae DSM 17330	OKIT_1170
scaffold114893	136	88	0.0130552	0.00133683	0.102398	0	P37871	3e-10	62	52	51.92	1199	DNA-directed RNA polymerase subunit beta'	Bacillus subtilis (strain 168)	rpoC
scaffold11507	133	300	0.0127672	0.00455736	0.356957	0	P0AES5	1e-79	265	154	81.17	875	DNA gyrase subunit A	Shigella flexneri	gyrA
scaffold11533	676	194	0.0648922	0.00294709	0.0454152	0	A7Z4Y0	7e-16	75.5	129	38.76	746	Polyketide biosynthesis protein BaeE	Bacillus amyloliquefaciens (strain FZB42)	baeE
scaffold11549	25	189	0.00239986	0.00287114	1.19638	0.407	O31501	1e-11	62.8	206	28.64	1052	Swarming motility protein SwrC	Bacillus subtilis (strain 168)	swrC
scaffold11591	1271	401	0.122009	0.00609167	0.0499281	0	P37871	4e-64	214	174	63.79	1199	DNA-directed RNA polymerase subunit beta'	Bacillus subtilis (strain 168)	rpoC
scaffold116414	129	11037	0.0123833	0.167665	13.5397	0	Q47744	2e-18	90.1	148	35.81	220	Regulatory protein VanRB	Enterococcus faecalis (strain ATCC 700802 / V583)	vanRB
scaffold11676	132	89	0.0126713	0.00135202	0.1067	0	P24228	5e-66	218	181	59.67	477	D-alanyl-D-alanine carboxypeptidase dacB	Escherichia coli (strain K12)	dacB
scaffold116941	1344	459	0.129016	0.00697276	0.0540455	0	Q9R9J1	9e-19	91.3	300	28	3971	Mycosubtilin synthase subunit A	Bacillus subtilis	mycA
scaffold117005	2	129	0.000191989	0.00195966	10.2072	0	P00956	2e-113	309	228	63.6	938	Isoleucine--tRNA ligase	Escherichia coli (strain K12)	ileS
scaffold117011	29	1570	0.00278384	0.0238502	8.56738	0	P16540	6e-67	236	425	36.71	421	Granaticin polyketide putative beta-ketoacyl synthase 1	Streptomyces violaceoruber	gra-orf1
scaffold117508	5	108	0.000479972	0.00164065	3.41822	0.007	Q55002	2e-25	108	145	44.14	663	Oxytetracycline resistance protein	Streptomyces rimosus	otrA
scaffold117899	61	53	0.00585566	0.000805134	0.137497	0	P80436	2e-26	107	221	32.13	527	Triostin synthetase I	Streptomyces triostinicus	trsA
scaffold11794	3010	1049	0.288943	0.0159356	0.0551513	0	F7JKA6	5e-14	73.6	142	37.32	646	Tetracycline resistance protein tetW	Lachnospiraceae bacterium 1_4_56FAA	HMPREF0988_00846
scaffold11808	140	344	0.0134392	0.00522577	0.388845	0	Q8G2M6	7e-65	219	260	45.38	1051	Efflux pump membrane transporter BepE	Brucella suis biovar 1 (strain 1330)	be
scaffold118139	38	326	0.00364779	0.00495233	1.35763	0.071	C9LT56	7e-19	87.8	201	30.35	246	Macrolide export ATP-binding/permease protein MacB	Selenomonas sputigena ATCC 35185	Selsp_1552
scaffold118834	1	344	9.59943e-05	0.00522577	54.4383	0	C7M538	6e-44	152	136	52.94	226	ABC transporter related	Capnocytophaga ochracea (strain ATCC 27872 / DSM 7271 / JCM 12966 / VPI 2845)	Coch_0175
scaffold119611	54	2943	0.00518369	0.0447077	8.62468	0	D5QCN7	1e-51	192	219	42.01	524	Peptide chain release factor 3	Gluconacetobacter hansenii ATCC 23769	GXY_04454
scaffold12000	2590	560	0.248625	0.00850707	0.0342164	0	Q8L1B1	5e-49	183	537	25.88	1030	Isoleucine--tRNA ligase 2	Pseudomonas fluorescens	ileS2
scaffold120675	44	2533	0.00422375	0.0384793	9.11022	0	Q8GMH4	2e-40	159	359	31.75	493	2-amino-4-deoxychorismate synthase	Streptomyces globisporus	sgcD
scaffold12077	2344	795	0.225011	0.012077	0.053673	0	O34825	1e-40	151	293	37.54	288	Polyketide biosynthesis malonyl CoA-acyl carrier protein transacylase PksC	Bacillus subtilis (strain 168)	pksC
scaffold121659	361	7	0.034654	0.000106338	0.00306858	0	Q8X3J5	2e-26	115	225	32.44	1037	Multidrug resistance protein MdtF	Escherichia coli O157:H7	mdtF
scaffold12204	710	310	0.068156	0.00470927	0.0690955	0	A8FRR2	1e-34	133	284	31.34	660	Bifunctional polymyxin resistance protein ArnA	Shewanella sediminis (strain HAW-EB3)	arnA
scaffold122383	6	70	0.000575966	0.00106338	1.84626	0.164	D4C2Y9	5e-12	65.1	123	33.33	330	Undecaprenyl-phosphate 4-deoxy-4-formamido-L-arabinose transferase	Providencia rettgeri DSM 1131	arnC
scaffold122627	83	99	0.00796753	0.00150393	0.188757	0	Q05709	2e-29	116	222	34.23	322	D-specific alpha-keto acid dehydrogenase	Enterococcus faecium	vanH
scaffold12273	20	2336	0.00191989	0.0354866	18.4837	0	Q99XG5	0	882	821	53.23	889	DNA gyrase subunit A	Staphylococcus aureus (strain N315)	gyrA
scaffold122743	377	151	0.0361899	0.00229387	0.0633844	0	Q9ZGH6	4e-13	64.3	164	30.49	237	dTDP-3-amino-3,4,6-trideoxy-alpha-D-glucopyranose	Streptomyces venezuelae	desVI
scaffold12295	297	95	0.0285103	0.00144316	0.050619	0	O06967	2e-12	47	44	45.45	589	Multidrug resistance ABC transporter ATP-binding/permease protein BmrA	Bacillus subtilis (strain 168)	bmrA
scaffold123356	28	1730	0.00268784	0.0262808	9.77765	0	P24228	4e-28	120	444	25.68	477	D-alanyl-D-alanine carboxypeptidase dacB	Escherichia coli (strain K12)	dacB
scaffold12343	2277	690	0.218579	0.0104819	0.0479548	0	P0AD65	2e-64	224	555	29.19	633	Penicillin-binding protein 2	Escherichia coli (strain K12)	mrdA
scaffold123523	825	32810	0.0791953	0.498423	6.29359	0	P02918	0	1614	850	92.47	850	Penicillin-binding protein 1A	Escherichia coli (strain K12)	mrcA
scaffold12359	87	93	0.00835151	0.00141278	0.169165	0	Q8G2M6	4e-70	231	203	56.65	1051	Efflux pump membrane transporter BepE	Brucella suis biovar 1 (strain 1330)	be
scaffold12407	70	252	0.0067196	0.00382818	0.569704	0	P96205	2e-10	59.7	96	31.25	331	Doxorubicin resistance ATP-binding protein DrrA	Mycobacterium tuberculosis	drrA
scaffold12449	85	178	0.00815952	0.00270403	0.331396	0	P0AEJ0	2e-42	153	86	82.56	512	Multidrug resistance protein B	Escherichia coli (strain K12)	emrB
scaffold12463	89	219	0.0085435	0.00332687	0.389404	0	P0C070	1e-28	112	166	37.95	1050	Multidrug/solvent efflux pump membrane transporter MepB	Pseudomonas putida	mepB
scaffold124721	96	296	0.00921546	0.0044966	0.487941	0	Q03046	3e-09	55.8	171	30.41	398	Isopenicillin N epimerase	Nocardia lactamdurans	cefD
scaffold12479	33	80	0.00316781	0.0012153	0.383639	0	Q8RCZ7	2e-14	68.6	56	58.93	232	ABC-type transport systems, involved in lipoprotein release, ATPase components	Thermoanaerobacter tengcongensis (strain DSM 15242 / JCM 11007 / NBRC 100824 / MB4)	PhnL
scaffold124950	1847	783	0.177302	0.0118947	0.0670875	0	P13267	1e-127	427	402	52.49	1437	DNA polymerase III PolC-type	Bacillus subtilis (strain 168)	polC
scaffold125083	6648	1553	0.63817	0.0235919	0.0369681	0	Q9R9J1	1e-13	75.9	351	25.64	3971	Mycosubtilin synthase subunit A	Bacillus subtilis	mycA
scaffold125235	1522	380	0.146103	0.00577266	0.0395108	0	G2MSH9	4e-30	116	170	39.41	230	ABC transporter related protein	Thermoanaerobacter wiegelii Rt8.B1	Thewi_0254
scaffold125483	18	1095	0.0017279	0.0166344	9.62694	0	P32010	4e-30	123	236	27.12	330	Daunorubicin/doxorubicin resistance ATP-binding protein DrrA	Streptomyces peucetius	drrA
scaffold12553	18342	3571	1.76073	0.0542478	0.0308099	0	Q2RG00	1e-40	154	228	35.96	247	ABC transporter related protein	Moorella thermoacetica (strain ATCC 39073)	Moth_2354
scaffold125924	27	2779	0.00259185	0.0422163	16.2881	0	P29782	4e-81	274	331	44.11	328	dTDP-glucose 4,6-dehydratase	Streptomyces griseus	strE
scaffold12596	7950	2208	0.763155	0.0335422	0.043952	0	Q9R9J1	6e-11	67	106	34.91	3971	Mycosubtilin synthase subunit A	Bacillus subtilis	mycA
scaffold12611	43	3131	0.00412776	0.0475637	11.5229	0	Q9KNU5	2e-32	137	358	28.77	825	Penicillin-binding protein 1A	Vibrio cholerae serotype O1 (strain ATCC 39315 / El Tor Inaba N16961)	mrcA
scaffold126496	2	65	0.000191989	0.000987428	5.14316	0.011	Q06240	7e-09	54.3	133	26.32	384	Sensor protein VanS	Enterococcus faecium	vanS
scaffold126546	167	3257	0.0160311	0.0494777	3.08637	0	C7JGI0	1e-143	463	515	44.85	515	Translation peptide chain release factor 3 (RF-3)	Acetobacter pasteurianus (strain NBRC 3283 / LMG 1513 / CCTM 1153)	APA01_10400
scaffold126793	519	49	0.0498211	0.000744369	0.0149408	0	P08075	4e-15	76.3	256	25.78	355	Glucose-1-phosphate thymidylyltransferase	Streptomyces griseus	strD
scaffold126863	2	37	0.000191989	0.000562074	2.92764	0.113	Q5Z3P6	6e-27	92.4	75	54.67	1128	Lysylphosphatidylglycerol biosynthesis bifunctional protein LysX	Nocardia farcinica (strain IFM 10152)	lysX
scaffold127042	88	113	0.0084475	0.00171661	0.203209	0	P30845	7e-48	168	299	35.79	547	Phosphoethanolamine transferase eptA	Escherichia coli (strain K12)	eptA
scaffold127357	146	125	0.0140152	0.0018989	0.135489	0	P15557	1e-14	74.3	154	32.47	558	Acylase ACY 1	Pseudomonas sp. (strain SE83)	acyI
scaffold127372	4	80	0.000383977	0.0012153	3.16502	0.014	Q8G2M7	1e-13	70.5	204	25.49	397	Efflux pump periplasmic linker BepD	Brucella suis biovar 1 (strain 1330)	bepD
scaffold12767	1269	57093	0.121817	0.867311	7.1198	0	A4T9U2	6e-100	357	500	39.8	1101	Lysylphosphatidylglycerol biosynthesis bifunctional protein LysX	Mycobacterium gilvum (strain PYR-GCK)	lysX
scaffold127831	6	71	0.000575966	0.00107858	1.87264	0.131	Q06239	3e-20	86.7	115	43.48	231	Regulatory protein VanR	Enterococcus faecium	vanR
scaffold127880	39	269	0.00374378	0.00408643	1.09153	0.62	P13267	4e-32	133	155	45.16	1437	DNA polymerase III PolC-type	Bacillus subtilis (strain 168)	polC
scaffold128284	11	923	0.00105594	0.0140215	13.2787	0	Q06239	3e-14	73.9	106	35.85	231	Regulatory protein VanR	Enterococcus faecium	vanR
scaffold12942	515	23645	0.0494371	0.359196	7.26572	0	Q06239	9e-23	104	225	31.11	231	Regulatory protein VanR	Enterococcus faecium	vanR
scaffold12970	1410	369	0.135352	0.00560555	0.0414146	0	Q00719	7e-15	73.2	178	26.97	221	O-methyltransferase mdmC	Streptomyces mycarofaciens	mdmC
scaffold130004	854	255	0.0819792	0.00387376	0.0472529	0	Q8NYB0	4e-24	100	272	28.31	451	Multidrug export protein MepA	Staphylococcus aureus (strain MW2)	mepA
scaffold13003	89	225	0.0085435	0.00341802	0.400073	0	C8TYY7	7e-23	94	199	31.16	391	Multidrug resistance protein MdtL	Escherichia coli O103:H2 (strain 12009 / EHEC)	mdtL
scaffold130228	35	41	0.0033598	0.000622839	0.18538	0	P29782	4e-12	64.3	74	51.35	328	dTDP-glucose 4,6-dehydratase	Streptomyces griseus	strE
scaffold130303	29	38	0.00278384	0.000577266	0.207363	0	O07549	1e-11	63.9	54	55.56	673	Probable multidrug resistance ABC transporter ATP-binding/permease protein YheH	Bacillus subtilis (strain 168)	yheH
scaffold13064	132	378	0.0126713	0.00574227	0.453173	0	Q51487	3e-19	86.7	205	40	485	Outer membrane protein oprM	Pseudomonas aeruginosa (strain ATCC 15692 / PAO1 / 1C / PRS 101 / LMG 12228)	oprM
scaffold1310	136	384	0.0130552	0.00583342	0.446826	0	Q8G2M6	5e-36	136	105	68.57	1051	Efflux pump membrane transporter BepE	Brucella suis biovar 1 (strain 1330)	be
scaffold13181	89	251	0.0085435	0.00381299	0.446303	0	P52002	3e-82	273	357	51.54	1046	Multidrug resistance protein MexB	Pseudomonas aeruginosa (strain ATCC 15692 / PAO1 / 1C / PRS 101 / LMG 12228)	mexB
scaffold131966	5	138	0.000479972	0.00209639	4.36773	0	D5QWB1	5e-31	121	236	35.17	275	ABC transporter related protein (Fragment)	Methylosinus trichosporium OB3b	MettrDRAFT_4087
scaffold132120	1666	585	0.159927	0.00888685	0.0555683	0	P08075	2e-16	82.4	348	22.7	355	Glucose-1-phosphate thymidylyltransferase	Streptomyces griseus	strD
scaffold132438	681	357	0.0653722	0.00542326	0.0829598	0	O07550	1e-61	214	373	34.58	585	Probable multidrug resistance ABC transporter ATP-binding/permease protein YheI	Bacillus subtilis (strain 168)	yheI
scaffold13255	56	153	0.00537568	0.00232425	0.432364	0	H8W5V6	2e-12	64.7	106	37.74	644	Fused macrolide transporter subunits of ABC superfamily: ATP-binding component membrane component	Marinobacter hydrocarbonoclasticus ATCC 49840	macB
scaffold132605	98	44	0.00940745	0.000668413	0.0710515	0	Q2RG00	1e-41	144	202	36.63	247	ABC transporter related protein	Moorella thermoacetica (strain ATCC 39073)	Moth_2354
scaffold13273	2811	343	0.26984	0.00521058	0.0193099	0	H1MPZ8	1e-19	88.2	203	31.53	722	ABC transporter related protein	Singulisphaera acidiphila DSM 18658	SinacDRAFT_7141
scaffold13301	5	386	0.000479972	0.0058638	12.217	0	Q9KRU4	6e-18	84	271	26.57	457	Multidrug resistance protein NorM	Vibrio cholerae serotype O1 (strain ATCC 39315 / El Tor Inaba N16961)	norM
scaffold133143	5	66	0.000479972	0.00100262	2.08891	0.11	P33941	1e-44	158	108	69.44	547	ABC transporter ATP-binding protein YojI	Escherichia coli (strain K12)	yojI
scaffold133153	102	4492	0.00979142	0.0682389	6.96925	0	Q8D342	1e-23	106	227	29.07	323	Undecaprenyl-phosphate 4-deoxy-4-formamido-L-arabinose transferase	Wigglesworthia glossinidia brevipalpis	arnC
scaffold13322	105	230	0.0100794	0.00349398	0.346645	0	P02918	9e-60	147	91	72.53	850	Penicillin-binding protein 1A	Escherichia coli (strain K12)	mrcA
scaffold133224	1	48	9.59943e-05	0.000729178	7.59605	0.019	Q8G2M6	4e-26	106	175	34.29	1051	Efflux pump membrane transporter BepE	Brucella suis biovar 1 (strain 1330)	be
scaffold13346	43	276	0.00412776	0.00419277	1.01575	0.93	Q7A4R9	5e-29	111	179	34.64	209	Response regulator protein VraR	Staphylococcus aureus (strain N315)	vraR
scaffold133628	38	133	0.00364779	0.00202043	0.553878	0.001	H1XX47	2e-63	207	222	48.65	226	ABC transporter related protein	Caldithrix abyssi DSM 13497	Calab_1156
scaffold133866	4	95	0.000383977	0.00144316	3.75846	0.007	Q8G0Y6	1e-09	58.9	162	27.16	456	Outer membrane efflux protein BepC	Brucella suis biovar 1 (strain 1330)	bepC
scaffold134274	321	315	0.0308142	0.00478523	0.155293	0	P39843	1e-12	69.7	157	33.76	400	Multidrug resistance protein 2	Bacillus subtilis (strain 168)	blt
scaffold13480	45	5096	0.00431975	0.0774144	17.921	0	B9MK12	6e-18	87.8	200	31	225	ABC transporter related	Anaerocellum thermophilum (strain DSM 6725 / Z-1320)	Athe_1574
scaffold135490	3	121	0.000287983	0.00183814	6.38279	0.002	P23364	2e-43	151	147	48.3	209	Chloramphenicol acetyltransferase	Agrobacterium tumefaciens (strain C58 / ATCC 33970)	cat
scaffold136053	55	43	0.00527969	0.000653222	0.123724	0	Q75VN4	4e-23	91.3	43	97.67	126	Histone H2B	Rhacophorus schlegelii	histh2b
scaffold136307	2	71	0.000191989	0.00107858	5.61791	0.006	D2ZH79	3e-17	80.1	108	50.93	646	Macrolide efflux ABC transporter, permease/ATP-binding protein	Enterobacter cancerogenus ATCC 35316	ENTCAN_07859
scaffold13633	1787	454	0.171542	0.00689681	0.0402048	0	E2N222	2e-21	94	153	35.95	226	Macrolide export ATP-binding/permease protein MacB	Capnocytophaga sputigena ATCC 33612	CAPSP0001_1836
scaffold13641	241	4769	0.0231346	0.0724468	3.13153	0	Q8FCI8	0	1397	1018	71.71	1037	Multidrug resistance protein MdtF	Escherichia coli O6:H1 (strain CFT073 / ATCC 700928 / UPEC)	mdtF
scaffold136648	349	87	0.033502	0.00132163	0.0394494	0	P52700	6e-09	56.6	143	24.48	290	Metallo-beta-lactamase L1	Stenotrophomonas maltophilia PE	1 SV
scaffold136690	12636	3430	1.21298	0.0521058	0.0429567	0	Q49VC5	2e-12	72	426	22.54	451	Multidrug export protein MepA	Staphylococcus saprophyticus subsp. saprophyticus (strain ATCC 15305 / DSM 20229)	mepA
scaffold136765	2	53	0.000191989	0.000805134	4.19365	0.031	Q06239	2e-14	68.6	102	37.25	231	Regulatory protein VanR	Enterococcus faecium	vanR
scaffold137902	7	137	0.00067196	0.00208119	3.0972	0.001	Q8KWT4	8e-23	94.7	223	29.6	253	Bacilysin biosynthesis oxidoreductase BacC	Bacillus subtilis	bacC
scaffold137932	0	53	0	0.000805134	#DIV/0!	0.008	G7CRH6	1e-78	243	139	94.24	325	Undecaprenyl-phosphate 4-deoxy-4-formamido-L-arabinose transferase	Aeromonas salmonicida subsp. salmonicida 01-B526	arnC
scaffold137980	859	314	0.0824591	0.00477004	0.0578473	0	B1L7S2	1e-41	152	270	36.3	265	Maritimacin	Thermotoga sp. (strain RQ2)	TRQ2_0142
scaffold137991	2	130	0.000191989	0.00197486	10.2863	0	Q7ULB5	3e-11	65.1	185	33.51	684	Macrolide export ATP-binding/permease protein MacB	Rhodopirellula baltica (strain SH1)	macB
scaffold138650	6	71	0.000575966	0.00107858	1.87264	0.133	E9UB79	1e-33	80.1	63	60.32	391	Multidrug resistance protein MdtL	Escherichia coli MS 57-2	mdtL
scaffold13898	50	135	0.00479972	0.00205081	0.427278	0	P08075	4e-15	72	88	43.18	355	Glucose-1-phosphate thymidylyltransferase	Streptomyces griseus	strD
scaffold13934	265	536	0.0254385	0.00814248	0.320085	0	Q1MW86	2e-09	57.8	137	32.12	276	Streptothricin hydrolase	Streptomyces albulus	sttH
scaffold139517	8921	2635	0.856366	0.0400288	0.0467427	0	P13267	5e-19	95.1	491	23.83	1437	DNA polymerase III PolC-type	Bacillus subtilis (strain 168)	polC
scaffold13954	12	750	0.00115193	0.0113934	9.89069	0	Q51793	3e-24	102	200	32	222	Phenazine biosynthesis protein phzG	Pseudomonas fluorescens	phzG
scaffold139705	3662	1066	0.351531	0.0161938	0.0460665	0	C6DAW5	1e-31	132	285	29.82	672	Bifunctional polymyxin resistance protein ArnA	Pectobacterium carotovorum subsp. carotovorum (strain PC1)	arnA
scaffold13972	1002	987	0.0961863	0.0149937	0.155882	0	P29782	2e-25	109	143	47.55	328	dTDP-glucose 4,6-dehydratase	Streptomyces griseus	strE
scaffold139932	66	4377	0.00633563	0.0664919	10.4949	0	Q5Z3P6	3e-102	361	502	39.64	1128	Lysylphosphatidylglycerol biosynthesis bifunctional protein LysX	Nocardia farcinica (strain IFM 10152)	lysX
scaffold139942	1	54	9.59943e-05	0.000820325	8.54555	0.01	P96712	8e-20	88.2	89	43.82	512	Multidrug resistance protein 3	Bacillus subtilis (strain 168)	bmr3
scaffold140017	0	54	0	0.000820325	#DIV/0!	0.002	P06992	1e-33	123	183	39.34	273	Ribosomal RNA small subunit methyltransferase A	Escherichia coli (strain K12)	rsmA
scaffold14016	1700	418	0.16319	0.00634992	0.0389111	0	Q9RA96	9e-10	56.2	130	26.92	145	Transcriptional regulator SlyA	Serratia marcescens	slyA
scaffold140344	67	46	0.00643162	0.000698795	0.10865	0	P29781	2e-12	55.8	147	29.93	304	dTDP-4-dehydrorhamnose reductase	Streptomyces griseus	strL
scaffold14079	67	138	0.00643162	0.00209639	0.32595	0	P0A2I3	4e-33	125	77	80.52	804	DNA gyrase subunit B	Salmonella typhimurium (strain LT2 / SGSC1412 / ATCC 700720)	gyrB
scaffold141330	4	88	0.000383977	0.00133683	3.48152	0.012	P59852	3e-17	82.4	223	25.56	703	Lactococcin-G-processing and transport ATP-binding protein LagD	Lactococcus lactis subsp. lactis	lagD
scaffold141530	19	123	0.00182389	0.00186852	1.02447	0.923	P0AES8	0	486	293	85.32	804	DNA gyrase subunit B	Shigella flexneri	gyrB
scaffold14167	441	21032	0.0423335	0.319501	7.54724	0	P16544	8e-22	102	256	30.86	261	Putative ketoacyl reductase	Streptomyces coelicolor (strain ATCC BAA-471 / A3(2) / M145)	actIII
scaffold141843	146	93	0.0140152	0.00141278	0.100804	0	Q06240	4e-12	67.4	226	25.66	384	Sensor protein VanS	Enterococcus faecium	vanS
scaffold141884	12	499	0.00115193	0.00758041	6.5806	0	P0AES5	2e-140	447	333	64.56	875	DNA gyrase subunit A	Shigella flexneri	gyrA
scaffold14195	744	287	0.0714198	0.00435987	0.0610457	0	G7Z6E8	8e-17	79.3	223	27.8	668	ABC transporter, ATP-binding and permease domains	Azospirillum lipoferum (strain 4B)	AZOLI_1176
scaffold142243	881	930	0.084571	0.0141278	0.167053	0	P86810	1e-12	60.8	46	63.04	527	L-amino-acid oxidase	Siganus canaliculatus PE	1 SV
scaffold142557	5	141	0.000479972	0.00214196	4.46268	0.001	Q9KJC1	1e-35	138	409	30.81	484	Antibiotic efflux pump outer membrane protein ArpC	Pseudomonas putida	arpC
scaffold142978	2	54	0.000191989	0.000820325	4.27278	0.031	P16426	1e-10	57.8	73	36.99	183	Phosphinothricin N-acetyltransferase	Streptomyces hygroscopicus	bar
scaffold143049	5	100	0.000479972	0.00151912	3.16502	0.008	Q9KNU5	2e-36	141	128	51.56	825	Penicillin-binding protein 1A	Vibrio cholerae serotype O1 (strain ATCC 39315 / El Tor Inaba N16961)	mrcA
scaffold1435	27	224	0.00259185	0.00340283	1.3129	0.177	P29782	2e-24	101	147	47.62	328	dTDP-glucose 4,6-dehydratase	Streptomyces griseus	strE
scaffold145183	8	163	0.000767955	0.00247617	3.22436	0	P0A7V8	1e-127	372	206	86.41	206	30S ribosomal protein S4	Escherichia coli (strain K12)	rpsD
scaffold14589	1162	323	0.111545	0.00490676	0.0439889	0	Q5HG20	1e-34	133	145	53.79	421	Diaminopimelate decarboxylase	Staphylococcus aureus (strain COL)	lysA
scaffold146013	2	51	0.000191989	0.000774751	4.0354	0.034	P12256	2e-10	58.5	154	25.32	338	Penicillin acylase	Lysinibacillus sphaericus PE	1 SV
scaffold14614	16	624	0.00153591	0.00947931	6.17179	0	Q8X4L0	4e-27	113	284	31.34	385	Multidrug resistance protein MdtE	Escherichia coli O157:H7	mdtE
scaffold14618	4724	1284	0.453477	0.0195055	0.0430132	0	Q9KHL7	2e-41	164	335	32.84	711	Amino-acid racemase	Enterococcus faecalis	vanTG
scaffold14669	22	1678	0.00211188	0.0254908	12.0702	0	P16544	5e-12	67.4	141	31.91	261	Putative ketoacyl reductase	Streptomyces coelicolor (strain ATCC BAA-471 / A3(2) / M145)	actIII
scaffold14686	66	2926	0.00633563	0.0444495	7.01579	0	Q47748	6e-46	172	323	34.06	323	D-specific alpha-keto acid dehydrogenase	Enterococcus faecalis (strain ATCC 700802 / V583)	vanHB
scaffold147095	3	61	0.000287983	0.000926663	3.21777	0.035	P80436	1e-78	250	279	47.31	527	Triostin synthetase I	Streptomyces triostinicus	trsA
scaffold147129	11	31	0.00105594	0.000470927	0.44598	0.013	Q3KCC3	1e-31	117	129	48.06	382	UDP-4-amino-4-deoxy-L-arabinose--oxoglutarate aminotransferase	Pseudomonas fluorescens (strain Pf0-1)	arnB
scaffold14714	38	240	0.00364779	0.00364589	0.99948	0.999	I1VK45	9e-20	88.6	197	34.01	648	Macrolide-specific ABC-type efflux carrier, putative	Pasteurella multocida subsp. multocida str. 3480	NT08PM_0231
scaffold147334	1663	819	0.159639	0.0124416	0.077936	0	E6UPG7	7e-15	74.3	135	37.78	246	ABC transporter related protein	Clostridium thermocellum (strain DSM 1313 / LMG 6656 / LQ8)	Clo1313_2436
scaffold147988	57	3102	0.00547168	0.0471231	8.61219	0	I0HDH1	8e-148	478	667	40.33	619	Putative translation elongation factor G	Actinoplanes missouriensis (strain ATCC 14538 / DSM 43046 / CBS 188.64 / JCM 3121 / NCIMB 12654 / NBRC 102363 / 431)	AMIS_58380
scaffold148028	1897	866	0.182101	0.0131556	0.0722432	0	P15557	1e-93	307	538	38.29	558	Acylase ACY 1	Pseudomonas sp. (strain SE83)	acyI
scaffold14822	37	141	0.00355179	0.00214196	0.603065	0.007	P0AES5	8e-55	190	117	80.34	875	DNA gyrase subunit A	Shigella flexneri	gyrA
scaffold14828	938	215	0.0900427	0.00326611	0.0362729	0	O34697	3e-28	110	222	33.33	253	Bacitracin export ATP-binding protein BceA	Bacillus subtilis (strain 168)	bceA
scaffold148410	2	50	0.000191989	0.00075956	3.95627	0.051	P21645	2e-62	199	135	69.63	341	UDP-3-O-(3-hydroxymyristoyl)glucosamine N-acyltransferase	Escherichia coli (strain K12)	lpxD
scaffold14879	130	305	0.0124793	0.00463332	0.371281	0	Q51521	5e-22	91.3	173	29.48	222	Phenazine biosynthesis protein phzD	Pseudomonas chlororaphis	phzD
scaffold149491	2982	1093	0.286255	0.016604	0.0580041	0	O68008	5e-09	60.1	155	25.81	6359	Bacitracin synthase 3	Bacillus licheniformis	bacC
scaffold14980	12	511	0.00115193	0.0077627	6.73885	0	Q9F5N7	5e-12	67	77	46.75	462	Multidrug resistance protein NorM	Burkholderia vietnamiensis	norM
scaffold149802	6993	7518	0.671288	0.114207	0.170132	0	P0A6N2	1e-11	52	50	42	394	Elongation factor Tu	Escherichia coli O6:H1 (strain CFT073 / ATCC 700928 / UPEC)	tufA
scaffold149972	3766	703	0.361515	0.0106794	0.0295407	0	P0AES5	4e-40	152	191	45.03	875	DNA gyrase subunit A	Shigella flexneri	gyrA
scaffold15000	18	1083	0.0017279	0.0164521	9.52143	0	Q06553	5e-51	181	242	42.56	256	HTH-type transcriptional regulator PrtR	Pseudomonas aeruginosa (strain ATCC 15692 / PAO1 / 1C / PRS 101 / LMG 12228)	prtR
scaffold150017	60	55	0.00575966	0.000835516	0.145063	0	C0H3X7	7e-30	119	171	38.01	856	Phosphatidylglycerol lysyltransferase	Bacillus subtilis (strain 168)	mprF
scaffold150156	1642	495	0.157623	0.00751964	0.0477066	0	O31501	2e-54	202	590	27.97	1052	Swarming motility protein SwrC	Bacillus subtilis (strain 168)	swrC
scaffold15092	8716	1489	0.836687	0.0226197	0.0270348	0	B4UKE3	1e-37	142	204	42.65	253	ABC transporter-related protein	Anaeromyxobacter sp. (strain K)	AnaeK_3059
scaffold15199	130	356	0.0124793	0.00540807	0.433364	0	P27303	1e-30	120	133	51.88	390	Multidrug resistance protein A	Escherichia coli (strain K12)	emrA
scaffold15220	522	27411	0.050109	0.416406	8.31	0	P52002	0	1296	1031	61.49	1046	Multidrug resistance protein MexB	Pseudomonas aeruginosa (strain ATCC 15692 / PAO1 / 1C / PRS 101 / LMG 12228)	mexB
scaffold15221	40	2150	0.00383977	0.0326611	8.50599	0	P42332	3e-34	136	242	34.3	306	Bacitracin transport ATP-binding protein BcrA	Bacillus licheniformis	bcrA
scaffold152242	113	8316	0.0108474	0.12633	11.6462	0	Q00719	1e-21	99.4	174	36.78	221	O-methyltransferase mdmC	Streptomyces mycarofaciens	mdmC
scaffold15243	76	233	0.00729557	0.00353955	0.485164	0	Q83P86	2e-14	70.1	189	29.1	343	Multidrug resistance protein MdtN	Shigella flexneri	mdtN
scaffold15244	1570	301	0.150711	0.00457255	0.0303398	0	Q06239	1e-20	90.9	138	37.68	231	Regulatory protein VanR	Enterococcus faecium	vanR
scaffold15246	2646	1133	0.254001	0.0172116	0.067762	0	F9YUQ9	2e-35	137	247	35.63	229	Uncharacterized ABC transporter ATP-binding protein yknY	Capnocytophaga canimorsus (strain 5)	Ccan_09160
scaffold15264	117	170	0.0112313	0.0025825	0.229937	0	Q08129	5e-69	232	267	54.68	740	Catalase-peroxidase	Mycobacterium tuberculosis	katG
scaffold15265	26	224	0.00249585	0.00340283	1.36339	0.117	Q08129	3e-52	182	216	54.17	740	Catalase-peroxidase	Mycobacterium tuberculosis	katG
scaffold153017	4	62	0.000383977	0.000941854	2.45289	0.069	Q02578	9e-50	171	235	41.7	422	Putative polyketide beta-ketoacyl synthase 1	Streptomyces cyaneus	curA
scaffold15357	14	944	0.00134392	0.0143405	10.6706	0	Q8G2M6	6e-36	145	547	27.06	1051	Efflux pump membrane transporter BepE	Brucella suis biovar 1 (strain 1330)	be
scaffold15362	35	1929	0.0033598	0.0293038	8.72189	0	B1L7S2	6e-49	177	267	35.96	265	Maritimacin	Thermotoga sp. (strain RQ2)	TRQ2_0142
scaffold15368	3315	903	0.318221	0.0137177	0.0431073	0	O34847	2e-70	230	204	63.24	325	Acetyl-coenzyme A carboxylase carboxyl transferase subunit alpha	Bacillus subtilis (strain 168)	accA
scaffold153770	397	326	0.0381098	0.00495233	0.129949	0	O07549	6e-10	57	55	47.27	673	Probable multidrug resistance ABC transporter ATP-binding/permease protein YheH	Bacillus subtilis (strain 168)	yheH
scaffold15399	246	948	0.0236146	0.0144013	0.609845	0	Q8KWG8	2e-97	307	260	55.38	288	Carbenicillin-hydrolyzing beta-lactamase	Vibrio cholerae non-O1/non-O139	carb7
scaffold154025	4	92	0.000383977	0.00139759	3.63977	0.004	Q7A4R9	2e-27	107	184	36.41	209	Response regulator protein VraR	Staphylococcus aureus (strain N315)	vraR
scaffold1541	144	172	0.0138232	0.00261289	0.189022	0	P0AC15	3e-53	176	138	59.42	282	Dihydropteroate synthase	Shigella flexneri	folP
scaffold154149	588	748	0.0564447	0.011363	0.201312	0	P28601	2e-14	65.1	63	55.56	207	50S ribosomal protein L4	Geobacillus stearothermophilus	rplD
scaffold15462	54	245	0.00518369	0.00372184	0.717991	0.034	P37637	4e-14	69.7	44	81.82	1037	Multidrug resistance protein MdtF	Escherichia coli (strain K12)	mdtF
scaffold154625	100	96	0.00959943	0.00145836	0.151921	0	P80952	2e-12	60.8	35	74.29	36	Skin peptide tyrosine-tyrosine	Phyllomedusa bicolor PE	1 SV
scaffold15471	95	237	0.00911946	0.00360031	0.394795	0	Q9KUC0	5e-52	179	236	46.19	777	Penicillin-binding protein 1B	Vibrio cholerae serotype O1 (strain ATCC 39315 / El Tor Inaba N16961)	mrcB
scaffold154933	294	204	0.0282223	0.00309901	0.109807	0	O07549	3e-68	226	276	42.39	673	Probable multidrug resistance ABC transporter ATP-binding/permease protein YheH	Bacillus subtilis (strain 168)	yheH
scaffold155197	4	93	0.000383977	0.00141278	3.67934	0.01	P25256	3e-23	99	244	30.74	548	Tylosin resistance ATP-binding protein TlrC	Streptomyces fradiae	tlrC
scaffold155744	12	278	0.00115193	0.00422315	3.66615	0	Q331Q7	1e-17	83.6	316	21.84	326	dTDP-4-dehydro-6-deoxyglucose reductase	Streptomyces sp.	gerKI
scaffold155824	191	13558	0.0183349	0.205962	11.2333	0	Q47744	1e-10	66.2	106	36.79	220	Regulatory protein VanRB	Enterococcus faecalis (strain ATCC 700802 / V583)	vanRB
scaffold155978	2	116	0.000191989	0.00176218	9.17856	0	Q9X3P3	2e-37	144	310	34.19	698	Serine/alanine racemase	Enterococcus gallinarum	vanT
scaffold155985	124	122	0.0119033	0.00185333	0.155699	0	O07550	3e-13	70.9	69	49.28	585	Probable multidrug resistance ABC transporter ATP-binding/permease protein YheI	Bacillus subtilis (strain 168)	yheI
scaffold156455	76	294	0.00729557	0.00446621	0.612181	0	E1QHG9	2e-29	113	98	52.04	233	ABC transporter related protein	Desulfarculus baarsii (strain ATCC 33931 / DSM 2075 / VKM B-1802 / 2st14)	Deba_1644
scaffold156664	21	1559	0.00201588	0.0236831	11.7483	0	P0A0K8	0	650	641	55.85	644	DNA gyrase subunit B	Staphylococcus aureus	gyrB
scaffold15705	86	72	0.00825551	0.00109377	0.132489	0	J2XA69	4e-16	76.3	145	35.86	646	Macrolide transporter ATP-binding /permease protein	Klebsiella pneumoniae subsp. pneumoniae DSM 30104 PE	3 SV
scaffold15824	7706	1428	0.739732	0.021693	0.0293255	0	Q5HJZ0	0	610	553	54.97	887	DNA gyrase subunit A	Staphylococcus aureus (strain COL)	gyrA
scaffold15830	10	921	0.000959943	0.0139911	14.5749	0	E4Q5V5	8e-77	252	221	54.75	241	ABC transporter related protein	Caldicellulosiruptor owensensis (strain ATCC 700167 / DSM 13100 / OL)	Calow_1994
scaffold15852	41	4034	0.00393577	0.0612813	15.5704	0	E4T3U6	1e-84	282	245	62.86	264	Undecaprenyl-diphosphatase	Paludibacter propionicigenes (strain DSM 17365 / JCM 13257 / WB4)	uppP
scaffold158585	2	54	0.000191989	0.000820325	4.27278	0.023	P59852	7e-15	55.8	149	31.54	703	Lactococcin-G-processing and transport ATP-binding protein LagD	Lactococcus lactis subsp. lactis	lagD
scaffold15876	27	2490	0.00259185	0.0378261	14.5943	0	P40802	6e-11	64.3	211	25.12	249	Putative polyketide biosynthesis enoyl-CoA isomerase pksI	Bacillus subtilis (strain 168)	pksI
scaffold159072	178	71	0.017087	0.00107858	0.0631226	0	P40806	3e-20	93.2	368	26.09	5043	Polyketide synthase PksJ	Bacillus subtilis (strain 168)	pksJ
scaffold15912	39	1808	0.00374378	0.0274657	7.33635	0	P29782	2e-17	85.9	361	23.27	328	dTDP-glucose 4,6-dehydratase	Streptomyces griseus	strE
scaffold159365	107	5869	0.0102714	0.0891572	8.68014	0	P44927	9e-63	229	497	30.99	510	Multidrug resistance protein B homolog	Haemophilus influenzae (strain ATCC 51907 / DSM 11121 / KW20 / Rd)	emrB
scaffold159725	31	1620	0.00297582	0.0246097	8.26989	0	J3ID28	1e-10	65.5	161	34.16	382	Putative PLP-dependent enzyme possibly involved in cell wall biogenesis	Pseudomonas sp. GM80 PE	3 SV
scaffold159871	529	415	0.050781	0.00630435	0.124148	0	P08075	4e-36	140	249	36.55	355	Glucose-1-phosphate thymidylyltransferase	Streptomyces griseus	strD
scaffold160055	8	92	0.000767955	0.00139759	1.81989	0.101	E1QHG9	6e-15	70.9	115	32.17	233	ABC transporter related protein	Desulfarculus baarsii (strain ATCC 33931 / DSM 2075 / VKM B-1802 / 2st14)	Deba_1644
scaffold160110	44	33	0.00422375	0.00050131	0.118688	0	C4SXR4	2e-11	63.2	147	29.25	384	UDP-4-amino-4-deoxy-L-arabinose--oxoglutarate aminotransferase	Yersinia intermedia ATCC 29909	arnB
scaffold16029	1284	402	0.123257	0.00610686	0.0495459	0	Q9R9J1	5e-47	181	429	30.07	3971	Mycosubtilin synthase subunit A	Bacillus subtilis	mycA
scaffold160398	382	199	0.0366698	0.00302305	0.0824397	0	P32010	7e-49	176	226	38.94	330	Daunorubicin/doxorubicin resistance ATP-binding protein DrrA	Streptomyces peucetius	drrA
scaffold160787	67	193	0.00643162	0.0029319	0.455857	0	Q8G2M6	2e-43	99.4	61	80.33	1051	Efflux pump membrane transporter BepE	Brucella suis biovar 1 (strain 1330)	be
scaffold160955	200	13818	0.0191989	0.209912	10.9336	0	D0LB45	6e-101	358	500	38.8	1138	Lysylphosphatidylglycerol biosynthesis bifunctional protein LysX	Gordonia bronchialis (strain ATCC 25592 / DSM 43247 / JCM 3198 / NCTC 10667)	lysX
scaffold161886	99	7250	0.00950344	0.110136	11.5891	0	Q8D342	5e-22	102	227	29.52	323	Undecaprenyl-phosphate 4-deoxy-4-formamido-L-arabinose transferase	Wigglesworthia glossinidia brevipalpis	arnC
scaffold16198	2148	691	0.206196	0.0104971	0.0509085	0	A3X069	8e-12	67.8	77	42.86	1014	ABC transporter, ATPase subunit	Nitrobacter sp. Nb-311A	NB311A_13981
scaffold163052	482	402	0.0462693	0.00610686	0.131985	0	O07549	9e-10	62.8	64	48.44	673	Probable multidrug resistance ABC transporter ATP-binding/permease protein YheH	Bacillus subtilis (strain 168)	yheH
scaffold16337	60	3566	0.00575966	0.0541718	9.40538	0	P44928	4e-35	142	318	30.82	390	Multidrug resistance protein A homolog	Haemophilus influenzae (strain ATCC 51907 / DSM 11121 / KW20 / Rd)	emrA
scaffold163521	4	50	0.000383977	0.00075956	1.97814	0.178	Q8G2M6	8e-60	202	204	64.71	1051	Efflux pump membrane transporter BepE	Brucella suis biovar 1 (strain 1330)	be
scaffold163603	84	4983	0.00806353	0.0756978	9.38768	0	P80436	2e-27	120	496	26.61	527	Triostin synthetase I	Streptomyces triostinicus	trsA
scaffold163635	2	43	0.000191989	0.000653222	3.4024	0.072	P16543	8e-18	73.6	140	34.29	249	Granaticin polyketide synthase putative ketoacyl reductase 2	Streptomyces violaceoruber	gra-orf6
scaffold163771	17609	4804	1.69036	0.0729785	0.0431733	0	P29782	8e-09	60.8	247	23.08	328	dTDP-glucose 4,6-dehydratase	Streptomyces griseus	strE
scaffold163800	25	1423	0.00239986	0.0216171	9.00765	0	Q47744	1e-15	78.6	127	33.86	220	Regulatory protein VanRB	Enterococcus faecalis (strain ATCC 700802 / V583)	vanRB
scaffold163867	121	265	0.0116153	0.00402567	0.346583	0	Q2MF17	2e-23	103	120	44.17	424	L-glutamine:2-deoxy-scyllo-inosose aminotransferase	Streptoalloteichus tenebrarius (strain ATCC 17920 / DSM 40477 / NCIB 11028)	tbmB
scaffold163984	143	81	0.0137272	0.00123049	0.0896387	0	P23212	9e-15	73.6	140	32.86	488	Erythromycin resistance ATP-binding protein MsrA	Staphylococcus epidermidis	msrA
scaffold164331	4	107	0.000383977	0.00162546	4.23321	0.001	Q1PLK8	1e-27	113	151	39.07	652	Ribosomal protection-like tetracycline resistance protein	Clostridium perfringens	tetB(P)
scaffold164549	8	63	0.000767955	0.000957046	1.24623	0.569	O85709	2e-69	230	273	41.76	841	GTP pyrophosphokinase	Streptomyces antibioticus	relA
scaffold165499	774	1004	0.0742996	0.015252	0.205276	0	P00956	6e-09	48.1	47	44.68	938	Isoleucine--tRNA ligase	Escherichia coli (strain K12)	ileS
scaffold16578	1294	388	0.124217	0.00589419	0.0474508	0	O34847	5e-87	280	265	57.36	325	Acetyl-coenzyme A carboxylase carboxyl transferase subunit alpha	Bacillus subtilis (strain 168)	accA
scaffold165804	47	1706	0.00451173	0.0259162	5.74417	0	P58411	5e-09	59.3	313	24.6	371	Probable macrolide-specific efflux protein macA	Yersinia pestis	macA
scaffold166322	18	773	0.0017279	0.0117428	6.796	0	P25256	4e-50	188	509	29.47	548	Tylosin resistance ATP-binding protein TlrC	Streptomyces fradiae	tlrC
scaffold16650	250	258	0.0239986	0.00391933	0.163315	0	Q53685	8e-09	58.2	170	27.65	430	Oleandomycin glycosyltransferase	Streptomyces antibioticus	oleD
scaffold16668	25	240	0.00239986	0.00364589	1.51921	0.051	P23212	5e-14	71.6	140	31.43	488	Erythromycin resistance ATP-binding protein MsrA	Staphylococcus epidermidis	msrA
scaffold166795	78	42	0.00748756	0.00063803	0.0852121	0	Q47744	4e-18	81.3	86	38.37	220	Regulatory protein VanRB	Enterococcus faecalis (strain ATCC 700802 / V583)	vanRB
scaffold166879	3	128	0.000287983	0.00194447	6.75204	0	Q06240	8e-10	59.7	206	28.16	384	Sensor protein VanS	Enterococcus faecium	vanS
scaffold166898	7	82	0.00067196	0.00124568	1.8538	0.098	H8MUU3	4e-20	87.4	204	33.82	248	Putative macrolide efflux ABC transporter ATP-binding protein	Corallococcus coralloides (strain ATCC 25202 / DSM 2259 / NBRC 100086 / M2)	macB9
scaffold16701	3865	1099	0.371018	0.0166951	0.0449981	0	C3DLF8	2e-26	110	150	40	305	GTP-binding elongation factor protein, TetM/TetO	Bacillus thuringiensis serovar sotto str. T04001 PE	3 SV
scaffold16712	35	1289	0.0033598	0.0195815	5.82816	0	Q5HDU6	4e-10	63.5	119	30.25	421	Lipid II:glycine glycyltransferase	Staphylococcus aureus (strain COL)	femX
scaffold167129	156	116	0.0149751	0.00176218	0.117674	0	P48532	6e-13	67.4	49	63.27	161	Pleiotrophin-A	Xenopus laevis	ptn-a
scaffold16714	170	495	0.016319	0.00751964	0.46079	0	P13267	1e-14	75.9	313	26.2	1437	DNA polymerase III PolC-type	Bacillus subtilis (strain 168)	polC
scaffold167396	1	59	9.59943e-05	0.000896281	9.33681	0.005	Q9WWZ8	5e-63	204	187	56.15	484	Toluene efflux pump outer membrane protein ttgC	Pseudomonas putida	ttgC
scaffold1674	1315	426	0.126233	0.00647145	0.0512661	0	P0A1X4	1e-09	57	139	33.09	341	UDP-3-O-(3-hydroxymyristoyl)glucosamine N-acyltransferase	Salmonella typhimurium (strain LT2 / SGSC1412 / ATCC 700720)	lpxD
scaffold167583	1532	621	0.147063	0.00943374	0.0641474	0	Q47744	2e-30	121	216	35.19	220	Regulatory protein VanRB	Enterococcus faecalis (strain ATCC 700802 / V583)	vanRB
scaffold167801	1	39	9.59943e-05	0.000592457	6.17179	0.047	P44927	1e-24	102	119	39.5	510	Multidrug resistance protein B homolog	Haemophilus influenzae (strain ATCC 51907 / DSM 11121 / KW20 / Rd)	emrB
scaffold168115	38	29	0.00364779	0.000440545	0.12077	0	Q740J9	5e-11	60.5	42	59.52	1177	Lysylphosphatidylglycerol biosynthesis bifunctional protein LysX	Mycobacterium paratuberculosis (strain ATCC BAA-968 / K-10)	lysX
scaffold16928	5	92	0.000479972	0.00139759	2.91182	0.016	Q06240	1e-10	60.5	119	28.57	384	Sensor protein VanS	Enterococcus faecium	vanS
scaffold169313	52	184	0.00499171	0.00279518	0.559965	0	P16544	2e-09	55.1	89	37.08	261	Putative ketoacyl reductase	Streptomyces coelicolor (strain ATCC BAA-471 / A3(2) / M145)	actIII
scaffold169400	1653	497	0.158679	0.00755003	0.0475806	0	P13267	8e-22	100	161	37.89	1437	DNA polymerase III PolC-type	Bacillus subtilis (strain 168)	polC
scaffold169478	2	83	0.000191989	0.00126087	6.56742	0.005	Q51786	5e-11	60.8	122	30.33	244	Transcriptional activator protein phzR	Pseudomonas fluorescens	phzR
scaffold169895	134	2582	0.0128632	0.0392237	3.04928	0	F9YUQ9	6e-26	110	222	37.39	229	Uncharacterized ABC transporter ATP-binding protein yknY	Capnocytophaga canimorsus (strain 5)	Ccan_09160
scaffold170523	90	7296	0.00863949	0.110835	12.8289	0	P42332	2e-15	80.9	306	29.08	306	Bacitracin transport ATP-binding protein BcrA	Bacillus licheniformis	bcrA
scaffold17177	5165	1084	0.495811	0.0164673	0.0332128	0	O06967	9e-43	166	552	26.81	589	Multidrug resistance ABC transporter ATP-binding/permease protein BmrA	Bacillus subtilis (strain 168)	bmrA
scaffold172046	50	3	0.00479972	4.55736e-05	0.00949506	0	Q8X5R2	4e-17	77	132	35.61	343	Multidrug resistance protein MdtN	Escherichia coli O157:H7	mdtN
scaffold172056	70	63	0.0067196	0.000957046	0.142426	0	P0AEJ0	3e-56	159	251	33.47	512	Multidrug resistance protein B	Escherichia coli (strain K12)	emrB
scaffold172060	1918	719	0.184117	0.0109225	0.0593235	0	Q06239	1e-26	113	223	30.94	231	Regulatory protein VanR	Enterococcus faecium	vanR
scaffold172236	577	533	0.0553887	0.00809691	0.146183	0	O06967	1e-25	75.5	49	63.27	589	Multidrug resistance ABC transporter ATP-binding/permease protein BmrA	Bacillus subtilis (strain 168)	bmrA
scaffold172477	11	192	0.00105594	0.00291671	2.7622	0.001	P39843	7e-12	67	334	26.95	400	Multidrug resistance protein 2	Bacillus subtilis (strain 168)	blt
scaffold172757	83	165	0.00796753	0.00250655	0.314595	0	P0AD68	9e-62	147	102	69.61	588	Peptidoglycan synthase FtsI	Escherichia coli (strain K12)	ftsI
scaffold172777	77	68	0.00739156	0.001033	0.139754	0	Q9CHL8	6e-10	60.1	165	26.06	590	Multidrug resistance ABC transporter ATP-binding and permease protein	Lactococcus lactis subsp. lactis (strain IL1403)	lmrA
scaffold17342	34	1251	0.00326381	0.0190042	5.82271	0	I3YXF8	6e-25	106	223	33.63	235	ABC-type antimicrobial peptide transport system, ATPase component	Aequorivita sublithincola (strain DSM 14238 / LMG 21431 / ACAM 643 / 9-3)	Aeqsu_2216
scaffold173554	19	712	0.00182389	0.0108161	5.93025	0	P36979	6e-73	251	344	38.66	384	Dual-specificity RNA methyltransferase RlmN	Escherichia coli (strain K12)	rlmN
scaffold173746	134	6660	0.0128632	0.101173	7.86531	0	Q06239	4e-32	130	229	35.37	231	Regulatory protein VanR	Enterococcus faecium	vanR
scaffold173963	11	181	0.00105594	0.00274961	2.60395	0	Q08129	7e-36	142	126	58.73	740	Catalase-peroxidase	Mycobacterium tuberculosis	katG
scaffold174179	32	1308	0.00307182	0.0198701	6.46851	0	E4SD45	1e-26	112	220	36.82	228	ABC transporter related protein	Caldicellulosiruptor kronotskyensis (strain DSM 18902 / VKM B-2412 / 2002)	Calkro_0196
scaffold174730	1028	322	0.0986822	0.00489157	0.0495689	0	Q6GH45	9e-33	131	193	34.2	840	Phosphatidylglycerol lysyltransferase	Staphylococcus aureus (strain MRSA252)	mprF
scaffold1756	79	373	0.00758355	0.00566632	0.747185	0.016	O07549	2e-25	106	85	60	673	Probable multidrug resistance ABC transporter ATP-binding/permease protein YheH	Bacillus subtilis (strain 168)	yheH
scaffold175972	2	48	0.000191989	0.000729178	3.79802	0.044	O52248	2e-12	60.1	133	29.32	1050	Toluene efflux pump membrane transporter TtgB	Pseudomonas putida	ttgB
scaffold175985	581	141	0.0557727	0.00214196	0.0384051	0	F8IKX1	3e-15	72.4	52	63.46	229	Abc transporter ATP-binding protein	Alicyclobacillus acidocaldarius (strain Tc-4-1)	lolD
scaffold176730	9309	8861	0.893611	0.134609	0.150635	0	P48532	5e-15	75.1	54	83.33	161	Pleiotrophin-A	Xenopus laevis	ptn-a
scaffold176884	24	1124	0.00230386	0.0170749	7.41142	0	Q06239	4e-19	69.7	119	35.29	231	Regulatory protein VanR	Enterococcus faecium	vanR
scaffold177751	3	34	0.000287983	0.000516501	1.79351	0.332	Q4UK08	1e-13	68.2	165	30.91	790	Penicillin-binding protein 1A	Rickettsia felis (strain ATCC VR-1525 / URRWXCal2)	mrcA
scaffold177846	5	99	0.000479972	0.00150393	3.13337	0.008	P25256	8e-09	57	177	28.81	548	Tylosin resistance ATP-binding protein TlrC	Streptomyces fradiae	tlrC
scaffold177914	340	3297	0.0326381	0.0500854	1.53457	0	D0KKM8	1e-93	313	386	43.26	382	UDP-4-amino-4-deoxy-L-arabinose--oxoglutarate aminotransferase	Pectobacterium wasabiae (strain WPP163)	arnB
scaffold178272	35	26	0.0033598	0.000394971	0.117558	0	P40806	4e-16	58.9	54	48.15	5043	Polyketide synthase PksJ	Bacillus subtilis (strain 168)	pksJ
scaffold178285	1	83	9.59943e-05	0.00126087	13.1348	0.003	P0C070	2e-15	75.9	195	27.18	1050	Multidrug/solvent efflux pump membrane transporter MepB	Pseudomonas putida	mepB
scaffold178914	1033	281	0.0991622	0.00426873	0.0430479	0	P13267	7e-69	230	229	55.02	1437	DNA polymerase III PolC-type	Bacillus subtilis (strain 168)	polC
scaffold179271	3809	948	0.365642	0.0144013	0.0393862	0	A3X069	2e-11	67.8	77	42.86	1014	ABC transporter, ATPase subunit	Nitrobacter sp. Nb-311A	NB311A_13981
scaffold179401	68	243	0.00652762	0.00369146	0.565515	0	P23212	2e-09	55.5	89	38.2	488	Erythromycin resistance ATP-binding protein MsrA	Staphylococcus epidermidis	msrA
scaffold179685	74	10	0.00710358	0.000151912	0.0213853	0	H1XX47	1e-14	68.6	108	31.48	226	ABC transporter related protein	Caldithrix abyssi DSM 13497	Calab_1156
scaffold179929	6	89	0.000575966	0.00135202	2.34739	0.041	Q7A4R9	6e-19	82.4	115	36.52	209	Response regulator protein VraR	Staphylococcus aureus (strain N315)	vraR
scaffold180192	758	216	0.0727637	0.0032813	0.0450953	0	P23212	1e-09	58.9	75	34.67	488	Erythromycin resistance ATP-binding protein MsrA	Staphylococcus epidermidis	msrA
scaffold180425	6	65	0.000575966	0.000987428	1.71439	0.183	P36258	1e-59	187	139	66.91	144	50S ribosomal protein L11	Streptomyces griseus	rplK
scaffold180457	394	134	0.0378218	0.00203562	0.0538214	0	G2MSH9	2e-30	116	170	39.41	230	ABC transporter related protein	Thermoanaerobacter wiegelii Rt8.B1	Thewi_0254
scaffold180519	3	142	0.000287983	0.00215715	7.49055	0	P0A3M3	2e-53	183	221	44.8	274	Beta-lactamase OXA-9	Klebsiella pneumoniae	bla
scaffold180708	5	75	0.000479972	0.00113934	2.37376	0.061	A3X069	3e-13	68.9	86	41.86	1014	ABC transporter, ATPase subunit	Nitrobacter sp. Nb-311A	NB311A_13981
scaffold18146	4721	977	0.453189	0.0148418	0.0327497	0	P18330	3e-17	84.3	340	23.82	943	Isoleucine--tRNA ligase 1	Pseudomonas fluorescens	ileS1
scaffold182292	6	68	0.000575966	0.001033	1.79351	0.156	G6XG73	2e-83	262	296	45.61	515	Peptide chain release factor 3	Gluconobacter morbifer G707	GMO_04880
scaffold182399	22	634	0.00211188	0.00963122	4.56051	0	Q9ZCE9	1e-19	94.4	165	34.55	787	Penicillin-binding protein 1A	Rickettsia prowazekii (strain Madrid E)	mrcA
scaffold184011	37	3748	0.00355179	0.0569366	16.0304	0	P25256	1e-45	177	553	31.1	548	Tylosin resistance ATP-binding protein TlrC	Streptomyces fradiae	tlrC
scaffold18422	4625	1428	0.443974	0.021693	0.0488611	0	D9XF45	7e-11	64.3	227	27.31	395	Phosphonoacetaldehyde reductase	Streptomyces viridochromogenes	phpC
scaffold184229	433	99	0.0415656	0.00150393	0.0361821	0	P26840	1e-28	115	157	42.68	180	Probable macrolide acetyltransferase (Fragment)	Lysinibacillus sphaericus PE	3 SV
scaffold18431	101	8393	0.00969543	0.1275	13.1505	0	P14290	2e-87	296	363	48.48	366	Erythromycin biosynthesis sensory transduction protein eryC1	Saccharopolyspora erythraea (strain NRRL 23338)	eryC1
scaffold184571	793	1054	0.0761235	0.0160115	0.210336	0	Q75VN4	4e-24	100	52	88.46	126	Histone H2B	Rhacophorus schlegelii	histh2b
scaffold18459	9	184	0.000863949	0.00279518	3.23535	0	P37871	2e-59	218	276	46.38	1199	DNA-directed RNA polymerase subunit beta'	Bacillus subtilis (strain 168)	rpoC
scaffold184644	218	64	0.0209268	0.000972237	0.046459	0	Q5HG20	3e-29	113	111	50.45	421	Diaminopimelate decarboxylase	Staphylococcus aureus (strain COL)	lysA
scaffold184813	1	67	9.59943e-05	0.00101781	10.6028	0.005	Q7WTR3	6e-15	72.4	70	64.29	457	Multidrug resistance protein MdtK	Erwinia amylovora	mdtK
scaffold185379	147	12280	0.0141112	0.186548	13.2199	0	Q8G2M6	3e-126	433	1027	32.04	1051	Efflux pump membrane transporter BepE	Brucella suis biovar 1 (strain 1330)	be
scaffold185443	2020	655	0.193909	0.00995024	0.0513141	0	P45272	3e-25	107	430	27.44	464	Multidrug resistance protein hmrM	Haemophilus influenzae (strain ATCC 51907 / DSM 11121 / KW20 / Rd)	hmrM
scaffold185547	1803	2438	0.173078	0.0370361	0.213986	0	P80952	4e-13	64.7	36	80.56	36	Skin peptide tyrosine-tyrosine	Phyllomedusa bicolor PE	1 SV
scaffold18591	43	246	0.00412776	0.00373704	0.905343	0.57	A4SQ33	5e-10	57.8	81	69.14	646	ABC-type transporter, ATP-binding protein	Aeromonas salmonicida (strain A449)	ASA_3004
scaffold186080	4	104	0.000383977	0.00157988	4.11453	0.003	F3DZU1	8e-10	58.2	93	37.63	337	Undecaprenyl-phosphate 4-deoxy-4-formamido-L-arabinose transferase	Pseudomonas syringae pv. morsprunorum str. M302280	arnC
scaffold186189	939	48248	0.0901387	0.732945	8.1313	0	P0AEY8	0	701	410	90.49	410	Multidrug transporter MdfA	Escherichia coli (strain K12)	mdfA
scaffold18654	69	4705	0.00662361	0.0714746	10.7909	0	P12256	9e-31	128	269	32.34	338	Penicillin acylase	Lysinibacillus sphaericus PE	1 SV
scaffold187087	1	48	9.59943e-05	0.000729178	7.59605	0.016	Q49VK3	2e-19	82	162	32.1	224	Response regulator protein GraR	Staphylococcus saprophyticus subsp. saprophyticus (strain ATCC 15305 / DSM 20229)	graR
scaffold187586	1	38	9.59943e-05	0.000577266	6.01354	0.036	Q8GMH4	4e-24	98.6	113	44.25	493	2-amino-4-deoxychorismate synthase	Streptomyces globisporus	sgcD
scaffold188094	2694	856	0.258609	0.0130037	0.0502832	0	O07550	3e-42	118	440	24.77	585	Probable multidrug resistance ABC transporter ATP-binding/permease protein YheI	Bacillus subtilis (strain 168)	yheI
scaffold189004	286	172	0.0274544	0.00261289	0.0951719	0	Q0ALE8	2e-21	92.8	121	41.32	226	ABC transporter related protein	Maricaulis maris (strain MCS10)	Mmar10_2609
scaffold19096	360	168	0.034558	0.00255212	0.0738505	0	F3Y553	8e-32	118	201	36.32	227	ABC transporter, ATP-binding protein	Capnocytophaga sp. oral taxon 329 str. F0087	HMPREF9074_06154
scaffold191414	284	172	0.0272624	0.00261289	0.0958422	0	O06967	1e-15	80.9	166	34.94	589	Multidrug resistance ABC transporter ATP-binding/permease protein BmrA	Bacillus subtilis (strain 168)	bmrA
scaffold193235	4	190	0.000383977	0.00288633	7.51692	0	Q47744	2e-17	81.6	127	35.43	220	Regulatory protein VanRB	Enterococcus faecalis (strain ATCC 700802 / V583)	vanRB
scaffold193995	16	503	0.00153591	0.00764117	4.97502	0	Q7A4R9	7e-11	62.8	118	27.97	209	Response regulator protein VraR	Staphylococcus aureus (strain N315)	vraR
scaffold194352	76	3579	0.00729557	0.0543693	7.45237	0	Q9KHL7	6e-39	157	369	31.17	711	Amino-acid racemase	Enterococcus faecalis	vanTG
scaffold195637	36	577	0.0034558	0.00876532	2.53641	0	P21645	7e-58	204	328	38.11	341	UDP-3-O-(3-hydroxymyristoyl)glucosamine N-acyltransferase	Escherichia coli (strain K12)	lpxD
scaffold195798	290	83	0.0278384	0.00126087	0.0452925	0	A7NH69	5e-26	108	231	33.33	230	ABC transporter related	Roseiflexus castenholzii (strain DSM 13941 / HLO8)	Rcas_0694
scaffold196080	507	183	0.0486691	0.00277999	0.0571202	0	P25256	1e-19	86.3	112	34.82	548	Tylosin resistance ATP-binding protein TlrC	Streptomyces fradiae	tlrC
scaffold196244	70	42	0.0067196	0.00063803	0.0949506	0	P44928	4e-13	66.2	83	36.14	390	Multidrug resistance protein A homolog	Haemophilus influenzae (strain ATCC 51907 / DSM 11121 / KW20 / Rd)	emrA
scaffold196917	585	232	0.0561567	0.00352436	0.0627594	0	Q8NYB0	8e-14	72.4	353	26.91	451	Multidrug export protein MepA	Staphylococcus aureus (strain MW2)	mepA
scaffold197885	5	76	0.000479972	0.00115453	2.40542	0.046	P0A2S4	3e-18	78.6	88	39.77	127	Multiple antibiotic resistance protein marA	Salmonella typhimurium (strain LT2 / SGSC1412 / ATCC 700720)	marA
scaffold198589	4	210	0.000383977	0.00319015	8.30818	0	Q8KWT4	6e-27	110	266	29.32	253	Bacilysin biosynthesis oxidoreductase BacC	Bacillus subtilis	bacC
scaffold19873	5	177	0.000479972	0.00268884	5.60209	0	P0AEJ0	3e-36	142	291	35.05	512	Multidrug resistance protein B	Escherichia coli (strain K12)	emrB
scaffold198805	393	469	0.0377258	0.00712467	0.188854	0	P39843	3e-10	62.8	106	35.85	400	Multidrug resistance protein 2	Bacillus subtilis (strain 168)	blt
scaffold200112	1698	89	0.162998	0.00135202	0.00829466	0	D4I8I3	2e-39	153	344	28.78	379	UDP-4-amino-4-deoxy-L-arabinose--oxoglutarate aminotransferase	Erwinia amylovora (strain ATCC 49946 / CCPPB 0273 / Ea273 / 27-3)	arnB
scaffold200326	96	3552	0.00921546	0.0539591	5.85529	0	P39640	3e-33	134	254	31.89	253	Bacilysin biosynthesis oxidoreductase BacC	Bacillus subtilis (strain 168)	bacC
scaffold200425	544	222	0.0522209	0.00337245	0.0645804	0	Q4L8N9	1e-18	82.8	333	24.62	452	Multidrug export protein mepA	Staphylococcus haemolyticus (strain JCSC1435)	mepA
scaffold200589	2	62	0.000191989	0.000941854	4.90578	0.02	P0C0Q9	2e-15	70.9	76	48.68	94	DNA gyrase subunit A (Fragment)	Staphylococcus epidermidis	gyrA
scaffold20065	36	2932	0.0034558	0.0445406	12.8887	0	P20831	3e-47	185	346	35.26	889	DNA gyrase subunit A	Staphylococcus aureus	gyrA
scaffold201559	5	75	0.000479972	0.00113934	2.37376	0.051	A7Z4Y0	2e-23	84	184	32.07	746	Polyketide biosynthesis protein BaeE	Bacillus amyloliquefaciens (strain FZB42)	baeE
scaffold201593	137	369	0.0131512	0.00560555	0.426238	0	D4I8I3	3e-42	159	354	30.51	379	UDP-4-amino-4-deoxy-L-arabinose--oxoglutarate aminotransferase	Erwinia amylovora (strain ATCC 49946 / CCPPB 0273 / Ea273 / 27-3)	arnB
scaffold202546	27	2087	0.00259185	0.031704	12.2322	0	P29783	3e-22	98.6	165	36.36	200	dTDP-4-dehydrorhamnose 3,5-epimerase	Streptomyces griseus	strM
scaffold202701	22	1305	0.00211188	0.0198245	9.38716	0	Q9R9I9	1e-13	76.3	528	21.21	2609	Mycosubtilin synthase subunit C	Bacillus subtilis	mycC
scaffold203116	1389	574	0.133336	0.00871975	0.0653967	0	P13267	0	734	798	49.5	1437	DNA polymerase III PolC-type	Bacillus subtilis (strain 168)	polC
scaffold203279	45	181	0.00431975	0.00274961	0.636521	0.005	O34847	2e-65	206	171	66.67	325	Acetyl-coenzyme A carboxylase carboxyl transferase subunit alpha	Bacillus subtilis (strain 168)	accA
scaffold20401	14	154	0.00134392	0.00233944	1.74076	0.049	P13364	9e-24	105	54	96.3	806	DNA gyrase subunit B	Pseudomonas putida	gyrB
scaffold204045	636	112	0.0610524	0.00170141	0.0278681	0	Q9R9I9	1e-24	111	503	26.04	2609	Mycosubtilin synthase subunit C	Bacillus subtilis	mycC
scaffold204472	1473	554	0.1414	0.00841593	0.0595187	0	C6LFN1	7e-26	103	199	35.18	230	ABC transporter, ATP-binding protein	Marvinbryantia formatexigens DSM 14469	BRYFOR_07434
scaffold204655	253	107	0.0242866	0.00162546	0.0669283	0	C5BDQ5	5e-37	140	203	38.42	325	Undecaprenyl-phosphate 4-deoxy-4-formamido-L-arabinose transferase	Edwardsiella ictaluri (strain 93-146)	arnC
scaffold205182	3	94	0.000287983	0.00142797	4.95853	0	A3UV76	8e-31	118	221	38.91	245	ABC-type antimicrobial peptide transport system, ATPase component	Vibrio splendidus 12B01	V12B01_11705
scaffold205699	50	40	0.00479972	0.000607648	0.126601	0	Q82IY3	2e-11	44.7	75	25.33	449	Pentalenene oxygenase	Streptomyces avermitilis (strain ATCC 31267 / DSM 46492 / JCM 5070 / NCIMB 12804 / NRRL 8165 / MA-4680)	ptlI
scaffold205720	86	3976	0.00825551	0.0604002	7.31635	0	Q06239	1e-35	140	234	38.46	231	Regulatory protein VanR	Enterococcus faecium	vanR
scaffold206258	302	176	0.0289903	0.00267365	0.0922257	0	Q47744	3e-54	179	215	40.47	220	Regulatory protein VanRB	Enterococcus faecalis (strain ATCC 700802 / V583)	vanRB
scaffold20642	153	137	0.0146871	0.00208119	0.141702	0	Q8GMH4	4e-35	135	151	48.34	493	2-amino-4-deoxychorismate synthase	Streptomyces globisporus	sgcD
scaffold206420	647	202	0.0621083	0.00306862	0.0494076	0	P00956	1e-71	238	290	42.07	938	Isoleucine--tRNA ligase	Escherichia coli (strain K12)	ileS
scaffold206608	158	122	0.0151671	0.00185333	0.122194	0	Q75VN4	1e-23	95.5	47	95.74	126	Histone H2B	Rhacophorus schlegelii	histh2b
scaffold207118	348	127	0.033406	0.00192928	0.0577525	0	Q9I3Y3	2e-10	61.6	193	23.83	477	Multidrug resistance protein pmpM	Pseudomonas aeruginosa (strain ATCC 15692 / PAO1 / 1C / PRS 101 / LMG 12228)	pmpM
scaffold207147	23	1209	0.00220787	0.0183662	8.3185	0	E4SDJ2	8e-33	130	220	37.73	230	ABC transporter related protein	Caldicellulosiruptor kronotskyensis (strain DSM 18902 / VKM B-2412 / 2002)	Calkro_0274
scaffold207159	133	4	0.0127672	6.07648e-05	0.00475943	0	P29783	5e-22	91.3	128	37.5	200	dTDP-4-dehydrorhamnose 3,5-epimerase	Streptomyces griseus	strM
scaffold207273	12	285	0.00115193	0.00432949	3.75846	0	P42332	4e-29	117	218	33.03	306	Bacitracin transport ATP-binding protein BcrA	Bacillus licheniformis	bcrA
scaffold207421	6	88	0.000575966	0.00133683	2.32101	0.039	E1QHG9	4e-43	149	176	46.02	233	ABC transporter related protein	Desulfarculus baarsii (strain ATCC 33931 / DSM 2075 / VKM B-1802 / 2st14)	Deba_1644
scaffold207970	37	109	0.00355179	0.00165584	0.466199	0	P29783	3e-33	125	160	42.5	200	dTDP-4-dehydrorhamnose 3,5-epimerase	Streptomyces griseus	strM
scaffold20800	0	24	0	0.000364589	#DIV/0!	0.046	P25256	7e-10	56.6	106	34.91	548	Tylosin resistance ATP-binding protein TlrC	Streptomyces fradiae	tlrC
scaffold20804	33	1999	0.00316781	0.0303672	9.58617	0	D4B7D6	2e-37	148	376	26.86	380	UDP-4-amino-4-deoxy-L-arabinose--oxoglutarate aminotransferase	Citrobacter youngae ATCC 29220	arnB
scaffold208118	14	548	0.00134392	0.00832478	6.1944	0	I4AN06	2e-14	73.9	213	30.05	242	ABC-type antimicrobial peptide transport system, ATPase component	Flexibacter litoralis (strain ATCC 23117 / DSM 6794 / NBRC 15988 / NCIMB 1366 / Sio-4)	Fleli_2999
scaffold209211	68	5786	0.00652762	0.0878963	13.4653	0	Q8G2M6	4e-28	125	876	21.69	1051	Efflux pump membrane transporter BepE	Brucella suis biovar 1 (strain 1330)	be
scaffold209237	698	286	0.0670041	0.00434468	0.0648421	0	Q5HG20	2e-18	84	181	32.04	421	Diaminopimelate decarboxylase	Staphylococcus aureus (strain COL)	lysA
scaffold209345	201	173	0.0192949	0.00262808	0.136206	0	Q9CHL8	6e-16	70.1	125	32.8	590	Multidrug resistance ABC transporter ATP-binding and permease protein	Lactococcus lactis subsp. lactis (strain IL1403)	lmrA
scaffold209454	4	177	0.000383977	0.00268884	7.00261	0	P0C070	1e-15	79.7	121	33.06	1050	Multidrug/solvent efflux pump membrane transporter MepB	Pseudomonas putida	mepB
scaffold209954	1238	535	0.118841	0.00812729	0.0683879	0	Q8CPC0	3e-20	93.6	140	35.71	840	Phosphatidylglycerol lysyltransferase	Staphylococcus epidermidis (strain ATCC 12228)	mprF
scaffold210062	140	20	0.0134392	0.000303824	0.0226073	0	Q2RG00	9e-39	140	221	33.94	247	ABC transporter related protein	Moorella thermoacetica (strain ATCC 39073)	Moth_2354
scaffold210219	1662	559	0.159543	0.00849188	0.0532264	0	P40806	8e-12	67	249	26.1	5043	Polyketide synthase PksJ	Bacillus subtilis (strain 168)	pksJ
scaffold210451	9	150	0.000863949	0.00227868	2.63752	0.004	P29782	3e-22	97.1	332	25.9	328	dTDP-glucose 4,6-dehydratase	Streptomyces griseus	strE
scaffold21066	266	248	0.0255345	0.00376742	0.147542	0	G2KS77	9e-11	55.8	85	37.65	644	ABC transporter family protein	Micavibrio aeruginosavorus (strain ARL-13)	MICA_416
scaffold211040	167	1434	0.0160311	0.0217842	1.35887	0	Q83P86	7e-29	120	314	31.21	343	Multidrug resistance protein MdtN	Shigella flexneri	mdtN
scaffold211306	417	357	0.0400296	0.00542326	0.135481	0	Q05709	2e-29	118	256	32.42	322	D-specific alpha-keto acid dehydrogenase	Enterococcus faecium	vanH
scaffold21142	240	16	0.0230386	0.000243059	0.0105501	0	P39640	1e-12	67.8	270	24.44	253	Bacilysin biosynthesis oxidoreductase BacC	Bacillus subtilis (strain 168)	bacC
scaffold213251	5	135	0.000479972	0.00205081	4.27278	0.003	Q7A4R9	4e-14	70.1	188	29.26	209	Response regulator protein VraR	Staphylococcus aureus (strain N315)	vraR
scaffold213407	4	81	0.000383977	0.00123049	3.20458	0.022	O85709	2e-60	204	246	48.37	841	GTP pyrophosphokinase	Streptomyces antibioticus	relA
scaffold213932	3416	944	0.327917	0.0143405	0.0437321	0	Q1D4P9	2e-38	147	221	39.82	227	Putative macrolide efflux ABC transporter, ATP-binding protein	Myxococcus xanthus (strain DK 1622)	MXAN_4199
scaffold21446	16	598	0.00153591	0.00908434	5.91463	0	P29753	2e-29	122	259	30.89	343	Vancomycin C-type resistance protein VanC	Enterococcus gallinarum	vanC
scaffold214868	2375	736	0.227987	0.0111807	0.0490412	0	B1L7S2	9e-43	155	265	35.09	265	Maritimacin	Thermotoga sp. (strain RQ2)	TRQ2_0142
scaffold215222	360	336	0.034558	0.00510424	0.147701	0	Q82IY3	4e-28	117	454	26.21	449	Pentalenene oxygenase	Streptomyces avermitilis (strain ATCC 31267 / DSM 46492 / JCM 5070 / NCIMB 12804 / NRRL 8165 / MA-4680)	ptlI
scaffold215610	4441	1005	0.426311	0.0152672	0.0358123	0	D4I8I3	7e-48	180	412	30.1	379	UDP-4-amino-4-deoxy-L-arabinose--oxoglutarate aminotransferase	Erwinia amylovora (strain ATCC 49946 / CCPPB 0273 / Ea273 / 27-3)	arnB
scaffold216151	4	75	0.000383977	0.00113934	2.96721	0.019	O68006	2e-11	62.4	157	26.11	5255	Bacitracin synthase 1	Bacillus licheniformis	bacA
scaffold216556	1849	826	0.177494	0.0125479	0.0706951	0	P13955	2e-31	122	145	41.38	161	Dihydrofolate reductase type 1 from Tn4003	Staphylococcus aureus	dfrA
scaffold216763	0	82	0	0.00124568	#DIV/0!	0.001	Q6GKT9	8e-58	199	301	41.86	886	DNA gyrase subunit A	Staphylococcus aureus (strain MRSA252)	gyrA
scaffold217496	2195	361	0.210708	0.00548402	0.0260267	0	Q9R9J1	3e-13	69.7	273	26.74	3971	Mycosubtilin synthase subunit A	Bacillus subtilis	mycA
scaffold218156	1	90	9.59943e-05	0.00136721	14.2426	0	Q4L482	1e-15	75.9	240	29.17	344	Sensor histidine kinase GraS	Staphylococcus haemolyticus (strain JCSC1435)	graS
scaffold21859	103	83	0.00988742	0.00126087	0.127523	0	I1DSB1	2e-18	86.3	205	32.68	642	Macrolide export ATP-binding/permease protein MacB	Campylobacter concisus UNSWCD	UNSWCD_1262
scaffold21870	3	42	0.000287983	0.00063803	2.21551	0.168	P18330	5e-10	57	199	22.11	943	Isoleucine--tRNA ligase 1	Pseudomonas fluorescens	ileS1
scaffold218840	8	905	0.000767955	0.013748	17.9021	0	P16544	9e-26	109	267	30.71	261	Putative ketoacyl reductase	Streptomyces coelicolor (strain ATCC BAA-471 / A3(2) / M145)	actIII
scaffold21967	8	141	0.000767955	0.00214196	2.78917	0.004	P25256	8e-12	66.6	216	33.33	548	Tylosin resistance ATP-binding protein TlrC	Streptomyces fradiae	tlrC
scaffold219799	2	45	0.000191989	0.000683604	3.56065	0.082	P39045	2e-10	58.2	163	28.22	538	D-alanyl-D-alanine carboxypeptidase	Actinomadura sp. (strain R39)	dac
scaffold219945	95	77	0.00911946	0.00116972	0.128267	0	Q10765	3e-10	61.6	61	50.82	1041	Isoleucine--tRNA ligase	Mycobacterium tuberculosis	ileS
scaffold22	4603	1231	0.441862	0.0187004	0.0423217	0	O30409	6e-57	216	333	39.64	6486	Tyrocidine synthase 3	Brevibacillus parabrevis	tycC
scaffold220060	9	117	0.000863949	0.00177737	2.05726	0.038	Q8GMH4	2e-47	170	255	44.71	493	2-amino-4-deoxychorismate synthase	Streptomyces globisporus	sgcD
scaffold221111	306	151	0.0293743	0.00229387	0.0780912	0	A3UAV0	2e-25	102	127	40.94	228	ABC transporter, ATP-binding protein	Croceibacter atlanticus (strain ATCC BAA-628 / HTCC2559 / KCTC 12090)	CA2559_12888
scaffold221809	1263	402	0.121241	0.00610686	0.0503697	0	P95827	5e-42	157	208	41.83	405	Macrolide efflux protein A	Streptococcus pyogenes	mefA
scaffold222334	1040	355	0.0998341	0.00539288	0.0540184	0	C0ZL89	9e-96	312	423	38.77	1104	Lysylphosphatidylglycerol biosynthesis bifunctional protein LysX	Rhodococcus erythropolis (strain PR4 / NBRC 100887)	lysX
scaffold222637	171	69	0.016415	0.00104819	0.0638557	0	P23212	1e-10	58.5	119	29.41	488	Erythromycin resistance ATP-binding protein MsrA	Staphylococcus epidermidis	msrA
scaffold222792	180	19	0.017279	0.000288633	0.0167043	0	P26840	8e-09	53.5	109	33.94	180	Probable macrolide acetyltransferase (Fragment)	Lysinibacillus sphaericus PE	3 SV
scaffold22373	196	166	0.0188149	0.00252174	0.134029	0	Q2MFP1	1e-16	81.6	159	30.19	386	2-deoxy-scyllo-inosose synthase	Streptomyces rimosus subsp. paromomycinus	parC
scaffold224732	2	59	0.000191989	0.000896281	4.6684	0.017	P63196	7e-22	87.8	44	95.45	124	30S ribosomal protein S12	Haemophilus influenzae (strain ATCC 51907 / DSM 11121 / KW20 / Rd)	rpsL
scaffold224837	20	659	0.00191989	0.010011	5.21437	0	A1TAC7	1e-16	85.1	244	27.87	1100	Lysylphosphatidylglycerol biosynthesis bifunctional protein LysX	Mycobacterium vanbaalenii (strain DSM 7251 / PYR-1)	lysX
scaffold224843	9	264	0.000863949	0.00401048	4.64203	0	Q06240	7e-13	70.1	253	30.43	384	Sensor protein VanS	Enterococcus faecium	vanS
scaffold224937	2	154	0.000191989	0.00233944	12.1853	0	Q2FKQ0	1e-56	200	244	44.26	887	DNA gyrase subunit A	Staphylococcus aureus (strain USA300)	gyrA
scaffold224960	322	155	0.0309102	0.00235464	0.0761767	0	O05131	8e-57	199	286	37.76	798	Penicillin-binding protein 1A	Neisseria gonorrhoeae	mrcA
scaffold225072	561	332	0.0538528	0.00504348	0.093653	0	Q4L8N9	8e-31	91.7	210	31.9	452	Multidrug export protein mepA	Staphylococcus haemolyticus (strain JCSC1435)	mepA
scaffold225339	24	786	0.00230386	0.0119403	5.18272	0	Q8G2M6	0	701	1009	44.6	1051	Efflux pump membrane transporter BepE	Brucella suis biovar 1 (strain 1330)	be
scaffold225709	3	37	0.000287983	0.000562074	1.95176	0.27	P29782	3e-14	68.9	157	27.39	328	dTDP-glucose 4,6-dehydratase	Streptomyces griseus	strE
scaffold22614	0	55	0	0.000835516	#DIV/0!	0.001	Q9R9J0	7e-12	63.2	104	31.73	5369	Mycosubtilin synthase subunit B	Bacillus subtilis	mycB
scaffold2265	54	1602	0.00518369	0.0243363	4.69478	0	P63200	3e-55	190	117	77.78	124	30S ribosomal protein S12	Synechococcus elongatus (strain PCC 7942)	rpsL
scaffold226601	75	4127	0.00719958	0.0626941	8.70802	0	Q9CHL8	5e-66	240	485	31.96	590	Multidrug resistance ABC transporter ATP-binding and permease protein	Lactococcus lactis subsp. lactis (strain IL1403)	lmrA
scaffold226698	1930	531	0.185269	0.00806653	0.0435395	0	E2N222	8e-57	190	189	51.32	226	Macrolide export ATP-binding/permease protein MacB	Capnocytophaga sputigena ATCC 33612	CAPSP0001_1836
scaffold227103	477	36	0.0457893	0.000546883	0.0119435	0	P39640	3e-18	83.2	306	28.43	253	Bacilysin biosynthesis oxidoreductase BacC	Bacillus subtilis (strain 168)	bacC
scaffold227366	242	16007	0.0232306	0.243166	10.4675	0	Q05709	2e-20	98.2	241	33.61	322	D-specific alpha-keto acid dehydrogenase	Enterococcus faecium	vanH
scaffold229448	11	314	0.00105594	0.00477004	4.51735	0	Q8G2M6	1e-100	338	471	39.7	1051	Efflux pump membrane transporter BepE	Brucella suis biovar 1 (strain 1330)	be
scaffold22951	75	4219	0.00719958	0.0640917	8.90215	0	P12256	8e-34	138	272	31.99	338	Penicillin acylase	Lysinibacillus sphaericus PE	1 SV
scaffold230144	1071	352	0.10281	0.0053473	0.0520115	0	E8LBN5	7e-13	64.3	85	35.29	246	ABC transporter, ATP-binding protein	Phascolarctobacterium succinatutens YIT 12067	HMPREF9443_00248
scaffold230772	208	135	0.0199668	0.00205081	0.102711	0	O07550	7e-28	97.1	84	54.76	585	Probable multidrug resistance ABC transporter ATP-binding/permease protein YheI	Bacillus subtilis (strain 168)	yheI
scaffold231463	7	108	0.00067196	0.00164065	2.44159	0.013	O68006	1e-11	65.9	128	29.69	5255	Bacitracin synthase 1	Bacillus licheniformis	bacA
scaffold233419	56	4348	0.00537568	0.0660513	12.2871	0	E4SD45	6e-24	105	221	33.48	228	ABC transporter related protein	Caldicellulosiruptor kronotskyensis (strain DSM 18902 / VKM B-2412 / 2002)	Calkro_0196
scaffold233710	6	227	0.000575966	0.0034484	5.98716	0	Q47748	2e-14	73.9	172	29.07	323	D-specific alpha-keto acid dehydrogenase	Enterococcus faecalis (strain ATCC 700802 / V583)	vanHB
scaffold233955	1301	476	0.124889	0.00723101	0.0578997	0	C7M538	7e-24	102	212	34.91	226	ABC transporter related	Capnocytophaga ochracea (strain ATCC 27872 / DSM 7271 / JCM 12966 / VPI 2845)	Coch_0175
scaffold233964	83	5	0.00796753	7.5956e-05	0.00953319	0	Q51397	5e-38	139	157	43.95	479	Outer membrane protein oprJ	Pseudomonas aeruginosa (strain ATCC 15692 / PAO1 / 1C / PRS 101 / LMG 12228)	oprJ
scaffold234014	740	1241	0.0710358	0.0188523	0.265391	0	Q82IY3	3e-23	103	472	26.69	449	Pentalenene oxygenase	Streptomyces avermitilis (strain ATCC 31267 / DSM 46492 / JCM 5070 / NCIMB 12804 / NRRL 8165 / MA-4680)	ptlI
scaffold234944	1951	594	0.187285	0.00902357	0.048181	0	Q06239	7e-34	131	224	37.95	231	Regulatory protein VanR	Enterococcus faecium	vanR
scaffold235095	7	57	0.00067196	0.000865898	1.28862	0.53	O86094	5e-70	233	218	56.42	1368	DNA-directed RNA polymerase subunit beta	Legionella pneumophila	rpoB
scaffold235720	36	1876	0.0034558	0.0284987	8.24664	0	P42332	3e-27	116	221	33.03	306	Bacitracin transport ATP-binding protein BcrA	Bacillus licheniformis	bcrA
scaffold236312	42	185	0.00403176	0.00281037	0.697058	0.035	E3G224	5e-26	111	227	32.16	647	ABC transporter related protein	Enterobacter cloacae (strain SCF1)	Entcl_2911
scaffold237010	95	78	0.00911946	0.00118491	0.129932	0	O34825	4e-10	59.7	63	49.21	288	Polyketide biosynthesis malonyl CoA-acyl carrier protein transacylase PksC	Bacillus subtilis (strain 168)	pksC
scaffold237572	6	608	0.000575966	0.00923625	16.0361	0	P40806	5e-14	75.9	483	22.57	5043	Polyketide synthase PksJ	Bacillus subtilis (strain 168)	pksJ
scaffold23770	1048	298	0.100602	0.00452698	0.0449989	0	C0H3X7	3e-24	103	125	42.4	856	Phosphatidylglycerol lysyltransferase	Bacillus subtilis (strain 168)	mprF
scaffold237807	3	69	0.000287983	0.00104819	3.63977	0.027	Q7A4R9	8e-13	65.1	133	27.82	209	Response regulator protein VraR	Staphylococcus aureus (strain N315)	vraR
scaffold238216	77	5180	0.00739156	0.0786904	10.646	0	Q06240	2e-11	69.3	269	24.91	384	Sensor protein VanS	Enterococcus faecium	vanS
scaffold238567	567	216	0.0544288	0.0032813	0.0602861	0	P52002	6e-16	79.3	345	26.67	1046	Multidrug resistance protein MexB	Pseudomonas aeruginosa (strain ATCC 15692 / PAO1 / 1C / PRS 101 / LMG 12228)	mexB
scaffold23902	2826	844	0.27128	0.0128214	0.0472625	0	Q8FCI8	7e-27	114	193	31.61	1037	Multidrug resistance protein MdtF	Escherichia coli O6:H1 (strain CFT073 / ATCC 700928 / UPEC)	mdtF
scaffold239052	179	1526	0.017183	0.0231818	1.34911	0.001	P09400	1e-18	88.6	195	33.33	348	Streptomycin biosynthesis protein StrI	Streptomyces griseus	strI
scaffold239153	58	165	0.00556767	0.00250655	0.450197	0	P27303	1e-50	169	206	50.49	390	Multidrug resistance protein A	Escherichia coli (strain K12)	emrA
scaffold240606	227	11473	0.0217907	0.174289	7.9983	0	P44469	1e-62	233	619	29.73	651	Penicillin-binding protein 2	Haemophilus influenzae (strain ATCC 51907 / DSM 11121 / KW20 / Rd)	mrdA
scaffold24063	520	217	0.0499171	0.00329649	0.0660394	0	I0GKI7	1e-152	462	582	42.1	674	Elongation factor G	Caldisericum exile (strain DSM 21853 / NBRC 104410 / AZM16c01)	fusA
scaffold240762	32	430	0.00307182	0.00653222	2.1265	0	P59852	2e-13	73.6	124	34.68	703	Lactococcin-G-processing and transport ATP-binding protein LagD	Lactococcus lactis subsp. lactis	lagD
scaffold240894	24	777	0.00230386	0.0118036	5.12338	0	P18330	3e-49	189	818	24.94	943	Isoleucine--tRNA ligase 1	Pseudomonas fluorescens	ileS1
scaffold24117	1115	496	0.107034	0.00753484	0.0703969	0	E1QHG9	1e-26	109	161	39.13	233	ABC transporter related protein	Desulfarculus baarsii (strain ATCC 33931 / DSM 2075 / VKM B-1802 / 2st14)	Deba_1644
scaffold242275	1639	396	0.157335	0.00601572	0.0382351	0	P25256	2e-25	107	251	24.7	548	Tylosin resistance ATP-binding protein TlrC	Streptomyces fradiae	tlrC
scaffold2436	2422	725	0.232498	0.0110136	0.0473708	0	O06967	2e-87	289	334	46.71	589	Multidrug resistance ABC transporter ATP-binding/permease protein BmrA	Bacillus subtilis (strain 168)	bmrA
scaffold244040	2	93	0.000191989	0.00141278	7.35867	0.002	C4GHK3	4e-12	66.6	114	38.6	646	Putative uncharacterized protein	Kingella oralis ATCC 51147	GCWU000324_00337
scaffold244615	79	119	0.00758355	0.00180775	0.238378	0	B9MK12	1e-15	71.2	159	27.67	225	ABC transporter related	Anaerocellum thermophilum (strain DSM 6725 / Z-1320)	Athe_1574
scaffold244694	497	58	0.0477092	0.00088109	0.0184679	0	P29782	1e-31	122	226	35.4	328	dTDP-glucose 4,6-dehydratase	Streptomyces griseus	strE
scaffold245048	102	7044	0.00979142	0.107007	10.9286	0	Q2MF70	1e-26	116	257	31.13	384	2-deoxy-scyllo-inosose synthase	Streptomyces lividus	livC
scaffold245231	444	301	0.0426215	0.00457255	0.107283	0	Q02059	7e-29	121	295	33.22	467	Actinorhodin polyketide putative beta-ketoacyl synthase 1	Streptomyces coelicolor (strain ATCC BAA-471 / A3(2) / M145)	SCO5087
scaffold245602	9	270	0.000863949	0.00410162	4.74753	0	D4I8I3	3e-49	176	404	28.71	379	UDP-4-amino-4-deoxy-L-arabinose--oxoglutarate aminotransferase	Erwinia amylovora (strain ATCC 49946 / CCPPB 0273 / Ea273 / 27-3)	arnB
scaffold24563	4	51	0.000383977	0.000774751	2.0177	0.163	Q5HG20	4e-27	108	160	40	421	Diaminopimelate decarboxylase	Staphylococcus aureus (strain COL)	lysA
scaffold245832	91	4877	0.00873549	0.0740875	8.48121	0	O85709	5e-85	303	455	38.9	841	GTP pyrophosphokinase	Streptomyces antibioticus	relA
scaffold24641	31	1795	0.00297582	0.0272682	9.16324	0	P31668	1e-31	126	153	43.14	197	Phosphinothricin N-acetyltransferase	Alcaligenes faecalis	pat
scaffold246833	2038	708	0.195636	0.0107554	0.0549763	0	Q8G8Y2	2e-23	105	259	30.5	418	L-glutamine:2-deoxy-scyllo-inosose aminotransferase	Bacillus circulans	btrR
scaffold247281	221	155	0.0212148	0.00235464	0.110991	0	Q75VN4	4e-34	127	89	85.39	126	Histone H2B	Rhacophorus schlegelii	histh2b
scaffold249223	833	269	0.0799633	0.00408643	0.0511039	0	A3UAV0	8e-26	102	127	40.94	228	ABC transporter, ATP-binding protein	Croceibacter atlanticus (strain ATCC BAA-628 / HTCC2559 / KCTC 12090)	CA2559_12888
scaffold249427	370	262	0.0355179	0.00398009	0.112059	0	P96205	4e-11	65.5	65	44.62	331	Doxorubicin resistance ATP-binding protein DrrA	Mycobacterium tuberculosis	drrA
scaffold249492	169	114	0.016223	0.0017318	0.106749	0	P37870	5e-11	55.8	56	41.07	1193	DNA-directed RNA polymerase subunit beta	Bacillus subtilis (strain 168)	rpoB
scaffold249820	146	111	0.0140152	0.00168622	0.120314	0	P29783	1e-23	97.8	170	37.06	200	dTDP-4-dehydrorhamnose 3,5-epimerase	Streptomyces griseus	strM
scaffold249837	1334	475	0.128056	0.00721582	0.0563487	0	A3UV76	5e-10	58.9	75	45.33	245	ABC-type antimicrobial peptide transport system, ATPase component	Vibrio splendidus 12B01	V12B01_11705
scaffold250015	66	49	0.00633563	0.000744369	0.117489	0	O06967	1e-15	76.3	172	29.07	589	Multidrug resistance ABC transporter ATP-binding/permease protein BmrA	Bacillus subtilis (strain 168)	bmrA
scaffold25028	99	124	0.00950344	0.00188371	0.198213	0	Q06240	3e-15	73.6	108	35.19	384	Sensor protein VanS	Enterococcus faecium	vanS
scaffold250447	108	4555	0.0103674	0.0691959	6.67438	0	P25256	1e-54	205	542	28.6	548	Tylosin resistance ATP-binding protein TlrC	Streptomyces fradiae	tlrC
scaffold250470	78	4929	0.00748756	0.0748774	10.0002	0	P80436	1e-44	174	544	27.39	527	Triostin synthetase I	Streptomyces triostinicus	trsA
scaffold250486	4	33	0.000383977	0.00050131	1.30557	0.623	P0AG55	1e-72	219	162	69.75	177	50S ribosomal protein L6	Escherichia coli (strain K12)	rplF
scaffold250764	32	29	0.00307182	0.000440545	0.143415	0	F8AWB5	7e-14	67	76	43.42	299	Phosphonate-transporting ATPase	Frankia symbiont subsp. Datisca glomerata	FsymDg_4258
scaffold2510	14143	3234	1.35765	0.0491283	0.0361864	0	C3WAT7	2e-106	342	265	69.06	269	Undecaprenyl-diphosphatase	Fusobacterium mortiferum ATCC 9817	uppP
scaffold251323	1118	45414	0.107322	0.689893	6.42827	0	P36555	0	951	543	83.61	547	Phosphoethanolamine transferase eptA	Salmonella typhimurium (strain LT2 / SGSC1412 / ATCC 700720)	eptA
scaffold251579	300	183	0.0287983	0.00277999	0.0965331	0	Q9CHL8	7e-12	68.6	63	50.79	590	Multidrug resistance ABC transporter ATP-binding and permease protein	Lactococcus lactis subsp. lactis (strain IL1403)	lmrA
scaffold251859	5	107	0.000479972	0.00162546	3.38657	0.004	Q06240	1e-15	75.5	224	28.57	384	Sensor protein VanS	Enterococcus faecium	vanS
scaffold252140	9	181	0.000863949	0.00274961	3.1826	0	Q51487	7e-35	135	298	27.52	485	Outer membrane protein oprM	Pseudomonas aeruginosa (strain ATCC 15692 / PAO1 / 1C / PRS 101 / LMG 12228)	oprM
scaffold252187	113	141	0.0108474	0.00214196	0.197464	0	A0QHC4	4e-18	86.3	146	33.56	1177	Lysylphosphatidylglycerol biosynthesis bifunctional protein LysX	Mycobacterium avium (strain 104)	lysX
scaffold252459	1	45	9.59943e-05	0.000683604	7.12129	0.02	Q05709	2e-09	54.7	171	24.56	322	D-specific alpha-keto acid dehydrogenase	Enterococcus faecium	vanH
scaffold253594	1127	321	0.108186	0.00487638	0.0450742	0	P00956	2e-10	60.8	220	20.91	938	Isoleucine--tRNA ligase	Escherichia coli (strain K12)	ileS
scaffold255015	2	51	0.000191989	0.000774751	4.0354	0.03	O86094	4e-100	316	188	79.26	1368	DNA-directed RNA polymerase subunit beta	Legionella pneumophila	rpoB
scaffold255422	79	186	0.00758355	0.00282556	0.372591	0	O07549	3e-43	153	194	47.42	673	Probable multidrug resistance ABC transporter ATP-binding/permease protein YheH	Bacillus subtilis (strain 168)	yheH
scaffold255844	1	34	9.59943e-05	0.000516501	5.38053	0.044	P37693	4e-09	46.2	75	34.67	506	Polyketide synthase HetM	Nostoc sp. (strain PCC 7120 / UTEX 2576)	hetM
scaffold256987	6	60	0.000575966	0.000911472	1.58251	0.278	Q06240	1e-11	47.4	143	23.78	384	Sensor protein VanS	Enterococcus faecium	vanS
scaffold25717	5	52	0.000479972	0.000789942	1.64581	0.264	P58411	2e-16	75.5	93	48.39	371	Probable macrolide-specific efflux protein macA	Yersinia pestis	macA
scaffold25778	1757	483	0.168662	0.00733735	0.0435033	0	P00956	5e-153	465	555	43.6	938	Isoleucine--tRNA ligase	Escherichia coli (strain K12)	ileS
scaffold257827	1341	569	0.128728	0.00864379	0.0671475	0	Q49VC5	7e-17	82.8	444	23.2	451	Multidrug export protein MepA	Staphylococcus saprophyticus subsp. saprophyticus (strain ATCC 15305 / DSM 20229)	mepA
scaffold258567	30	1961	0.00287983	0.0297899	10.3443	0	E4S5E3	4e-56	197	173	53.76	225	ABC transporter related protein	Caldicellulosiruptor kristjanssonii (strain ATCC 700853 / DSM 12137 / I77R1B)	Calkr_0014
scaffold258621	33	1338	0.00316781	0.0203258	6.41636	0	P30843	5e-27	112	226	34.51	222	Transcriptional regulatory protein BasR	Escherichia coli (strain K12)	basR
scaffold258644	59	223	0.00566367	0.00338764	0.598135	0	Q8G2M7	4e-24	96.7	131	40.46	397	Efflux pump periplasmic linker BepD	Brucella suis biovar 1 (strain 1330)	bepD
scaffold258760	6	69	0.000575966	0.00104819	1.81989	0.15	Q8G2M6	2e-40	149	246	42.68	1051	Efflux pump membrane transporter BepE	Brucella suis biovar 1 (strain 1330)	be
scaffold259392	165	131	0.0158391	0.00199005	0.125642	0	Q93QY7	1e-26	111	159	33.96	841	Phosphatidylglycerol lysyltransferase	Staphylococcus xylosus	mprF
scaffold260226	5	134	0.000479972	0.00203562	4.24113	0.001	Q06240	6e-25	103	217	33.18	384	Sensor protein VanS	Enterococcus faecium	vanS
scaffold26025	698	808	0.0670041	0.0122745	0.18319	0	P32010	5e-19	62.4	73	41.1	330	Daunorubicin/doxorubicin resistance ATP-binding protein DrrA	Streptomyces peucetius	drrA
scaffold260720	6	55	0.000575966	0.000835516	1.45063	0.399	Q47744	6e-11	59.3	129	27.91	220	Regulatory protein VanRB	Enterococcus faecalis (strain ATCC 700802 / V583)	vanRB
scaffold260773	190	100	0.0182389	0.00151912	0.08329	0	O06967	6e-38	141	287	31.71	589	Multidrug resistance ABC transporter ATP-binding/permease protein BmrA	Bacillus subtilis (strain 168)	bmrA
scaffold260795	105	226	0.0100794	0.00343321	0.340616	0	O06967	7e-22	94.4	152	34.87	589	Multidrug resistance ABC transporter ATP-binding/permease protein BmrA	Bacillus subtilis (strain 168)	bmrA
scaffold2609	1006	46507	0.0965703	0.706497	7.31588	0	O06967	3e-71	258	557	33.39	589	Multidrug resistance ABC transporter ATP-binding/permease protein BmrA	Bacillus subtilis (strain 168)	bmrA
scaffold260928	2	62	0.000191989	0.000941854	4.90578	0.016	P29783	5e-23	92.8	132	37.12	200	dTDP-4-dehydrorhamnose 3,5-epimerase	Streptomyces griseus	strM
scaffold261267	414	159	0.0397417	0.0024154	0.0607776	0	P16544	4e-23	98.6	239	27.62	261	Putative ketoacyl reductase	Streptomyces coelicolor (strain ATCC BAA-471 / A3(2) / M145)	actIII
scaffold261941	2769	1272	0.265808	0.0193232	0.072696	0	P12256	2e-31	128	322	32.3	338	Penicillin acylase	Lysinibacillus sphaericus PE	1 SV
scaffold26227	8	131	0.000767955	0.00199005	2.59136	0.008	P18330	2e-13	72	178	27.53	943	Isoleucine--tRNA ligase 1	Pseudomonas fluorescens	ileS1
scaffold262744	448	199	0.0430055	0.00302305	0.0702945	0	D0LB45	2e-50	177	242	38.84	1138	Lysylphosphatidylglycerol biosynthesis bifunctional protein LysX	Gordonia bronchialis (strain ATCC 25592 / DSM 43247 / JCM 3198 / NCTC 10667)	lysX
scaffold263091	14	191	0.00134392	0.00290152	2.159	0.002	P43776	2e-52	174	136	61.76	275	Dihydropteroate synthase	Haemophilus influenzae (strain ATCC 51907 / DSM 11121 / KW20 / Rd)	folP-A
scaffold263626	1213	175	0.116441	0.00265846	0.0228309	0	A7HS38	1e-23	105	227	33.48	653	ABC transporter related	Parvibaculum lavamentivorans (strain DS-1 / DSM 13023 / NCIMB 13966)	Plav_1100
scaffold264195	104	363	0.00998341	0.00551441	0.552357	0	F9GWM5	7e-25	108	232	32.33	501	Putative aBC transporter, conserved site	Haemophilus haemolyticus M21127	GGA_1723
scaffold26441	1	97	9.59943e-05	0.00147355	15.3503	0.001	P52067	2e-57	194	157	63.06	406	Fosmidomycin resistance protein	Escherichia coli (strain K12)	fsr
scaffold264813	2	86	0.000191989	0.00130644	6.80479	0.001	P41177	2e-20	87.4	197	33.5	261	Monensin polyketide synthase putative ketoacyl reductase	Streptomyces cinnamonensis PE	3 SV
scaffold265174	1	56	9.59943e-05	0.000850707	8.86206	0.01	I0GKI7	1e-28	112	174	39.08	674	Elongation factor G	Caldisericum exile (strain DSM 21853 / NBRC 104410 / AZM16c01)	fusA
scaffold265328	2785	2644	0.267344	0.0401655	0.150239	0	A6MEY4	8e-11	45.1	40	55	145	Basic phospholipase A2 BFPA	Bungarus fasciatus PE	1 SV
scaffold266523	0	65	0	0.000987428	#DIV/0!	0.004	Q8G2M6	3e-63	213	234	44.44	1051	Efflux pump membrane transporter BepE	Brucella suis biovar 1 (strain 1330)	be
scaffold267469	18	1393	0.0017279	0.0211613	12.2469	0	P37871	0	1039	1081	50.69	1199	DNA-directed RNA polymerase subunit beta'	Bacillus subtilis (strain 168)	rpoC
scaffold268027	27	1450	0.00259185	0.0220272	8.49866	0	H7E610	1e-12	70.9	219	28.77	327	Undecaprenyl-phosphate 4-deoxy-4-formamido-L-arabinose transferase	Salmonella enterica subsp. houtenae str. ATCC BAA-1581	arnC
scaffold268263	1795	505	0.17231	0.00767156	0.0445219	0	O85709	0	566	723	40.39	841	GTP pyrophosphokinase	Streptomyces antibioticus	relA
scaffold268484	2	62	0.000191989	0.000941854	4.90578	0.017	Q9R9J1	5e-16	77.8	94	45.74	3971	Mycosubtilin synthase subunit A	Bacillus subtilis	mycA
scaffold268509	267	213	0.0256305	0.00323573	0.126245	0	E7SBV2	2e-17	82.8	182	35.16	231	ABC superfamily ATP binding cassette transporter ABC protein	Streptococcus australis ATCC 700641	salX
scaffold26942	3	43	0.000287983	0.000653222	2.26826	0.172	Q06239	2e-09	54.7	106	33.02	231	Regulatory protein VanR	Enterococcus faecium	vanR
scaffold26948	2165	507	0.207828	0.00770194	0.0370592	0	P29781	1e-33	127	186	34.41	304	dTDP-4-dehydrorhamnose reductase	Streptomyces griseus	strL
scaffold270131	3476	912	0.333676	0.0138544	0.0415204	0	P13267	5e-10	62	100	36	1437	DNA polymerase III PolC-type	Bacillus subtilis (strain 168)	polC
scaffold27036	2117	547	0.20322	0.00830959	0.0408896	0	O07190	7e-11	61.2	77	36.36	301	Fluoroquinolones export ATP-binding protein Rv2688c/MT2762	Mycobacterium tuberculosis	Rv2688c
scaffold270510	2154	606	0.206772	0.00920587	0.0445219	0	Q47744	4e-27	112	219	33.79	220	Regulatory protein VanRB	Enterococcus faecalis (strain ATCC 700802 / V583)	vanRB
scaffold270855	8	65	0.000767955	0.000987428	1.28579	0.502	H1GH81	3e-17	77.4	146	32.19	229	Putative uncharacterized protein	Myroides odoratimimus CCUG 10230	HMPREF9712_00404
scaffold271249	1	35	9.59943e-05	0.000531692	5.53878	0.051	P09401	3e-14	69.3	163	31.9	449	Streptomycin-6-phosphate phosphatase	Streptomyces griseus	strK
scaffold272022	15	563	0.00143992	0.00855265	5.93969	0	P29783	2e-26	109	166	36.75	200	dTDP-4-dehydrorhamnose 3,5-epimerase	Streptomyces griseus	strM
scaffold272153	268	10	0.0257265	0.000151912	0.00590489	0	P14290	2e-71	238	264	50.38	366	Erythromycin biosynthesis sensory transduction protein eryC1	Saccharopolyspora erythraea (strain NRRL 23338)	eryC1
scaffold272396	3	56	0.000287983	0.000850707	2.95402	0.052	Q8KWS9	1e-13	67	208	23.08	254	Bacilysin biosynthesis oxidoreductase BacC	Bacillus amyloliquefaciens	bacC
scaffold272783	804	147	0.0771795	0.00223311	0.028934	0	O85709	4e-73	238	197	54.31	841	GTP pyrophosphokinase	Streptomyces antibioticus	relA
scaffold272846	10	283	0.000959943	0.00429911	4.4785	0	O66874	5e-51	188	581	28.4	726	Penicillin-binding protein 1A	Aquifex aeolicus (strain VF5)	mrcA
scaffold272867	4	39	0.000383977	0.000592457	1.54295	0.393	F8IKX1	2e-18	79.7	147	35.37	229	Abc transporter ATP-binding protein	Alicyclobacillus acidocaldarius (strain Tc-4-1)	lolD
scaffold273244	1	44	9.59943e-05	0.000668413	6.96304	0.034	Q8G2M6	1e-38	142	195	36.92	1051	Efflux pump membrane transporter BepE	Brucella suis biovar 1 (strain 1330)	be
scaffold274115	706	37360	0.067772	0.567543	8.3743	0	P37637	0	1774	1035	87.15	1037	Multidrug resistance protein MdtF	Escherichia coli (strain K12)	mdtF
scaffold274146	74	6623	0.00710358	0.100611	14.1635	0	Q0YS18	4e-135	274	383	43.86	659	Putative uncharacterized protein	Chlorobium ferrooxidans DSM 13031	CferDRAFT_1174
scaffold275163	45	29	0.00431975	0.000440545	0.101984	0	Q4L8N9	3e-11	60.5	162	30.25	452	Multidrug export protein mepA	Staphylococcus haemolyticus (strain JCSC1435)	mepA
scaffold275236	57	3562	0.00547168	0.0541111	9.8893	0	O82855	3e-44	171	446	29.82	456	Multidrug resistance protein NorM	Vibrio parahaemolyticus serotype O3:K6 (strain RIMD 2210633)	norM
scaffold275574	851	735	0.0816912	0.0111655	0.13668	0	Q9RLT9	2e-34	141	226	40.27	1184	DNA-directed RNA polymerase subunit beta	Listeria monocytogenes serovar 1/2a (strain ATCC BAA-679 / EGD-e)	rpoB
scaffold275586	7	79	0.00067196	0.0012001	1.78598	0.121	G7SRQ8	8e-28	112	223	36.77	648	Macrolide export ATP-binding/permease protein MacB	Pasteurella multocida 36950	macB
scaffold275724	55	94	0.00527969	0.00142797	0.270465	0	P29781	1e-29	115	244	35.66	304	dTDP-4-dehydrorhamnose reductase	Streptomyces griseus	strL
scaffold275726	587	29224	0.0563487	0.443948	7.87858	0	P36979	0	749	388	93.56	384	Dual-specificity RNA methyltransferase RlmN	Escherichia coli (strain K12)	rlmN
scaffold27603	58	196	0.00556767	0.00297748	0.534779	0	A7NH69	1e-09	54.7	70	32.86	230	ABC transporter related	Roseiflexus castenholzii (strain DSM 13941 / HLO8)	Rcas_0694
scaffold276168	67	30	0.00643162	0.000455736	0.0708587	0	Q7A4R9	2e-26	102	172	33.14	209	Response regulator protein VraR	Staphylococcus aureus (strain N315)	vraR
scaffold276314	85	44	0.00815952	0.000668413	0.0819182	0	E6J2D9	3e-24	97.4	87	45.98	230	Putative bacteriocin export ABC transporter, lactococcin 972 group	Streptococcus anginosus F0211	HMPREF0813_01429
scaffold276524	297	859	0.0285103	0.0130492	0.457702	0	P08075	6e-11	63.9	263	27.76	355	Glucose-1-phosphate thymidylyltransferase	Streptomyces griseus	strD
scaffold276789	2688	963	0.258033	0.0146291	0.0566948	0	D5QWB1	4e-24	105	206	35.44	275	ABC transporter related protein (Fragment)	Methylosinus trichosporium OB3b	MettrDRAFT_4087
scaffold277083	1716	844	0.164726	0.0128214	0.0778344	0	P23364	5e-10	60.8	65	41.54	209	Chloramphenicol acetyltransferase	Agrobacterium tumefaciens (strain C58 / ATCC 33970)	cat
scaffold277449	8	428	0.000767955	0.00650183	8.46643	0	P0AG55	7e-30	117	133	43.61	177	50S ribosomal protein L6	Escherichia coli (strain K12)	rplF
scaffold2779	64	194	0.00614364	0.00294709	0.479698	0	Q47744	5e-12	62	118	30.51	220	Regulatory protein VanRB	Enterococcus faecalis (strain ATCC 700802 / V583)	vanRB
scaffold278010	0	77	0	0.00116972	#DIV/0!	0	I0G3B1	9e-10	58.2	140	31.43	657	Macrolide export ATP-binding/permease protein MacB	Bradyrhizobium sp. S23321	S23_20350
scaffold278055	7	301	0.00067196	0.00457255	6.80479	0	A0Q2C8	3e-12	69.3	91	42.86	666	Translation elongation factor G	Clostridium novyi (strain NT)	fusA
scaffold278353	5	110	0.000479972	0.00167103	3.48152	0.003	A0KGY6	8e-24	101	168	33.93	663	Bifunctional polymyxin resistance protein ArnA	Aeromonas hydrophila subsp. hydrophila (strain ATCC 7966 / NCIB 9240)	arnA
scaffold27864	12715	3713	1.22057	0.0564049	0.046212	0	P25256	3e-35	143	508	29.53	548	Tylosin resistance ATP-binding protein TlrC	Streptomyces fradiae	tlrC
scaffold280272	1480	408	0.142072	0.00619801	0.0436259	0	E4RYC1	1e-16	80.5	232	29.74	251	ABC transporter related protein	Leadbetterella byssophila (strain DSM 17132 / KACC 11308 / 4M15)	Lbys_2493
scaffold280486	10	880	0.000959943	0.0133683	13.9261	0	Q8KWT4	7e-34	133	255	33.33	253	Bacilysin biosynthesis oxidoreductase BacC	Bacillus subtilis	bacC
scaffold280747	51	27	0.00489571	0.000410162	0.0837799	0	P30845	3e-26	104	94	50	547	Phosphoethanolamine transferase eptA	Escherichia coli (strain K12)	eptA
scaffold280778	47	187	0.00451173	0.00284075	0.629637	0.008	E1QHG9	2e-11	59.3	197	29.44	233	ABC transporter related protein	Desulfarculus baarsii (strain ATCC 33931 / DSM 2075 / VKM B-1802 / 2st14)	Deba_1644
scaffold281212	78	249	0.00748756	0.00378261	0.505186	0	O07549	4e-41	147	201	43.28	673	Probable multidrug resistance ABC transporter ATP-binding/permease protein YheH	Bacillus subtilis (strain 168)	yheH
scaffold28171	21	34	0.00201588	0.000516501	0.256216	0	O06967	3e-13	47.4	54	38.89	589	Multidrug resistance ABC transporter ATP-binding/permease protein BmrA	Bacillus subtilis (strain 168)	bmrA
scaffold281886	163	22	0.0156471	0.000334206	0.021359	0	C3WB37	6e-09	53.5	36	63.89	207	Chloramphenicol acetyltransferase	Fusobacterium mortiferum ATCC 9817	FMAG_00636
scaffold282653	727	733	0.0697879	0.0111352	0.159557	0	P59852	6e-12	60.8	88	36.36	703	Lactococcin-G-processing and transport ATP-binding protein LagD	Lactococcus lactis subsp. lactis	lagD
scaffold282886	1060	1353	0.101754	0.0205537	0.201994	0	P80952	1e-09	57	35	74.29	36	Skin peptide tyrosine-tyrosine	Phyllomedusa bicolor PE	1 SV
scaffold283229	2	49	0.000191989	0.000744369	3.87715	0.044	P29781	5e-36	129	196	41.33	304	dTDP-4-dehydrorhamnose reductase	Streptomyces griseus	strL
scaffold283274	1606	626	0.154167	0.00950969	0.0616844	0	P0C063	2e-10	64.3	75	37.33	4451	Gramicidin S synthase 2	Aneurinibacillus migulanus	grsB
scaffold283479	817	292	0.0784274	0.00443583	0.0565597	0	O66874	2e-20	90.1	86	58.14	726	Penicillin-binding protein 1A	Aquifex aeolicus (strain VF5)	mrcA
scaffold283529	656	195	0.0629723	0.00296228	0.0470411	0	P26838	3e-30	119	211	38.39	210	Chloramphenicol acetyltransferase	Escherichia coli	catB2
scaffold283961	3	63	0.000287983	0.000957046	3.32327	0.027	O52248	7e-09	53.5	122	33.61	1050	Toluene efflux pump membrane transporter TtgB	Pseudomonas putida	ttgB
scaffold284359	0	62	0	0.000941854	#DIV/0!	0.005	O85709	2e-33	127	204	35.29	841	GTP pyrophosphokinase	Streptomyces antibioticus	relA
scaffold28505	2085	79718	0.200148	1.21101	6.05058	0	P0A2I3	0	1547	804	96.39	804	DNA gyrase subunit B	Salmonella typhimurium (strain LT2 / SGSC1412 / ATCC 700720)	gyrB
scaffold286283	826	145	0.0792913	0.00220272	0.0277801	0	Q9CHL8	1e-46	162	193	46.11	590	Multidrug resistance ABC transporter ATP-binding and permease protein	Lactococcus lactis subsp. lactis (strain IL1403)	lmrA
scaffold286558	98	210	0.00940745	0.00319015	0.339109	0	Q2RG00	9e-23	92.4	182	31.87	247	ABC transporter related protein	Moorella thermoacetica (strain ATCC 39073)	Moth_2354
scaffold287719	68	124	0.00652762	0.00188371	0.288575	0	Q07017	2e-36	145	288	32.99	3519	Oleandomycin polyketide synthase, modules 5 and 6	Streptomyces antibioticus	orfB
scaffold288221	3	440	0.000287983	0.00668413	23.2101	0	P0AG55	3e-45	158	184	45.65	177	50S ribosomal protein L6	Escherichia coli (strain K12)	rplF
scaffold288535	9	233	0.000863949	0.00353955	4.09694	0	O85709	9e-13	67.4	133	24.06	841	GTP pyrophosphokinase	Streptomyces antibioticus	relA
scaffold288913	7760	1694	0.744916	0.0257339	0.034546	0	Q3A9Y5	5e-24	105	229	35.37	232	ABC transporter, ATP-binding protein	Carboxydothermus hydrogenoformans (strain Z-2901 / DSM 6008)	CHY_2240
scaffold288981	3	46	0.000287983	0.000698795	2.42652	0.13	H8MUU3	2e-25	100	87	49.43	248	Putative macrolide efflux ABC transporter ATP-binding protein	Corallococcus coralloides (strain ATCC 25202 / DSM 2259 / NBRC 100086 / M2)	macB9
scaffold289051	523	703	0.050205	0.0106794	0.212716	0	Q10765	1e-11	67.8	38	71.05	1041	Isoleucine--tRNA ligase	Mycobacterium tuberculosis	ileS
scaffold289111	354	333	0.033982	0.00505867	0.148863	0	Q8L1B1	1e-19	94	68	60.29	1030	Isoleucine--tRNA ligase 2	Pseudomonas fluorescens	ileS2
scaffold2895	276	12946	0.0264944	0.196665	7.42289	0	P31141	4e-30	129	360	32.78	392	Chloramphenicol resistance protein	Streptomyces lividans	cmlR
scaffold290678	40	3419	0.00383977	0.0519387	13.5265	0	Q06239	3e-09	60.1	129	31.78	231	Regulatory protein VanR	Enterococcus faecium	vanR
scaffold291117	4	69	0.000383977	0.00104819	2.72983	0.047	H7FTC2	2e-27	105	164	40.85	228	ABC transporter	Flavobacterium frigoris PS1	HJ01_01898
scaffold291711	564	88	0.0541408	0.00133683	0.0246916	0	P52002	6e-22	94.7	216	28.7	1046	Multidrug resistance protein MexB	Pseudomonas aeruginosa (strain ATCC 15692 / PAO1 / 1C / PRS 101 / LMG 12228)	mexB
scaffold291726	77	391	0.00739156	0.00593976	0.803586	0.065	P30845	4e-25	105	96	48.96	547	Phosphoethanolamine transferase eptA	Escherichia coli (strain K12)	eptA
scaffold29191	58	2079	0.00556767	0.0315825	5.67248	0	O07564	1e-11	68.6	177	24.86	350	NTD biosynthesis operon putative oxidoreductase NtdC	Bacillus subtilis (strain 168)	ntdC
scaffold292043	114	5710	0.0109434	0.0867418	7.92643	0	C7JGI0	2e-145	468	515	45.44	515	Translation peptide chain release factor 3 (RF-3)	Acetobacter pasteurianus (strain NBRC 3283 / LMG 1513 / CCTM 1153)	APA01_10400
scaffold292635	44	64	0.00422375	0.000972237	0.230183	0	Q05470	1e-22	98.2	120	45	4538	Polyketide synthase PksL	Bacillus subtilis (strain 168)	pksL
scaffold292735	9	213	0.000863949	0.00323573	3.74527	0	Q06240	2e-11	65.1	218	24.31	384	Sensor protein VanS	Enterococcus faecium	vanS
scaffold29290	248	240	0.0238066	0.00364589	0.153146	0	Q9CHL8	7e-11	65.1	67	44.78	590	Multidrug resistance ABC transporter ATP-binding and permease protein	Lactococcus lactis subsp. lactis (strain IL1403)	lmrA
scaffold295711	88	69	0.0084475	0.00104819	0.124083	0	Q00982	2e-16	75.5	83	45.78	267	Beta-lactamase OXA-5	Pseudomonas aeruginosa	bla
scaffold296193	1090	41166	0.104634	0.625361	5.97666	0	P24228	0	941	477	95.39	477	D-alanyl-D-alanine carboxypeptidase dacB	Escherichia coli (strain K12)	dacB
scaffold296349	1159	308	0.111257	0.00467889	0.0420546	0	O31501	2e-22	102	335	25.37	1052	Swarming motility protein SwrC	Bacillus subtilis (strain 168)	swrC
scaffold297196	1708	377	0.163958	0.00572708	0.0349301	0	O85709	1e-58	203	328	34.76	841	GTP pyrophosphokinase	Streptomyces antibioticus	relA
scaffold297613	513	155	0.0492451	0.00235464	0.0478146	0	E0T4X0	7e-38	135	174	39.08	329	Undecaprenyl-phosphate 4-deoxy-4-formamido-L-arabinose transferase	Edwardsiella tarda (strain FL6-60)	arnC
scaffold298871	120	189	0.0115193	0.00287114	0.249245	0	O85709	5e-20	88.2	105	42.86	841	GTP pyrophosphokinase	Streptomyces antibioticus	relA
scaffold299472	54	2119	0.00518369	0.0321902	6.20989	0	Q47748	2e-14	76.6	236	27.97	323	D-specific alpha-keto acid dehydrogenase	Enterococcus faecalis (strain ATCC 700802 / V583)	vanHB
scaffold29969	11	1486	0.00105594	0.0225741	21.3783	0	P30843	8e-33	129	226	36.73	222	Transcriptional regulatory protein BasR	Escherichia coli (strain K12)	basR
scaffold300015	11742	2114	1.12717	0.0321142	0.0284911	0	Q47744	2e-32	129	171	41.52	220	Regulatory protein VanRB	Enterococcus faecalis (strain ATCC 700802 / V583)	vanRB
scaffold300291	2	346	0.000191989	0.00525616	27.3774	0	E6J2D9	6e-34	125	99	57.58	230	Putative bacteriocin export ABC transporter, lactococcin 972 group	Streptococcus anginosus F0211	HMPREF0813_01429
scaffold300458	2	72	0.000191989	0.00109377	5.69704	0.005	P85302	2e-87	265	221	57.47	358	Beta-lactamase	Pseudomonas fluorescens	ampC
scaffold300588	268	92	0.0257265	0.00139759	0.054325	0	D7CZW0	1e-18	83.2	199	34.67	227	ABC transporter related protein	Geobacillus sp. (strain C56-T3)	GC56T3_0355
scaffold300993	89	6021	0.0085435	0.0914662	10.7059	0	Q9X5U0	4e-74	254	303	48.18	319	Sulfate adenylyltransferase subunit 2	Streptomyces lavendulae	mmcV
scaffold301762	774	42474	0.0742996	0.645231	8.68418	0	P0AD68	0	717	573	62.13	588	Peptidoglycan synthase FtsI	Escherichia coli (strain K12)	ftsI
scaffold301937	138	235	0.0132472	0.00356993	0.269485	0	Q5HJZ0	6e-13	68.2	109	37.61	887	DNA gyrase subunit A	Staphylococcus aureus (strain COL)	gyrA
scaffold302377	257	15639	0.0246705	0.237575	9.62991	0	P13082	5e-60	213	245	51.84	266	Streptomycin 3''-kinase	Klebsiella pneumoniae	str
scaffold302388	255	130	0.0244786	0.00197486	0.080677	0	D7CZW0	2e-14	73.2	225	30.22	227	ABC transporter related protein	Geobacillus sp. (strain C56-T3)	GC56T3_0355
scaffold30344	72	4132	0.00691159	0.06277	9.08185	0	A6EA88	1e-61	218	276	39.86	296	Beta-lactamase	Pedobacter sp. BAL39	PBAL39_09056
scaffold303534	36	375	0.0034558	0.0056967	1.64845	0.003	P32483	6e-34	133	190	43.68	723	Para-aminobenzoate synthase	Streptomyces griseus	pab
scaffold303763	444	32	0.0426215	0.000486118	0.0114055	0	P08075	1e-12	68.2	256	25.39	355	Glucose-1-phosphate thymidylyltransferase	Streptomyces griseus	strD
scaffold305238	66	230	0.00633563	0.00349398	0.551481	0	Q47745	3e-12	64.3	130	33.08	447	Sensor protein VanSB	Enterococcus faecalis (strain ATCC 700802 / V583)	vanSB
scaffold30568	51	198	0.00489571	0.00300786	0.614386	0.001	P37000	2e-09	54.3	171	30.99	295	Putative 23S rRNA (guanine-N(1)-)-methyltransferase	Micromonospora griseorubida	myrA
scaffold30577	251	139	0.0240946	0.00211158	0.087637	0	Q4L8N9	2e-20	92.8	300	29.33	452	Multidrug export protein mepA	Staphylococcus haemolyticus (strain JCSC1435)	mepA
scaffold306361	36	48	0.0034558	0.000729178	0.211001	0	P86810	2e-27	98.2	75	64	527	L-amino-acid oxidase	Siganus canaliculatus PE	1 SV
scaffold306521	73	3819	0.00700759	0.0580152	8.27891	0	P32010	2e-39	154	225	35.11	330	Daunorubicin/doxorubicin resistance ATP-binding protein DrrA	Streptomyces peucetius	drrA
scaffold306954	12	831	0.00115193	0.0126239	10.9589	0	F0E892	9e-10	62.4	345	24.93	655	Putative uncharacterized protein	Pseudomonas sp. TJI-51	G1E_18830
scaffold3071	5702	1102	0.54736	0.0167407	0.0305845	0	P08075	2e-16	81.6	351	22.51	355	Glucose-1-phosphate thymidylyltransferase	Streptomyces griseus	strD
scaffold30719	4	282	0.000383977	0.00428392	11.1567	0	Q05709	5e-13	68.2	148	33.78	322	D-specific alpha-keto acid dehydrogenase	Enterococcus faecium	vanH
scaffold307229	16	1168	0.00153591	0.0177433	11.5523	0	Q6MPX9	7e-88	214	233	49.36	650	Macrolide export ATP-binding/permease protein MacB	Bdellovibrio bacteriovorus (strain ATCC 15356 / DSM 50701 / NCIB 9529 / HD100)	macB
scaffold307367	2050	568	0.196788	0.0086286	0.0438471	0	P06992	1e-27	113	217	34.1	273	Ribosomal RNA small subunit methyltransferase A	Escherichia coli (strain K12)	rsmA
scaffold307605	3	87	0.000287983	0.00132163	4.58928	0.006	P29782	2e-10	60.1	242	26.45	328	dTDP-glucose 4,6-dehydratase	Streptomyces griseus	strE
scaffold308086	52	3212	0.00499171	0.0487941	9.77504	0	P40802	1e-10	64.3	222	26.58	249	Putative polyketide biosynthesis enoyl-CoA isomerase pksI	Bacillus subtilis (strain 168)	pksI
scaffold308696	170	96	0.016319	0.00145836	0.0893653	0	P28822	7e-59	197	197	50.25	285	Dihydropteroate synthase	Bacillus subtilis (strain 168)	sul
scaffold308726	3137	557	0.301134	0.0084615	0.0280988	0	P29782	6e-70	242	385	36.1	328	dTDP-glucose 4,6-dehydratase	Streptomyces griseus	strE
scaffold309451	5	151	0.000479972	0.00229387	4.77918	0.001	P0A2I3	5e-18	85.9	50	76	804	DNA gyrase subunit B	Salmonella typhimurium (strain LT2 / SGSC1412 / ATCC 700720)	gyrB
scaffold310073	11	114	0.00105594	0.0017318	1.64006	0.101	P44928	7e-26	105	201	33.33	390	Multidrug resistance protein A homolog	Haemophilus influenzae (strain ATCC 51907 / DSM 11121 / KW20 / Rd)	emrA
scaffold311010	100	7299	0.00959943	0.110881	11.5507	0	G7Z6E8	3e-19	95.9	190	32.11	668	ABC transporter, ATP-binding and permease domains	Azospirillum lipoferum (strain 4B)	AZOLI_1176
scaffold311600	114	80	0.0109434	0.0012153	0.111053	0	Q47744	9e-14	69.3	87	44.83	220	Regulatory protein VanRB	Enterococcus faecalis (strain ATCC 700802 / V583)	vanRB
scaffold312126	910	181	0.0873549	0.00274961	0.0314763	0	A5IJ00	6e-09	55.1	67	44.78	265	Maritimacin	Thermotoga petrophila (strain RKU-1 / ATCC BAA-488 / DSM 13995)	Tt_0144
scaffold312462	62	3780	0.00595165	0.0574227	9.64821	0	P13267	5e-16	85.5	360	24.17	1437	DNA polymerase III PolC-type	Bacillus subtilis (strain 168)	polC
scaffold312476	406	159	0.0389737	0.0024154	0.0619751	0	Q49VC5	2e-25	108	381	26.25	451	Multidrug export protein MepA	Staphylococcus saprophyticus subsp. saprophyticus (strain ATCC 15305 / DSM 20229)	mepA
scaffold31263	40	2470	0.00383977	0.0375223	9.772	0	P30843	1e-29	120	178	36.52	222	Transcriptional regulatory protein BasR	Escherichia coli (strain K12)	basR
scaffold312716	672	302	0.0645082	0.00458774	0.0711188	0	P29782	8e-17	80.9	331	26.59	328	dTDP-glucose 4,6-dehydratase	Streptomyces griseus	strE
scaffold31272	2556	610	0.245362	0.00926663	0.0377673	0	O06967	9e-36	140	207	38.65	589	Multidrug resistance ABC transporter ATP-binding/permease protein BmrA	Bacillus subtilis (strain 168)	bmrA
scaffold312858	1442	532	0.138424	0.00808172	0.0583839	0	P08075	2e-09	59.3	205	23.9	355	Glucose-1-phosphate thymidylyltransferase	Streptomyces griseus	strD
scaffold313572	180	11218	0.017279	0.170415	9.86255	0	Q8GMH4	4e-43	170	364	34.89	493	2-amino-4-deoxychorismate synthase	Streptomyces globisporus	sgcD
scaffold314351	338	134	0.0324461	0.00203562	0.0627386	0	Q47744	2e-20	88.6	146	34.93	220	Regulatory protein VanRB	Enterococcus faecalis (strain ATCC 700802 / V583)	vanRB
scaffold314399	683	146	0.0655641	0.00221792	0.0338282	0	P23212	6e-16	76.3	150	32	488	Erythromycin resistance ATP-binding protein MsrA	Staphylococcus epidermidis	msrA
scaffold315223	47	3051	0.00451173	0.0463484	10.2728	0	P0A0K8	2e-72	259	648	33.8	644	DNA gyrase subunit B	Staphylococcus aureus	gyrB
scaffold315774	3313	186905	0.318029	2.83931	8.92783	0	P0AES5	0	1515	858	91.96	875	DNA gyrase subunit A	Shigella flexneri	gyrA
scaffold31613	1	48	9.59943e-05	0.000729178	7.59605	0.022	P25256	5e-15	72.4	124	36.29	548	Tylosin resistance ATP-binding protein TlrC	Streptomyces fradiae	tlrC
scaffold316373	16	971	0.00153591	0.0147507	9.60386	0	P23364	2e-26	109	102	49.02	209	Chloramphenicol acetyltransferase	Agrobacterium tumefaciens (strain C58 / ATCC 33970)	cat
scaffold316721	352	129	0.03379	0.00195966	0.0579954	0	Q2RG00	2e-38	138	204	34.31	247	ABC transporter related protein	Moorella thermoacetica (strain ATCC 39073)	Moth_2354
scaffold316994	183	30	0.017567	0.000455736	0.0259428	0	P71011	4e-23	99	288	27.43	448	Antilisterial bacteriocin subtilosin biosynthesis protein AlbA	Bacillus subtilis (strain 168)	albA
scaffold317833	2002	401	0.192181	0.00609167	0.0316976	0	P28822	9e-59	194	226	47.79	285	Dihydropteroate synthase	Bacillus subtilis (strain 168)	sul
scaffold318137	122	365	0.0117113	0.00554479	0.473456	0	Q06240	2e-14	72.4	206	27.18	384	Sensor protein VanS	Enterococcus faecium	vanS
scaffold3182	48	283	0.00460773	0.00429911	0.933021	0.655	P36556	1e-13	68.9	111	38.74	222	Transcriptional regulatory protein BasR	Salmonella typhimurium (strain LT2 / SGSC1412 / ATCC 700720)	basR
scaffold318804	4511	1360	0.433031	0.02066	0.0477103	0	P25051	1e-32	132	337	28.49	343	Vancomycin/teicoplanin A-type resistance protein VanA	Enterococcus faecium	vanA
scaffold318956	191	16	0.0183349	0.000243059	0.0132566	0	P08075	2e-22	94.4	196	33.16	355	Glucose-1-phosphate thymidylyltransferase	Streptomyces griseus	strD
scaffold31969	125	330	0.0119993	0.0050131	0.417783	0	O07550	8e-54	185	266	36.47	585	Probable multidrug resistance ABC transporter ATP-binding/permease protein YheI	Bacillus subtilis (strain 168)	yheI
scaffold319807	79	5678	0.00758355	0.0862556	11.374	0	E4SDJ2	2e-31	127	220	37.27	230	ABC transporter related protein	Caldicellulosiruptor kronotskyensis (strain DSM 18902 / VKM B-2412 / 2002)	Calkro_0274
scaffold320027	768	768	0.0737237	0.0116668	0.158251	0	P21467	2e-09	58.2	109	33.94	166	30S ribosomal protein S5	Bacillus subtilis (strain 168)	rpsE
scaffold320086	107	72	0.0102714	0.00109377	0.106487	0	Q5HG20	3e-79	253	336	41.67	421	Diaminopimelate decarboxylase	Staphylococcus aureus (strain COL)	lysA
scaffold320396	13	364	0.00124793	0.0055296	4.43103	0	Q8G2M6	4e-125	403	530	48.87	1051	Efflux pump membrane transporter BepE	Brucella suis biovar 1 (strain 1330)	be
scaffold321062	122	83	0.0117113	0.00126087	0.107663	0	P13955	1e-26	103	129	38.76	161	Dihydrofolate reductase type 1 from Tn4003	Staphylococcus aureus	dfrA
scaffold321327	116	103	0.0111353	0.00156469	0.140516	0	Q8L1B1	8e-27	91.3	52	69.23	1030	Isoleucine--tRNA ligase 2	Pseudomonas fluorescens	ileS2
scaffold321627	147	498	0.0141112	0.00756522	0.536116	0	P28246	4e-79	253	227	55.95	396	Bicyclomycin resistance protein	Escherichia coli (strain K12)	bcr
scaffold321882	266	8922	0.0255345	0.135536	5.30795	0	O86094	0	1935	1359	68.8	1368	DNA-directed RNA polymerase subunit beta	Legionella pneumophila	rpoB
scaffold322680	12	580	0.00115193	0.0088109	7.6488	0	Q9X5U0	2e-78	261	303	47.52	319	Sulfate adenylyltransferase subunit 2	Streptomyces lavendulae	mmcV
scaffold322868	27	1942	0.00259185	0.0295013	11.3823	0	P59852	8e-70	252	725	27.17	703	Lactococcin-G-processing and transport ATP-binding protein LagD	Lactococcus lactis subsp. lactis	lagD
scaffold323117	210	13	0.0201588	0.000197486	0.00979649	0	P08075	5e-14	71.6	91	42.86	355	Glucose-1-phosphate thymidylyltransferase	Streptomyces griseus	strD
scaffold323226	56	3759	0.00537568	0.0571037	10.6226	0	E2N222	1e-11	67.4	227	29.07	226	Macrolide export ATP-binding/permease protein MacB	Capnocytophaga sputigena ATCC 33612	CAPSP0001_1836
scaffold323230	26	2388	0.00249585	0.0362766	14.5347	0	Q01767	6e-13	72.8	191	29.32	457	L-lysine-epsilon aminotransferase	Streptomyces clavuligerus (strain ATCC 27064 / DSM 738 / JCM 4710 / NBRC 13307 / NCIMB 12785 / NRRL 3585 / VKM Ac-602)	lat
scaffold323296	99	6099	0.00950344	0.0926511	9.74922	0	P36979	1e-66	235	341	36.66	384	Dual-specificity RNA methyltransferase RlmN	Escherichia coli (strain K12)	rlmN
scaffold323695	368	328	0.0353259	0.00498271	0.14105	0	P97046	4e-27	89	79	55.7	590	Multidrug resistance ABC transporter ATP-binding and permease protein	Lactococcus lactis subsp. cremoris (strain MG1363)	lmrA
scaffold324353	259	33	0.0248625	0.00050131	0.0201633	0	D7CZW0	5e-19	85.1	204	27.94	227	ABC transporter related protein	Geobacillus sp. (strain C56-T3)	GC56T3_0355
scaffold324525	160	461	0.0153591	0.00700314	0.455961	0	Q7NNB9	9e-12	63.9	116	39.66	230	ABC transporter ATP-binding protein	Gloeobacter violaceus (strain PCC 7421)	gll0492
scaffold324866	4	200	0.000383977	0.00303824	7.91255	0	Q01767	4e-14	73.6	206	28.16	457	L-lysine-epsilon aminotransferase	Streptomyces clavuligerus (strain ATCC 27064 / DSM 738 / JCM 4710 / NBRC 13307 / NCIMB 12785 / NRRL 3585 / VKM Ac-602)	lat
scaffold324911	1004	41	0.0963783	0.000622839	0.00646244	0	P29782	5e-15	77	341	24.34	328	dTDP-glucose 4,6-dehydratase	Streptomyces griseus	strE
scaffold325331	61	1619	0.00585566	0.0245946	4.20014	0	P23364	2e-10	61.6	67	46.27	209	Chloramphenicol acetyltransferase	Agrobacterium tumefaciens (strain C58 / ATCC 33970)	cat
scaffold325502	212	671	0.0203508	0.0101933	0.500879	0	P0A6N2	8e-10	59.7	208	33.65	394	Elongation factor Tu	Escherichia coli O6:H1 (strain CFT073 / ATCC 700928 / UPEC)	tufA
scaffold325997	374	20	0.0359019	0.000303824	0.00846262	0	E5YF28	5e-35	135	358	30.17	382	UDP-4-amino-4-deoxy-L-arabinose--oxoglutarate aminotransferase	Enterobacteriaceae bacterium 9_2_54FAA	arnB
scaffold326067	8	390	0.000767955	0.00592457	7.71474	0	P32483	1e-12	70.1	140	31.43	723	Para-aminobenzoate synthase	Streptomyces griseus	pab
scaffold326134	1112	202	0.106746	0.00306862	0.028747	0	P08075	6e-16	80.1	230	29.57	355	Glucose-1-phosphate thymidylyltransferase	Streptomyces griseus	strD
scaffold32619	124	8613	0.0119033	0.130842	10.9921	0	Q70LM4	8e-09	63.2	208	25.96	5085	Linear gramicidin synthase subunit D	Brevibacillus parabrevis	lgrD
scaffold32629	191	111	0.0183349	0.00168622	0.0919679	0	D5QWB1	1e-10	59.7	77	38.96	275	ABC transporter related protein (Fragment)	Methylosinus trichosporium OB3b	MettrDRAFT_4087
scaffold326585	15	507	0.00143992	0.00770194	5.34888	0	P16657	5e-19	88.2	267	28.46	262	Enoyl-[acyl-carrier-protein] reductase [NADH] FabI	Salmonella typhimurium (strain LT2 / SGSC1412 / ATCC 700720)	fabI
scaffold326658	96	5973	0.00921546	0.090737	9.84618	0	Q8CTL4	5e-13	73.9	263	26.62	346	Sensor histidine kinase GraS	Staphylococcus epidermidis (strain ATCC 12228)	graS
scaffold326779	297	20902	0.0285103	0.317526	11.1372	0	E0XN37	2e-60	216	266	40.98	301	Beta-lactamase blaTLA-1	Escherichia coli PE	4 SV
scaffold326784	1339	56753	0.128536	0.862146	6.70741	0	P20083	0	1247	629	97.14	630	DNA topoisomerase 4 subunit B	Escherichia coli (strain K12)	parE
scaffold326785	473	18067	0.0454053	0.274459	6.04465	0	Q05053	2e-93	321	537	37.62	558	Acylase ACY 1	Pseudomonas sp. (strain V22)	acyI
scaffold326786	1172	76711	0.112505	1.16533	10.358	0	P25396	0	567	328	90.55	330	Tellurite resistance protein tehA	Escherichia coli (strain K12)	tehA
scaffold326789	199	8569	0.0191029	0.130173	6.81434	0	P60723	5e-128	405	201	99.5	201	50S ribosomal protein L4	Escherichia coli (strain K12)	rplD
scaffold32724	5	66	0.000479972	0.00100262	2.08891	0.094	P37871	2e-44	161	222	41.44	1199	DNA-directed RNA polymerase subunit beta'	Bacillus subtilis (strain 168)	rpoC
scaffold3276	39	1819	0.00374378	0.0276328	7.38099	0	Q9R9J1	7e-14	77	192	29.69	3971	Mycosubtilin synthase subunit A	Bacillus subtilis	mycA
scaffold3277	2366	399	0.227123	0.00606129	0.0266873	0	P0AES5	3e-14	73.2	88	45.45	875	DNA gyrase subunit A	Shigella flexneri	gyrA
scaffold32848	1880	537	0.180469	0.00815767	0.0452025	0	P13267	2e-42	161	235	40	1437	DNA polymerase III PolC-type	Bacillus subtilis (strain 168)	polC
scaffold33045	50	72	0.00479972	0.00109377	0.227881	0	E1CZP3	1e-10	59.3	76	44.74	654	Macrolide export ATP-binding/permease protein MacB	Vibrio parahaemolyticus Peru-466	VIPARP466_A0213
scaffold33875	433	230	0.0415656	0.00349398	0.0840594	0	Q4L8N9	7e-23	97.4	228	30.26	452	Multidrug export protein mepA	Staphylococcus haemolyticus (strain JCSC1435)	mepA
scaffold3395	76	193	0.00729557	0.0029319	0.401874	0	Q5HG20	1e-13	67.8	175	31.43	421	Diaminopimelate decarboxylase	Staphylococcus aureus (strain COL)	lysA
scaffold3398	4460	1384	0.428135	0.0210246	0.0491075	0	O31501	6e-30	127	336	27.68	1052	Swarming motility protein SwrC	Bacillus subtilis (strain 168)	swrC
scaffold34398	4	78	0.000383977	0.00118491	3.08589	0.02	Q8FCI8	6e-61	212	162	67.28	1037	Multidrug resistance protein MdtF	Escherichia coli O6:H1 (strain CFT073 / ATCC 700928 / UPEC)	mdtF
scaffold34497	9	53	0.000863949	0.000805134	0.931923	0.843	Q01767	1e-09	57.4	187	27.27	457	L-lysine-epsilon aminotransferase	Streptomyces clavuligerus (strain ATCC 27064 / DSM 738 / JCM 4710 / NBRC 13307 / NCIMB 12785 / NRRL 3585 / VKM Ac-602)	lat
scaffold34726	650	23231	0.0623963	0.352907	5.65589	0	Q4KC84	2e-48	184	382	34.29	379	UDP-4-amino-4-deoxy-L-arabinose--oxoglutarate aminotransferase	Pseudomonas fluorescens (strain Pf-5 / ATCC BAA-477)	arnB
scaffold35033	431	189	0.0413736	0.00287114	0.0693954	0	B0C5Z3	2e-22	97.4	221	30.77	230	Macrolide export ATP-binding/permease protein, putative	Acaryochloris marina (strain MBIC 11017)	AM1_5039
scaffold35175	8	205	0.000767955	0.0031142	4.05518	0	Q06240	1e-13	72.8	225	23.56	384	Sensor protein VanS	Enterococcus faecium	vanS
scaffold3523	6891	1610	0.661497	0.0244578	0.0369735	0	P25051	5e-29	120	331	29	343	Vancomycin/teicoplanin A-type resistance protein VanA	Enterococcus faecium	vanA
scaffold35501	28	224	0.00268784	0.00340283	1.26601	0.233	D0BTF8	1e-10	63.5	205	26.34	528	D-methionine ABC transporter, ATP-binding protein	Fusobacterium sp. 3_1_33	HMPREF0406_01542
scaffold35528	7	47	0.00067196	0.000713986	1.06254	0.872	O30408	2e-10	58.9	175	29.14	3587	Tyrocidine synthase 2	Brevibacillus parabrevis	tycB
scaffold37084	50	80	0.00479972	0.0012153	0.253202	0	O07550	7e-12	50.4	47	48.94	585	Probable multidrug resistance ABC transporter ATP-binding/permease protein YheI	Bacillus subtilis (strain 168)	yheI
scaffold3716	246	12942	0.0236146	0.196605	8.32555	0	P41368	0	709	1072	36.94	1024	Isoleucine--tRNA ligase	Staphylococcus aureus	ileS
scaffold37659	682	893	0.0654681	0.0135657	0.207211	0	O07549	1e-09	48.9	53	41.51	673	Probable multidrug resistance ABC transporter ATP-binding/permease protein YheH	Bacillus subtilis (strain 168)	yheH
scaffold37690	388	121	0.0372458	0.00183814	0.0493515	0	P29782	3e-58	201	300	38	328	dTDP-glucose 4,6-dehydratase	Streptomyces griseus	strE
scaffold37919	866	388	0.0831311	0.00589419	0.0709023	0	C0H3X7	1e-48	182	466	29.61	856	Phosphatidylglycerol lysyltransferase	Bacillus subtilis (strain 168)	mprF
scaffold38227	81	102	0.00777554	0.0015495	0.199279	0	I9NKR8	4e-60	198	186	56.45	230	ABC transporter related protein	Pelosinus fermentans JBW45 PE	3 SV
scaffold3846	4879	829	0.468356	0.0125935	0.0268887	0	G2MSH9	3e-40	149	222	41.89	230	ABC transporter related protein	Thermoanaerobacter wiegelii Rt8.B1	Thewi_0254
scaffold38495	6219	1715	0.596989	0.0260529	0.0436405	0	I8RGV7	3e-20	93.6	203	35.47	228	ABC transporter related protein	Pelosinus fermentans B4 PE	3 SV
scaffold38678	3	64	0.000287983	0.000972237	3.37602	0.031	P0A7S3	1e-15	70.5	34	97.06	124	30S ribosomal protein S12	Escherichia coli (strain K12)	rpsL
scaffold3870	76	186	0.00729557	0.00282556	0.387298	0	Q06239	1e-10	57.4	72	36.11	231	Regulatory protein VanR	Enterococcus faecium	vanR
scaffold39271	2599	721	0.249489	0.0109529	0.0439011	0	P29782	2e-62	210	369	33.88	328	dTDP-glucose 4,6-dehydratase	Streptomyces griseus	strE
scaffold3936	717	177	0.0688279	0.00268884	0.0390661	0	O07549	2e-10	59.7	146	24.66	673	Probable multidrug resistance ABC transporter ATP-binding/permease protein YheH	Bacillus subtilis (strain 168)	yheH
scaffold39494	2	41	0.000191989	0.000622839	3.24415	0.073	Q9KNU5	9e-48	139	96	73.96	825	Penicillin-binding protein 1A	Vibrio cholerae serotype O1 (strain ATCC 39315 / El Tor Inaba N16961)	mrcA
scaffold39611	2	60	0.000191989	0.000911472	4.74753	0.013	O85709	8e-24	100	170	36.47	841	GTP pyrophosphokinase	Streptomyces antibioticus	relA
scaffold40734	187	99	0.0179509	0.00150393	0.0837799	0	E6YX43	2e-09	57.8	67	46.27	660	ATP-binding protein of ABC transporter	Bartonella sp. 1-1C	B11C_200052
scaffold4146	1	123	9.59943e-05	0.00186852	19.4649	0	P52477	3e-16	75.1	130	35.38	383	Multidrug resistance protein mexA	Pseudomonas aeruginosa (strain ATCC 15692 / PAO1 / 1C / PRS 101 / LMG 12228)	mexA
scaffold42154	7557	1424	0.725429	0.0216323	0.02982	0	P0A0K8	3e-169	501	498	55.62	644	DNA gyrase subunit B	Staphylococcus aureus	gyrB
scaffold42518	1007	337	0.0966663	0.00511943	0.0529599	0	P00956	2e-34	133	324	28.09	938	Isoleucine--tRNA ligase	Escherichia coli (strain K12)	ileS
scaffold42824	7662	2619	0.735509	0.0397858	0.0540928	0	Q05621	7e-68	233	266	51.88	269	Dihydropteroate synthase	Clostridium beijerinckii (strain ATCC 51743 / NCIMB 8052)	Cbei_0206
scaffold4320	19808	5377	1.90146	0.0816831	0.0429582	0	P37871	0	836	716	56.42	1199	DNA-directed RNA polymerase subunit beta'	Bacillus subtilis (strain 168)	rpoC
scaffold43224	1917	628	0.184021	0.00954007	0.0518423	0	Q9F5K6	5e-11	65.1	150	34	287	23S rRNA (uridine(2479)-2'-O)-methyltransferase	Streptomyces viridochromogenes	aviRb
scaffold43290	109	219	0.0104634	0.00332687	0.317954	0	C9NRM2	3e-19	84.3	128	39.06	234	ABC-type antimicrobial peptide transport system ATPase component	Vibrio coralliilyticus ATCC BAA-450	VIC_001623
scaffold43314	2	115	0.000191989	0.00174699	9.09943	0	Q06239	3e-44	154	228	37.72	231	Regulatory protein VanR	Enterococcus faecium	vanR
scaffold43613	13	1004	0.00124793	0.015252	12.2218	0	Q47744	3e-13	71.2	119	36.13	220	Regulatory protein VanRB	Enterococcus faecalis (strain ATCC 700802 / V583)	vanRB
scaffold43679	0	80	0	0.0012153	#DIV/0!	0.001	O31501	1e-19	88.6	138	34.06	1052	Swarming motility protein SwrC	Bacillus subtilis (strain 168)	swrC
scaffold44320	1	69	9.59943e-05	0.00104819	10.9193	0.005	C6LFN1	2e-10	46.6	115	37.39	230	ABC transporter, ATP-binding protein	Marvinbryantia formatexigens DSM 14469	BRYFOR_07434
scaffold44331	237	13465	0.0227507	0.20455	8.99093	0	I0GKI7	3e-132	438	722	35.04	674	Elongation factor G	Caldisericum exile (strain DSM 21853 / NBRC 104410 / AZM16c01)	fusA
scaffold4493	4	129	0.000383977	0.00195966	5.10359	0.001	O31501	7e-14	70.1	93	38.71	1052	Swarming motility protein SwrC	Bacillus subtilis (strain 168)	swrC
scaffold44957	6	171	0.000575966	0.0025977	4.51015	0	P29781	2e-24	104	235	31.06	304	dTDP-4-dehydrorhamnose reductase	Streptomyces griseus	strL
scaffold4505	67	79	0.00643162	0.0012001	0.186594	0	O85709	3e-28	116	177	36.16	841	GTP pyrophosphokinase	Streptomyces antibioticus	relA
scaffold45390	317	220	0.0304302	0.00334206	0.109827	0	P86810	2e-122	389	252	78.57	527	L-amino-acid oxidase	Siganus canaliculatus PE	1 SV
scaffold45519	6	531	0.000575966	0.00806653	14.0052	0	P40806	2e-14	75.9	272	26.1	5043	Polyketide synthase PksJ	Bacillus subtilis (strain 168)	pksJ
scaffold45623	2	40	0.000191989	0.000607648	3.16502	0.078	P11435	1e-22	92.8	143	35.66	295	Carboxyvinyl-carboxyphosphonate phosphorylmutase	Streptomyces hygroscopicus	bcpA
scaffold45933	3417	1425	0.328013	0.0216475	0.0659958	0	P39641	5e-12	69.7	270	27.41	472	Alanine-anticapsin ligase BacD	Bacillus subtilis (strain 168)	bacD
scaffold46174	2	70	0.000191989	0.00106338	5.53878	0.008	O06967	2e-33	127	136	44.12	589	Multidrug resistance ABC transporter ATP-binding/permease protein BmrA	Bacillus subtilis (strain 168)	bmrA
scaffold46544	12194	20171	1.17056	0.306422	0.261775	0	P0A6N2	1e-43	165	185	53.51	394	Elongation factor Tu	Escherichia coli O6:H1 (strain CFT073 / ATCC 700928 / UPEC)	tufA
scaffold46977	47	3312	0.00451173	0.0503133	11.1516	0	Q05174	2e-13	75.5	355	21.97	450	L-lysine-epsilon aminotransferase	Nocardia lactamdurans	lat
scaffold4701	28	1632	0.00268784	0.024792	9.22377	0	P21645	4e-10	62.8	223	26.91	341	UDP-3-O-(3-hydroxymyristoyl)glucosamine N-acyltransferase	Escherichia coli (strain K12)	lpxD
scaffold47186	2765	792	0.265424	0.0120314	0.045329	0	Q9R9J1	3e-12	69.3	181	27.62	3971	Mycosubtilin synthase subunit A	Bacillus subtilis	mycA
scaffold47311	6	42	0.000575966	0.00063803	1.10776	0.812	P37871	2e-65	179	111	74.77	1199	DNA-directed RNA polymerase subunit beta'	Bacillus subtilis (strain 168)	rpoC
scaffold4781	74	231	0.00710358	0.00350917	0.494	0	P24228	1e-99	301	244	61.07	477	D-alanyl-D-alanine carboxypeptidase dacB	Escherichia coli (strain K12)	dacB
scaffold4795	1491	335	0.143128	0.00508905	0.0355561	0	J1IYQ1	6e-17	81.6	105	37.14	662	Macrolide export ATP-binding/permease MacB	Bartonella birtlesii LL-WM9 PE	3 SV
scaffold48011	12	52	0.00115193	0.000789942	0.685754	0.202	O06967	4e-22	94.4	124	40.32	589	Multidrug resistance ABC transporter ATP-binding/permease protein BmrA	Bacillus subtilis (strain 168)	bmrA
scaffold48548	9	153	0.000863949	0.00232425	2.69027	0.001	P19997	2e-16	77	104	41.35	136	Blasticidin-S acetyltransferase	Streptoverticillium sp. (strain JCM4673)	bls
scaffold48763	126	9694	0.0120953	0.147264	12.1753	0	Q06239	1e-12	72	126	31.75	231	Regulatory protein VanR	Enterococcus faecium	vanR
scaffold4903	80	350	0.00767955	0.00531692	0.692348	0.003	A1HNY2	6e-14	69.3	94	41.49	225	ABC transporter related	Thermosinus carboxydivorans Nor1	TcarDRAFT_1637
scaffold49731	30	1324	0.00287983	0.0201132	6.98414	0	P59852	2e-71	257	729	27.57	703	Lactococcin-G-processing and transport ATP-binding protein LagD	Lactococcus lactis subsp. lactis	lagD
scaffold49756	1275	426	0.122393	0.00647145	0.0528744	0	Q47745	9e-14	72	307	26.06	447	Sensor protein VanSB	Enterococcus faecalis (strain ATCC 700802 / V583)	vanSB
scaffold50484	0	43	0	0.000653222	#DIV/0!	0.012	Q8G2M6	1e-37	139	188	38.83	1051	Efflux pump membrane transporter BepE	Brucella suis biovar 1 (strain 1330)	be
scaffold50647	121	8511	0.0116153	0.129292	11.1312	0	P06992	1e-34	139	256	32.81	273	Ribosomal RNA small subunit methyltransferase A	Escherichia coli (strain K12)	rsmA
scaffold51166	296	174	0.0284143	0.00264327	0.0930259	0	Q49VC5	7e-09	54.7	141	25.53	451	Multidrug export protein MepA	Staphylococcus saprophyticus subsp. saprophyticus (strain ATCC 15305 / DSM 20229)	mepA
scaffold51170	37	2951	0.00355179	0.0448292	12.6216	0	D6MLX4	7e-11	67	175	28	606	Cft2	uncultured bacterium AOCefta2	cft2
scaffold51573	3	104	0.000287983	0.00157988	5.48603	0	P54303	2e-12	66.2	148	32.43	241	Transcriptional activator protein phzR	Pseudomonas chlororaphis	phzR
scaffold52006	1	70	9.59943e-05	0.00106338	11.0776	0.003	O30409	5e-17	56.2	141	29.08	6486	Tyrocidine synthase 3	Brevibacillus parabrevis	tycC
scaffold52111	2837	851	0.272336	0.0129277	0.0474697	0	Q07868	7e-31	130	293	31.74	716	Penicillin-binding protein 2B	Bacillus subtilis (strain 168)	pbpB
scaffold52305	2	38	0.000191989	0.000577266	3.00677	0.118	P37871	1e-33	128	137	50.36	1199	DNA-directed RNA polymerase subunit beta'	Bacillus subtilis (strain 168)	rpoC
scaffold52380	3	62	0.000287983	0.000941854	3.27052	0.036	A3X069	1e-27	112	233	34.76	1014	ABC transporter, ATPase subunit	Nitrobacter sp. Nb-311A	NB311A_13981
scaffold52637	1	59	9.59943e-05	0.000896281	9.33681	0.006	P52002	2e-20	90.1	244	29.51	1046	Multidrug resistance protein MexB	Pseudomonas aeruginosa (strain ATCC 15692 / PAO1 / 1C / PRS 101 / LMG 12228)	mexB
scaffold52820	17	206	0.0016319	0.00312939	1.91763	0.007	P44360	8e-45	157	109	83.49	110	50S ribosomal protein L22	Haemophilus influenzae (strain ATCC 51907 / DSM 11121 / KW20 / Rd)	rplV
scaffold52824	2	59	0.000191989	0.000896281	4.6684	0.02	Q5HG20	1e-09	57.8	80	37.5	421	Diaminopimelate decarboxylase	Staphylococcus aureus (strain COL)	lysA
scaffold53695	3	76	0.000287983	0.00115453	4.00903	0.008	P29782	1e-35	133	170	38.24	328	dTDP-glucose 4,6-dehydratase	Streptomyces griseus	strE
scaffold53927	167	118	0.0160311	0.00179256	0.111818	0	Q86RS3	7e-09	55.1	63	47.62	166	Putative defense protein Hdd11-like	Manduca sexta PE	2 SV
scaffold5396	3	347	0.000287983	0.00527135	18.3044	0	P05530	5e-19	82	147	29.93	187	Protein mcbG	Escherichia coli	mcbG
scaffold5428	10439	1960	1.00208	0.0297748	0.0297128	0	G2MSH9	1e-12	68.6	224	29.02	230	ABC transporter related protein	Thermoanaerobacter wiegelii Rt8.B1	Thewi_0254
scaffold5431	180	571	0.017279	0.00867418	0.502007	0	P29781	3e-30	119	241	37.76	304	dTDP-4-dehydrorhamnose reductase	Streptomyces griseus	strL
scaffold54461	40	43	0.00383977	0.000653222	0.17012	0	P80952	2e-10	53.5	35	71.43	36	Skin peptide tyrosine-tyrosine	Phyllomedusa bicolor PE	1 SV
scaffold54520	3	66	0.000287983	0.00100262	3.48152	0.033	P0A0K8	1e-101	314	326	53.68	644	DNA gyrase subunit B	Staphylococcus aureus	gyrB
scaffold54675	1	52	9.59943e-05	0.000789942	8.22905	0.011	Q06239	3e-09	55.1	67	40.3	231	Regulatory protein VanR	Enterococcus faecium	vanR
scaffold54719	11	222	0.00105594	0.00337245	3.19379	0.002	C6LFN1	1e-27	112	223	33.63	230	ABC transporter, ATP-binding protein	Marvinbryantia formatexigens DSM 14469	BRYFOR_07434
scaffold55017	0	40	0	0.000607648	#DIV/0!	0.014	Q8KWT4	5e-13	65.9	111	32.43	253	Bacilysin biosynthesis oxidoreductase BacC	Bacillus subtilis	bacC
scaffold55060	5	63	0.000479972	0.000957046	1.99396	0.128	Q08129	6e-61	146	164	43.29	740	Catalase-peroxidase	Mycobacterium tuberculosis	katG
scaffold55289	5013	1618	0.48122	0.0245794	0.0510772	0	I0GKI7	8e-161	504	623	42.38	674	Elongation factor G	Caldisericum exile (strain DSM 21853 / NBRC 104410 / AZM16c01)	fusA
scaffold55331	2	58	0.000191989	0.00088109	4.58928	0.02	H5V146	5e-42	147	146	58.22	402	Multidrug resistance protein MdtH	Escherichia hermannii NBRC 105704	mdtH
scaffold55649	496	28	0.0476132	0.000425354	0.00893352	0	P39640	3e-17	82	247	24.7	253	Bacilysin biosynthesis oxidoreductase BacC	Bacillus subtilis (strain 168)	bacC
scaffold55848	1	47	9.59943e-05	0.000713986	7.4378	0.018	I0GKI7	1e-55	188	211	41.71	674	Elongation factor G	Caldisericum exile (strain DSM 21853 / NBRC 104410 / AZM16c01)	fusA
scaffold5585	129	105	0.0123833	0.00159508	0.128809	0	Q75VN4	4e-18	80.9	39	97.44	126	Histone H2B	Rhacophorus schlegelii	histh2b
scaffold56445	17	628	0.0016319	0.00954007	5.84598	0	P81288	7e-62	210	201	52.74	200	30S ribosomal protein S4	Geobacillus stearothermophilus	rpsD
scaffold56686	721	206	0.0692119	0.00312939	0.0452146	0	Q9F5K6	4e-13	66.6	200	29	287	23S rRNA (uridine(2479)-2'-O)-methyltransferase	Streptomyces viridochromogenes	aviRb
scaffold57264	9	60	0.000863949	0.000911472	1.05501	0.888	P02918	7e-16	76.3	92	44.57	850	Penicillin-binding protein 1A	Escherichia coli (strain K12)	mrcA
scaffold57405	682	271	0.0654681	0.00411682	0.0628827	0	E2N222	3e-17	82	117	42.74	226	Macrolide export ATP-binding/permease protein MacB	Capnocytophaga sputigena ATCC 33612	CAPSP0001_1836
scaffold5742	72	112	0.00691159	0.00170141	0.246168	0	P09401	8e-20	88.6	136	38.97	449	Streptomycin-6-phosphate phosphatase	Streptomyces griseus	strK
scaffold57468	4	112	0.000383977	0.00170141	4.43103	0.004	P0C070	6e-09	57	90	40	1050	Multidrug/solvent efflux pump membrane transporter MepB	Pseudomonas putida	mepB
scaffold5749	4628	923	0.444262	0.0140215	0.0315613	0	P44469	4e-77	261	445	34.61	651	Penicillin-binding protein 2	Haemophilus influenzae (strain ATCC 51907 / DSM 11121 / KW20 / Rd)	mrdA
scaffold5750	19914	5097	1.91163	0.0774296	0.0405044	0	P44469	3e-80	283	572	31.64	651	Penicillin-binding protein 2	Haemophilus influenzae (strain ATCC 51907 / DSM 11121 / KW20 / Rd)	mrdA
scaffold57686	3	47	0.000287983	0.000713986	2.47927	0.111	B5PU08	8e-29	91.7	139	41.73	385	UDP-4-amino-4-deoxy-L-arabinose--oxoglutarate aminotransferase	Salmonella enterica subsp. enterica serovar Hadar str. RI_05P066	arnB
scaffold5775	25	299	0.00239986	0.00454217	1.89268	0.001	P0ABQ4	1e-51	169	122	66.39	159	Dihydrofolate reductase	Escherichia coli (strain K12)	folA
scaffold5862	81	304	0.00777554	0.00461813	0.59393	0	P80436	3e-17	80.5	136	33.82	527	Triostin synthetase I	Streptomyces triostinicus	trsA
scaffold5881	14367	4536	1.37915	0.0689073	0.0499636	0	I3YXF8	7e-42	157	209	42.58	235	ABC-type antimicrobial peptide transport system, ATPase component	Aequorivita sublithincola (strain DSM 14238 / LMG 21431 / ACAM 643 / 9-3)	Aeqsu_2216
scaffold59037	719	301	0.0690199	0.00457255	0.0662497	0	P41175	2e-34	129	170	46.47	420	Putative polyketide beta-ketoacyl synthase 1	Streptomyces cinnamonensis PE	3 SV
scaffold59559	390	254	0.0374378	0.00385857	0.103066	0	P0AEJ0	6e-95	304	416	37.98	512	Multidrug resistance protein B	Escherichia coli (strain K12)	emrB
scaffold59726	179	128	0.017183	0.00194447	0.113163	0	Q9CHL8	5e-10	62	52	50	590	Multidrug resistance ABC transporter ATP-binding and permease protein	Lactococcus lactis subsp. lactis (strain IL1403)	lmrA
scaffold60789	13	67	0.00124793	0.00101781	0.815601	0.498	Q8NKW8	1e-63	213	190	54.74	887	DNA gyrase subunit A	Staphylococcus aureus (strain MW2)	gyrA
scaffold61034	1	157	9.59943e-05	0.00238502	24.8454	0	P29782	1e-47	150	163	43.56	328	dTDP-glucose 4,6-dehydratase	Streptomyces griseus	strE
scaffold61426	3	64	0.000287983	0.000972237	3.37602	0.024	Q06240	6e-11	60.8	219	25.11	384	Sensor protein VanS	Enterococcus faecium	vanS
scaffold6170	41	71	0.00393577	0.00107858	0.274044	0	P80436	6e-17	79	128	34.38	527	Triostin synthetase I	Streptomyces triostinicus	trsA
scaffold61833	3	48	0.000287983	0.000729178	2.53202	0.11	P36555	1e-72	231	199	50.25	547	Phosphoethanolamine transferase eptA	Salmonella typhimurium (strain LT2 / SGSC1412 / ATCC 700720)	eptA
scaffold6223	19312	4137	1.85384	0.062846	0.0339004	0	Q8L1B1	7e-27	120	923	21.45	1030	Isoleucine--tRNA ligase 2	Pseudomonas fluorescens	ileS2
scaffold62239	2	36	0.000191989	0.000546883	2.84852	0.127	P71011	4e-09	53.9	162	27.16	448	Antilisterial bacteriocin subtilosin biosynthesis protein AlbA	Bacillus subtilis (strain 168)	albA
scaffold62383	740	158	0.0710358	0.00240021	0.0337887	0	Q8FCI8	5e-24	101	231	29	1037	Multidrug resistance protein MdtF	Escherichia coli O6:H1 (strain CFT073 / ATCC 700928 / UPEC)	mdtF
scaffold62661	44	41	0.00422375	0.000622839	0.147461	0	F2AKF1	8e-11	62	83	36.14	684	Macrolide-specific ABC-type efflux carrier	Rhodopirellula baltica WH47	RBWH47_00826
scaffold63035	3629	1439	0.348363	0.0218601	0.0627509	0	A0L0V9	6e-23	105	205	37.07	656	Macrolide export ATP-binding/permease protein MacB	Shewanella sp. (strain ANA-3)	macB
scaffold6340	7723	3851	0.741364	0.0585013	0.0789103	0	Q5HG20	9e-87	295	420	39.05	421	Diaminopimelate decarboxylase	Staphylococcus aureus (strain COL)	lysA
scaffold6360	2006	608	0.192565	0.00923625	0.0479644	0	P06992	6e-26	104	218	33.94	273	Ribosomal RNA small subunit methyltransferase A	Escherichia coli (strain K12)	rsmA
scaffold63686	90	4545	0.00863949	0.069044	7.99168	0	P16544	4e-13	72.4	128	42.97	261	Putative ketoacyl reductase	Streptomyces coelicolor (strain ATCC BAA-471 / A3(2) / M145)	actIII
scaffold6409	12649	1802	1.21423	0.0273745	0.0225447	0	O68008	3e-73	270	535	35.89	6359	Bacitracin synthase 3	Bacillus licheniformis	bacC
scaffold64575	177	111	0.016991	0.00168622	0.0992421	0	Q75VN4	6e-15	72	34	97.06	126	Histone H2B	Rhacophorus schlegelii	histh2b
scaffold65166	2190	120020	0.210228	1.82325	8.67273	0	P37340	0	805	457	91.9	457	Multidrug resistance protein MdtK	Escherichia coli (strain K12)	mdtK
scaffold65289	10	149	0.000959943	0.00226349	2.35794	0.004	C0ZL89	2e-10	63.5	160	30	1104	Lysylphosphatidylglycerol biosynthesis bifunctional protein LysX	Rhodococcus erythropolis (strain PR4 / NBRC 100887)	lysX
scaffold65457	1503	710	0.14428	0.0107858	0.074756	0	O05131	4e-27	118	253	30.83	798	Penicillin-binding protein 1A	Neisseria gonorrhoeae	mrcA
scaffold65598	133	265	0.0127672	0.00402567	0.315312	0	Q02059	7e-14	70.9	154	32.47	467	Actinorhodin polyketide putative beta-ketoacyl synthase 1	Streptomyces coelicolor (strain ATCC BAA-471 / A3(2) / M145)	SCO5087
scaffold65682	32	28	0.00307182	0.000425354	0.13847	0	Q03133	4e-18	84.3	125	36	3172	Erythronolide synthase, modules 5 and 6	Saccharopolyspora erythraea	eryA
scaffold6576	21133	5353	2.02865	0.0813185	0.0400851	0	C3WAT7	2e-106	346	265	69.81	269	Undecaprenyl-diphosphatase	Fusobacterium mortiferum ATCC 9817	uppP
scaffold65821	17889	16849	1.71724	0.255957	0.149051	0	Q05470	1e-11	68.6	64	48.44	4538	Polyketide synthase PksL	Bacillus subtilis (strain 168)	pksL
scaffold66074	1015	443	0.0974343	0.0067297	0.0690692	0	Q2RG00	1e-37	138	210	33.33	247	ABC transporter related protein	Moorella thermoacetica (strain ATCC 39073)	Moth_2354
scaffold6612	606	149	0.0581726	0.00226349	0.0389099	0	A8MEZ1	6e-27	105	167	37.13	257	Beta-lactamase	Alkaliphilus oremlandii (strain OhILAs)	Clos_0923
scaffold66298	3	60	0.000287983	0.000911472	3.16502	0.034	Q83P86	3e-18	81.3	177	35.03	343	Multidrug resistance protein MdtN	Shigella flexneri	mdtN
scaffold66337	35	25	0.0033598	0.00037978	0.113036	0	O34697	3e-10	57.8	97	39.18	253	Bacitracin export ATP-binding protein BceA	Bacillus subtilis (strain 168)	bceA
scaffold66560	0	29	0	0.000440545	#DIV/0!	0.035	Q9R9J1	3e-11	61.6	167	32.93	3971	Mycosubtilin synthase subunit A	Bacillus subtilis	mycA
scaffold66565	3	142	0.000287983	0.00215715	7.49055	0	P31141	3e-11	64.3	143	35.66	392	Chloramphenicol resistance protein	Streptomyces lividans	cmlR
scaffold66989	99	7136	0.00950344	0.108404	11.4069	0	Q331Q7	1e-17	87.8	371	21.02	326	dTDP-4-dehydro-6-deoxyglucose reductase	Streptomyces sp.	gerKI
scaffold66999	6	77	0.000575966	0.00116972	2.03089	0.109	P33941	5e-67	220	213	58.69	547	ABC transporter ATP-binding protein YojI	Escherichia coli (strain K12)	yojI
scaffold67119	85	4	0.00815952	6.07648e-05	0.00744711	0	P29782	8e-37	133	164	41.46	328	dTDP-glucose 4,6-dehydratase	Streptomyces griseus	strE
scaffold67333	536	190	0.051453	0.00288633	0.0560964	0	D9XF45	8e-09	53.9	146	28.77	395	Phosphonoacetaldehyde reductase	Streptomyces viridochromogenes	phpC
scaffold67368	2	46	0.000191989	0.000698795	3.63977	0.046	Q9KNU5	7e-10	46.6	127	25.98	825	Penicillin-binding protein 1A	Vibrio cholerae serotype O1 (strain ATCC 39315 / El Tor Inaba N16961)	mrcA
scaffold67395	25	1311	0.00239986	0.0199157	8.29868	0	Q47744	2e-20	92.8	221	33.03	220	Regulatory protein VanRB	Enterococcus faecalis (strain ATCC 700802 / V583)	vanRB
scaffold67589	20673	25824	1.98449	0.392298	0.197682	0	P17293	2e-27	111	111	54.05	132	30S ribosomal protein S12	Thermus thermophilus	rpsL
scaffold67627	770	554	0.0739156	0.00841593	0.113859	0	P37871	5e-11	68.2	155	29.03	1199	DNA-directed RNA polymerase subunit beta'	Bacillus subtilis (strain 168)	rpoC
scaffold67823	555	134	0.0532769	0.00203562	0.0382083	0	O31501	6e-21	93.6	154	42.21	1052	Swarming motility protein SwrC	Bacillus subtilis (strain 168)	swrC
scaffold68534	15	376	0.00143992	0.00571189	3.96682	0	P36556	5e-12	66.6	127	31.5	222	Transcriptional regulatory protein BasR	Salmonella typhimurium (strain LT2 / SGSC1412 / ATCC 700720)	basR
scaffold68630	30	1369	0.00287983	0.0207968	7.22152	0	Q47744	7e-15	76.6	130	31.54	220	Regulatory protein VanRB	Enterococcus faecalis (strain ATCC 700802 / V583)	vanRB
scaffold68760	471	475	0.0452133	0.00721582	0.159595	0	Q9CHL8	1e-11	68.9	64	51.56	590	Multidrug resistance ABC transporter ATP-binding and permease protein	Lactococcus lactis subsp. lactis (strain IL1403)	lmrA
scaffold6907	2031	490	0.194965	0.00744369	0.0381797	0	A3X069	6e-10	60.8	71	40.85	1014	ABC transporter, ATPase subunit	Nitrobacter sp. Nb-311A	NB311A_13981
scaffold6934	129	241	0.0123833	0.00366108	0.295647	0	P94967	2e-21	93.2	152	42.11	389	Alanine racemase	Mycobacterium smegmatis	alr
scaffold6958	2609	784	0.250449	0.0119099	0.0475542	0	P21645	1e-21	52.8	50	48	341	UDP-3-O-(3-hydroxymyristoyl)glucosamine N-acyltransferase	Escherichia coli (strain K12)	lpxD
scaffold6975	2506	763	0.240562	0.0115909	0.0481826	0	Q02059	1e-66	231	400	36.75	467	Actinorhodin polyketide putative beta-ketoacyl synthase 1	Streptomyces coelicolor (strain ATCC BAA-471 / A3(2) / M145)	SCO5087
scaffold6982	4569	620	0.438598	0.00941854	0.0214742	0	I6ZJJ2	5e-12	65.5	97	38.14	649	ABC transporter ATP-binding protein/permease	Pseudomonas stutzeri DSM 10701 PE	3 SV
scaffold70193	3	115	0.000287983	0.00174699	6.06629	0.001	J0RKQ2	6e-13	67	107	36.45	228	ABC transporter-like protein	Flavobacterium sp. F52 PE	3 SV
scaffold70389	2004	698	0.192373	0.0106035	0.0551194	0	H1Z7Z1	2e-19	87.8	148	33.78	230	ABC transporter related protein	Myroides odoratus DSM 2801	Myrod_0943
scaffold7085	6646	2160	0.637978	0.032813	0.0514328	0	P25051	1e-27	116	249	31.33	343	Vancomycin/teicoplanin A-type resistance protein VanA	Enterococcus faecium	vanA
scaffold70856	39	72	0.00374378	0.00109377	0.292156	0	B3IHQ0	2e-10	57.8	111	34.23	322	Undecaprenyl-phosphate 4-deoxy-4-formamido-L-arabinose transferase	Escherichia coli E110019	arnC
scaffold71143	160	439	0.0153591	0.00666894	0.434201	0	J0QUQ8	2e-17	83.6	186	33.87	667	Macrolide export ATP-binding/permease MacB	Bartonella vinsonii subsp. arupensis OK-94-513 PE	3 SV
scaffold7143	1126	285	0.10809	0.00432949	0.0400546	0	P00956	2e-29	87.4	93	40.86	938	Isoleucine--tRNA ligase	Escherichia coli (strain K12)	ileS
scaffold71441	765	808	0.0734357	0.0122745	0.167146	0	Q82IY3	2e-11	67	162	30.25	449	Pentalenene oxygenase	Streptomyces avermitilis (strain ATCC 31267 / DSM 46492 / JCM 5070 / NCIMB 12804 / NRRL 8165 / MA-4680)	ptlI
scaffold7167	1428	1512	0.13708	0.0229691	0.16756	0	Q3J911	1e-11	70.1	245	25.71	680	Translation elongation factor 2 (EF-2/EF-G)	Nitrosococcus oceani (strain ATCC 19707 / NCIMB 11848)	Noc_2225
scaffold71828	213	15826	0.0204468	0.240416	11.7581	0	P16543	7e-20	95.5	251	31.87	249	Granaticin polyketide synthase putative ketoacyl reductase 2	Streptomyces violaceoruber	gra-orf6
scaffold72257	25	1140	0.00239986	0.017318	7.21625	0	P23212	7e-27	116	496	27.62	488	Erythromycin resistance ATP-binding protein MsrA	Staphylococcus epidermidis	msrA
scaffold7254	4438	1767	0.426023	0.0268429	0.063008	0	Q9K619	4e-34	134	222	35.59	253	Bacitracin export ATP-binding protein BceA	Bacillus halodurans (strain ATCC BAA-125 / DSM 18197 / FERM 7344 / JCM 9153 / C-125)	bceA
scaffold72971	9	114	0.000863949	0.0017318	2.00451	0.058	O07190	6e-13	68.6	219	26.03	301	Fluoroquinolones export ATP-binding protein Rv2688c/MT2762	Mycobacterium tuberculosis	Rv2688c
scaffold73119	817	340	0.0784274	0.00516501	0.0658572	0	O06967	1e-65	223	269	43.12	589	Multidrug resistance ABC transporter ATP-binding/permease protein BmrA	Bacillus subtilis (strain 168)	bmrA
scaffold74337	1	65	9.59943e-05	0.000987428	10.2863	0.003	G4LIB0	7e-17	80.1	216	23.61	663	Putative ATP-binding/permease fusion ABC transporter	Pseudomonas aeruginosa NCGM2.S1	NCGM2_3398
scaffold74524	878	336	0.084283	0.00510424	0.0605607	0	Q07868	3e-33	129	300	31	716	Penicillin-binding protein 2B	Bacillus subtilis (strain 168)	pbpB
scaffold75130	11	159	0.00105594	0.0024154	2.28745	0.011	P41368	6e-75	255	242	50.41	1024	Isoleucine--tRNA ligase	Staphylococcus aureus	ileS
scaffold75264	9717	1795	0.932777	0.0272682	0.0292334	0	H1MPZ8	1e-17	87.4	181	33.15	722	ABC transporter related protein	Singulisphaera acidiphila DSM 18658	SinacDRAFT_7141
scaffold76554	1576	695	0.151287	0.0105579	0.0697871	0	P16543	4e-18	84.7	193	32.64	249	Granaticin polyketide synthase putative ketoacyl reductase 2	Streptomyces violaceoruber	gra-orf6
scaffold76962	8	109	0.000767955	0.00165584	2.15617	0.034	Q47748	1e-09	58.5	58	48.28	323	D-specific alpha-keto acid dehydrogenase	Enterococcus faecalis (strain ATCC 700802 / V583)	vanHB
scaffold7729	1135	249	0.108954	0.00378261	0.0347176	0	Q9F5N7	1e-22	99	242	29.34	462	Multidrug resistance protein NorM	Burkholderia vietnamiensis	norM
scaffold77561	5	150	0.000479972	0.00227868	4.74753	0	O07549	4e-13	71.6	70	44.29	673	Probable multidrug resistance ABC transporter ATP-binding/permease protein YheH	Bacillus subtilis (strain 168)	yheH
scaffold78103	1	75	9.59943e-05	0.00113934	11.8688	0.002	P32010	9e-18	81.3	251	33.47	330	Daunorubicin/doxorubicin resistance ATP-binding protein DrrA	Streptomyces peucetius	drrA
scaffold7828	1541	469	0.147927	0.00712467	0.0481633	0	Q02578	1e-65	216	368	40.22	422	Putative polyketide beta-ketoacyl synthase 1	Streptomyces cyaneus	curA
scaffold7849	107	276	0.0102714	0.00419277	0.408199	0	P0AD65	2e-109	311	181	75.69	633	Penicillin-binding protein 2	Escherichia coli (strain K12)	mrdA
scaffold785	2	331	0.000191989	0.00502829	26.1905	0	Q83P86	1e-08	55.8	218	27.52	343	Multidrug resistance protein MdtN	Shigella flexneri	mdtN
scaffold7867	1388	395	0.13324	0.00600052	0.0450354	0	P41368	3e-09	58.2	184	26.63	1024	Isoleucine--tRNA ligase	Staphylococcus aureus	ileS
scaffold7868	9537	2834	0.915498	0.0430519	0.0470256	0	P08075	2e-18	89	272	27.21	355	Glucose-1-phosphate thymidylyltransferase	Streptomyces griseus	strD
scaffold7916	44	178	0.00422375	0.00270403	0.640197	0.004	P0AE06	3e-29	100	90	52.22	397	Acriflavine resistance protein A	Escherichia coli (strain K12)	acrA
scaffold79188	1065	348	0.102234	0.00528654	0.0517102	0	Q4L8N9	6e-22	97.1	304	27.63	452	Multidrug export protein mepA	Staphylococcus haemolyticus (strain JCSC1435)	mepA
scaffold79428	27	137	0.00259185	0.00208119	0.802977	0.275	Q06239	2e-17	79	134	42.54	231	Regulatory protein VanR	Enterococcus faecium	vanR
scaffold79537	2	66	0.000191989	0.00100262	5.22228	0.01	H8W5V6	2e-18	83.2	106	41.51	644	Fused macrolide transporter subunits of ABC superfamily: ATP-binding component membrane component	Marinobacter hydrocarbonoclasticus ATCC 49840	macB
scaffold7978	169	294	0.016223	0.00446621	0.275301	0	P32010	7e-34	128	207	35.75	330	Daunorubicin/doxorubicin resistance ATP-binding protein DrrA	Streptomyces peucetius	drrA
scaffold80003	4	69	0.000383977	0.00104819	2.72983	0.057	Q7A4R9	6e-09	54.3	127	25.98	209	Response regulator protein VraR	Staphylococcus aureus (strain N315)	vraR
scaffold80214	2	51	0.000191989	0.000774751	4.0354	0.035	Q06239	7e-10	56.2	118	27.12	231	Regulatory protein VanR	Enterococcus faecium	vanR
scaffold8038	4474	974	0.429479	0.0147962	0.0344516	0	Q5HG20	4e-37	143	241	34.02	421	Diaminopimelate decarboxylase	Staphylococcus aureus (strain COL)	lysA
scaffold80408	825	283	0.0791953	0.00429911	0.0542849	0	G7SRQ8	9e-20	69.3	155	31.61	648	Macrolide export ATP-binding/permease protein MacB	Pasteurella multocida 36950	macB
scaffold8118	80	145	0.00767955	0.00220272	0.28683	0	Q47744	9e-15	69.3	106	33.02	220	Regulatory protein VanRB	Enterococcus faecalis (strain ATCC 700802 / V583)	vanRB
scaffold81437	7	152	0.00067196	0.00230906	3.43631	0.002	Q9F5K6	6e-09	57	86	44.19	287	23S rRNA (uridine(2479)-2'-O)-methyltransferase	Streptomyces viridochromogenes	aviRb
scaffold81705	56	20	0.00537568	0.000303824	0.0565182	0	A6F1V6	2e-14	67	45	62.22	157	Beta-lactamase class A	Marinobacter algicola DG893	MDG893_19089
scaffold82326	57	1398	0.00547168	0.0212373	3.88131	0	Q9F5K6	2e-11	67	154	31.17	287	23S rRNA (uridine(2479)-2'-O)-methyltransferase	Streptomyces viridochromogenes	aviRb
scaffold8241	6602	1296	0.633755	0.0196878	0.0310653	0	O06967	8e-48	178	548	27.92	589	Multidrug resistance ABC transporter ATP-binding/permease protein BmrA	Bacillus subtilis (strain 168)	bmrA
scaffold82410	1	86	9.59943e-05	0.00130644	13.6096	0.001	Q51521	2e-28	110	191	30.37	222	Phenazine biosynthesis protein phzD	Pseudomonas chlororaphis	phzD
scaffold82416	3	175	0.000287983	0.00265846	9.23131	0	Q8G2M6	1e-32	97.8	164	40.85	1051	Efflux pump membrane transporter BepE	Brucella suis biovar 1 (strain 1330)	be
scaffold82632	3	47	0.000287983	0.000713986	2.47927	0.113	Q08129	6e-57	194	175	59.43	740	Catalase-peroxidase	Mycobacterium tuberculosis	katG
scaffold8272	133	5376	0.0127672	0.0816679	6.39667	0	E4SDJ2	4e-35	138	222	40.09	230	ABC transporter related protein	Caldicellulosiruptor kronotskyensis (strain DSM 18902 / VKM B-2412 / 2002)	Calkro_0274
scaffold8286	33	1947	0.00316781	0.0295773	9.33681	0	P0A6N2	3e-172	536	394	73.35	394	Elongation factor Tu	Escherichia coli O6:H1 (strain CFT073 / ATCC 700928 / UPEC)	tufA
scaffold82918	60	191	0.00575966	0.00290152	0.503766	0	F5SEL9	2e-23	93.6	166	41.57	232	ABC superfamily ATP binding cassette transporter, ABC protein	Desmospora sp. 8437	HMPREF9374_1550
scaffold82964	359	167	0.034462	0.00253693	0.0736154	0	Q9KJC2	2e-35	142	608	23.68	1050	Antibiotic efflux pump membrane transporter ArpB	Pseudomonas putida	arpB
scaffold8309	148	80	0.0142072	0.0012153	0.0855411	0	P0ABQ4	4e-44	149	109	65.14	159	Dihydrofolate reductase	Escherichia coli (strain K12)	folA
scaffold83736	40	53	0.00383977	0.000805134	0.209683	0	P29782	1e-35	131	155	41.94	328	dTDP-glucose 4,6-dehydratase	Streptomyces griseus	strE
scaffold8422	924	295	0.0886988	0.0044814	0.0505239	0	G0IUL0	4e-42	147	159	49.69	238	ABC transporter related protein	Cyclobacterium marinum (strain ATCC 25205 / DSM 745)	Cycma_1001
scaffold8429	487	137	0.0467492	0.00208119	0.0445182	0	A8S7Z8	2e-22	92	127	42.52	249	ABC transporter, ATP-binding protein	Faecalibacterium prausnitzii M21/2 PE	3 SV
scaffold84300	38	70	0.00364779	0.00106338	0.291515	0	O34847	3e-65	207	225	48.89	325	Acetyl-coenzyme A carboxylase carboxyl transferase subunit alpha	Bacillus subtilis (strain 168)	accA
scaffold84413	55	2827	0.00527969	0.0429455	8.1341	0	I0GKI7	2e-129	428	722	34.07	674	Elongation factor G	Caldisericum exile (strain DSM 21853 / NBRC 104410 / AZM16c01)	fusA
scaffold84675	2	53	0.000191989	0.000805134	4.19365	0.028	Q4L8N9	3e-23	97.1	208	34.13	452	Multidrug export protein mepA	Staphylococcus haemolyticus (strain JCSC1435)	mepA
scaffold84796	1583	529	0.151959	0.00803615	0.0528836	0	O68008	1e-68	188	388	37.63	6359	Bacitracin synthase 3	Bacillus licheniformis	bacC
scaffold857	3741	1248	0.359115	0.0189586	0.0527926	0	F7JKA6	1e-13	75.1	142	38.03	646	Tetracycline resistance protein tetW	Lachnospiraceae bacterium 1_4_56FAA	HMPREF0988_00846
scaffold85711	2	38	0.000191989	0.000577266	3.00677	0.113	P0A003	9e-10	53.5	75	60	77	Acyl carrier protein	Staphylococcus aureus (strain MW2)	acpP
scaffold86278	4	102	0.000383977	0.0015495	4.0354	0.004	E4SD45	7e-59	190	189	54.5	228	ABC transporter related protein	Caldicellulosiruptor kronotskyensis (strain DSM 18902 / VKM B-2412 / 2002)	Calkro_0196
scaffold86895	3	75	0.000287983	0.00113934	3.95627	0.013	P29782	8e-21	85.9	114	37.72	328	dTDP-glucose 4,6-dehydratase	Streptomyces griseus	strE
scaffold86952	2	64	0.000191989	0.000972237	5.06403	0.013	Q06239	2e-21	88.6	110	37.27	231	Regulatory protein VanR	Enterococcus faecium	vanR
scaffold87193	3	69	0.000287983	0.00104819	3.63977	0.022	P00956	1e-14	72	47	57.45	938	Isoleucine--tRNA ligase	Escherichia coli (strain K12)	ileS
scaffold8763	4568	1223	0.438502	0.0185788	0.0423689	0	Q47744	3e-23	99.8	179	37.43	220	Regulatory protein VanRB	Enterococcus faecalis (strain ATCC 700802 / V583)	vanRB
scaffold8768	52	261	0.00499171	0.0039649	0.794298	0.148	P09401	7e-53	180	225	45.78	449	Streptomycin-6-phosphate phosphatase	Streptomyces griseus	strK
scaffold88176	365	167	0.0350379	0.00253693	0.0724052	0	P32483	1e-22	81.6	91	46.15	723	Para-aminobenzoate synthase	Streptomyces griseus	pab
scaffold88230	7	70	0.00067196	0.00106338	1.58251	0.251	Q00573	2e-20	91.3	315	26.98	637	Penicillin-binding protein 1A (Fragment)	Streptococcus oralis	ponA
scaffold8861	64	242	0.00614364	0.00367627	0.598387	0	Q8G2M6	8e-59	202	258	45.35	1051	Efflux pump membrane transporter BepE	Brucella suis biovar 1 (strain 1330)	be
scaffold88614	8	147	0.000767955	0.00223311	2.90786	0.002	Q06240	8e-10	59.7	106	33.02	384	Sensor protein VanS	Enterococcus faecium	vanS
scaffold8868	70	2188	0.0067196	0.0332383	4.94647	0	A7Z4X7	7e-12	67	167	24.55	225	Probable polyketide biosynthesis zinc-dependent hydrolase BaeB	Bacillus amyloliquefaciens (strain FZB42)	baeB
scaffold88684	525	269	0.050397	0.00408643	0.0810848	0	Q53692	2e-24	106	381	24.41	643	Phenoxazinone synthase	Streptomyces antibioticus	phsA
scaffold89456	2	59	0.000191989	0.000896281	4.6684	0.013	Q8G2M6	4e-30	121	226	34.96	1051	Efflux pump membrane transporter BepE	Brucella suis biovar 1 (strain 1330)	be
scaffold89843	68	3635	0.00652762	0.05522	8.45945	0	Q05709	2e-22	102	240	34.58	322	D-specific alpha-keto acid dehydrogenase	Enterococcus faecium	vanH
scaffold89975	172	3	0.016511	4.55736e-05	0.00276019	0	P36556	5e-33	125	227	36.12	222	Transcriptional regulatory protein BasR	Salmonella typhimurium (strain LT2 / SGSC1412 / ATCC 700720)	basR
scaffold90003	4	164	0.000383977	0.00249136	6.48829	0	P41368	3e-64	189	353	30.59	1024	Isoleucine--tRNA ligase	Staphylococcus aureus	ileS
scaffold90036	2	38	0.000191989	0.000577266	3.00677	0.105	P0AE06	7e-13	65.1	118	38.98	397	Acriflavine resistance protein A	Escherichia coli (strain K12)	acrA
scaffold90152	165	153	0.0158391	0.00232425	0.146742	0	F9YUQ9	3e-18	81.3	149	34.23	229	Uncharacterized ABC transporter ATP-binding protein yknY	Capnocytophaga canimorsus (strain 5)	Ccan_09160
scaffold9048	250	645	0.0239986	0.00979832	0.408288	0	O85709	1e-49	186	308	37.34	841	GTP pyrophosphokinase	Streptomyces antibioticus	relA
scaffold90507	5522	1622	0.530081	0.0246401	0.0464837	0	P96205	5e-31	127	224	33.04	331	Doxorubicin resistance ATP-binding protein DrrA	Mycobacterium tuberculosis	drrA
scaffold9075	63	3637	0.00604764	0.0552504	9.13586	0	P29781	1e-19	93.2	285	27.02	304	dTDP-4-dehydrorhamnose reductase	Streptomyces griseus	strL
scaffold9100	6	484	0.000575966	0.00735254	12.7656	0	P25256	3e-20	92.4	215	30.7	548	Tylosin resistance ATP-binding protein TlrC	Streptomyces fradiae	tlrC
scaffold9124	1930	362	0.185269	0.00549921	0.0296823	0	B1L7S2	6e-27	109	179	34.08	265	Maritimacin	Thermotoga sp. (strain RQ2)	TRQ2_0142
scaffold9150	1635	86365	0.156951	1.31199	8.35923	0	Q8FCI8	0	1444	1001	70.73	1037	Multidrug resistance protein MdtF	Escherichia coli O6:H1 (strain CFT073 / ATCC 700928 / UPEC)	mdtF
scaffold91605	11	362	0.00105594	0.00549921	5.2079	0	Q9R9J1	2e-21	100	328	26.52	3971	Mycosubtilin synthase subunit A	Bacillus subtilis	mycA
scaffold9167	144	8484	0.0138232	0.128882	9.32362	0	H3ZEX7	3e-37	145	196	40.82	226	ABC transporter	Alishewanella jeotgali KCTC 22429	AJE_09559
scaffold9174	815	217	0.0782354	0.00329649	0.0421355	0	Q8G2M6	4e-18	81.6	174	32.76	1051	Efflux pump membrane transporter BepE	Brucella suis biovar 1 (strain 1330)	be
scaffold9221	11740	2293	1.12697	0.0348334	0.0309088	0	P0A0K8	0	677	636	58.49	644	DNA gyrase subunit B	Staphylococcus aureus	gyrB
scaffold92231	16	246	0.00153591	0.00373704	2.43311	0.002	I3YXF8	1e-40	149	224	38.84	235	ABC-type antimicrobial peptide transport system, ATPase component	Aequorivita sublithincola (strain DSM 14238 / LMG 21431 / ACAM 643 / 9-3)	Aeqsu_2216
scaffold92275	24	1126	0.00230386	0.0171053	7.42461	0	P33733	2e-09	61.2	189	28.57	394	Tetracycline resistance protein, class D	Salmonella ordonez	tetA
scaffold92528	0	30	0	0.000455736	#DIV/0!	0.021	A8RSN1	6e-11	58.5	56	48.21	262	Putative uncharacterized protein	Clostridium bolteae ATCC BAA-613	CLOBOL_03380
scaffold92626	74	4072	0.00710358	0.0618586	8.70808	0	P52002	2e-90	323	1040	26.15	1046	Multidrug resistance protein MexB	Pseudomonas aeruginosa (strain ATCC 15692 / PAO1 / 1C / PRS 101 / LMG 12228)	mexB
scaffold92919	124	145	0.0119033	0.00220272	0.185052	0	Q54258	3e-15	76.6	69	47.83	348	Inosamine-phosphate amidinotransferase 1	Streptomyces glaucescens	strB1
scaffold93181	1	42	9.59943e-05	0.00063803	6.64654	0.021	Q8G2M7	9e-36	130	165	41.21	397	Efflux pump periplasmic linker BepD	Brucella suis biovar 1 (strain 1330)	bepD
scaffold93657	7	109	0.00067196	0.00165584	2.46419	0.015	P20083	2e-168	492	321	75.7	630	DNA topoisomerase 4 subunit B	Escherichia coli (strain K12)	parE
scaffold93985	507	512	0.0486691	0.00777789	0.159812	0	P32010	5e-20	65.5	161	26.09	330	Daunorubicin/doxorubicin resistance ATP-binding protein DrrA	Streptomyces peucetius	drrA
scaffold94175	1095	53258	0.105114	0.809053	7.69692	0	B1EL87	1e-136	443	381	61.94	427	Multidrug resistance protein MdtG	Escherichia albertii TW07627	mdtG
scaffold95924	1	64	9.59943e-05	0.000972237	10.1281	0.003	P29782	3e-18	81.6	94	52.13	328	dTDP-glucose 4,6-dehydratase	Streptomyces griseus	strE
scaffold96189	753	282	0.0722837	0.00428392	0.0592653	0	P32010	3e-32	120	163	36.81	330	Daunorubicin/doxorubicin resistance ATP-binding protein DrrA	Streptomyces peucetius	drrA
scaffold96211	24	1053	0.00230386	0.0159963	6.94326	0	E6WIX2	2e-39	157	296	30.74	659	Bifunctional polymyxin resistance protein ArnA	Pantoea sp. (strain At-9b)	arnA
scaffold96297	3	137	0.000287983	0.00208119	7.2268	0	G9S554	1e-84	261	196	76.53	297	Undecaprenyl-diphosphatase	Tannerella sp. 6_1_58FAA_CT1	uppP
scaffold96376	6	78	0.000575966	0.00118491	2.05726	0.078	O31501	1e-12	67.4	152	33.55	1052	Swarming motility protein SwrC	Bacillus subtilis (strain 168)	swrC
scaffold96907	1326	798	0.127289	0.0121226	0.095237	0	B0C5Z3	5e-26	109	233	32.62	230	Macrolide export ATP-binding/permease protein, putative	Acaryochloris marina (strain MBIC 11017)	AM1_5039
scaffold9709	137	163	0.0131512	0.00247617	0.188284	0	P29782	2e-31	100	147	46.94	328	dTDP-glucose 4,6-dehydratase	Streptomyces griseus	strE
scaffold97194	32	134	0.00307182	0.00203562	0.662676	0.028	P0C070	4e-48	152	134	55.22	1050	Multidrug/solvent efflux pump membrane transporter MepB	Pseudomonas putida	mepB
scaffold9744	2726	661	0.261681	0.0100414	0.0383727	0	Q49VC5	2e-11	63.2	292	30.14	451	Multidrug export protein MepA	Staphylococcus saprophyticus subsp. saprophyticus (strain ATCC 15305 / DSM 20229)	mepA
scaffold97470	4	151	0.000383977	0.00229387	5.97398	0	E6J2D9	4e-71	217	172	59.88	230	Putative bacteriocin export ABC transporter, lactococcin 972 group	Streptococcus anginosus F0211	HMPREF0813_01429
scaffold9754	2	262	0.000191989	0.00398009	20.7309	0	P44927	5e-17	80.1	208	28.85	510	Multidrug resistance protein B homolog	Haemophilus influenzae (strain ATCC 51907 / DSM 11121 / KW20 / Rd)	emrB
scaffold98030	57	152	0.00547168	0.00230906	0.422003	0	E6UPG7	1e-60	201	152	65.13	246	ABC transporter related protein	Clostridium thermocellum (strain DSM 1313 / LMG 6656 / LQ8)	Clo1313_2436
scaffold98111	17	836	0.0016319	0.0126998	7.78223	0	D9XF45	3e-09	60.5	246	26.02	395	Phosphonoacetaldehyde reductase	Streptomyces viridochromogenes	phpC
scaffold98239	64	181	0.00614364	0.00274961	0.447554	0	H1MPZ8	7e-10	57.4	78	35.9	722	ABC transporter related protein	Singulisphaera acidiphila DSM 18658	SinacDRAFT_7141
scaffold9826	25	1265	0.00239986	0.0192169	8.0075	0	P41177	2e-27	113	189	36.51	261	Monensin polyketide synthase putative ketoacyl reductase	Streptomyces cinnamonensis PE	3 SV
scaffold98479	75	59	0.00719958	0.000896281	0.124491	0	O31501	1e-09	57	176	30.11	1052	Swarming motility protein SwrC	Bacillus subtilis (strain 168)	swrC
scaffold98567	2	74	0.000191989	0.00112415	5.85529	0.003	Q51487	2e-17	83.6	238	28.57	485	Outer membrane protein oprM	Pseudomonas aeruginosa (strain ATCC 15692 / PAO1 / 1C / PRS 101 / LMG 12228)	oprM
scaffold98619	1	67	9.59943e-05	0.00101781	10.6028	0.006	P32483	3e-10	59.3	153	33.99	723	Para-aminobenzoate synthase	Streptomyces griseus	pab
scaffold98752	1378	436	0.13228	0.00662336	0.0500707	0	P00956	3e-66	224	320	37.81	938	Isoleucine--tRNA ligase	Escherichia coli (strain K12)	ileS
scaffold98802	403	16809	0.0386857	0.255349	6.6006	0	O85709	4e-136	456	731	35.7	841	GTP pyrophosphokinase	Streptomyces antibioticus	relA
scaffold9913	118	463	0.0113273	0.00703353	0.620934	0	P40806	2e-09	59.7	343	26.24	5043	Polyketide synthase PksJ	Bacillus subtilis (strain 168)	pksJ
scaffold99451	144	497	0.0138232	0.00755003	0.546186	0	Q8G2M7	6e-26	108	149	45.64	397	Efflux pump periplasmic linker BepD	Brucella suis biovar 1 (strain 1330)	bepD
scaffold9953	175	149	0.016799	0.00226349	0.134739	0	P48531	9e-13	67	60	53.33	142	Midkine-B	Xenopus laevis	mdk-b
scaffold99614	9	115	0.000863949	0.00174699	2.0221	0.037	H1MPZ8	9e-33	132	194	42.27	722	ABC transporter related protein	Singulisphaera acidiphila DSM 18658	SinacDRAFT_7141
scaffold99736	1116	416	0.10713	0.00631954	0.0589896	0	Q9R9J1	4e-18	87	307	27.04	3971	Mycosubtilin synthase subunit A	Bacillus subtilis	mycA
scaffold99963	4	173	0.000383977	0.00262808	6.84436	0	P21467	1e-48	163	151	53.64	166	30S ribosomal protein S5	Bacillus subtilis (strain 168)	rpsE
