# Supplementary material for: The intestinal microbiome of fish under starvation
Source: BMC Genomics. 2014 Apr 5;15:266. doi: 10.1186/1471-2164-15-266 (PMC4234480; doi:10.1186/1471-2164-15-266)
Supplement: Additional file 7 — Genes with antibiotic activity significantly enriched or depleted in the intestinal microbiome. [file 1471-2164-15-266-S7.xls]

## Sheet: Sheet1
Additional file 7 Genes with antibiotic activity significantly enriched or depleted in the intestinal microbiome
uniprot_Gene information	Count in Control sample	Count in Experimental sample	Relative abundance(%) in Control sample	Relative abundance(%) in Experimental sample	fold change(Experimental/Control)	p-value	uniprot ID	Biological process
Serine/alanine racemase	111	42766	0.000109292	0.0065328	59.7738	<e-15	Q9X3P3	Enterococcus gallinarum GN=vanT PE=1 SV=1
Serine/threonine-protein kinase PknG	94	29991	9.25537e-05	0.00458133	49.4992	<e-15	P65728	Mycobacterium tuberculosis GN=pknG PE=1 SV=1
Beta-lactamase type II	146	46361	0.000143754	0.00708196	49.2646	<e-15	P25910	Bacteroides fragilis GN=ccrA PE=1 SV=1
Macrolide transport protein ABC-type efflux carrier	63	18804	6.20306e-05	0.00287244	46.3068	<e-15	G1Y0T4	Azospirillum amazonense Y2 GN=macB PE=3 SV=1
Penicillin-binding protein 1A/1B	55	15699	5.41537e-05	0.00239813	44.2837	<e-15	P39793	Bacillus subtilis (strain 168) GN=ponA PE=1 SV=1
Ribosomal RNA large subunit methyltransferase N	766	216764	0.000754214	0.0331122	43.9029	<e-15	G7ZMW4	Staphylococcus aureus subsp. aureus MSHR1132 GN=rlmN PE=3 SV=1
Putative beta-lactamase hcpD	167	45500	0.00016443	0.00695044	42.2698	<e-15	O24968	Helicobacter pylori (strain ATCC 700392 / 26695) GN=hcpD PE=1 SV=1
Putative beta-lactamase hcpE	33	7499	3.24922e-05	0.00114552	35.2553	<e-15	O25021	Helicobacter pylori (strain ATCC 700392 / 26695) GN=hcpE PE=3 SV=1
Putative translation elongation factor G	447	100496	0.000440122	0.0153515	34.88	<e-15	I0HDH1	Actinoplanes missouriensis (strain ATCC 14538 / DSM 43046 / CBS 188.64 / JCM 3121 / NCIMB 12654 / NBRC 102363 / 431) GN=AMIS_58380 PE=3 SV=1
Oxygen-insensitive NADPH nitroreductase	72	14239	7.08922e-05	0.00217511	30.6819	<e-15	O25608	Helicobacter pylori (strain ATCC 700392 / 26695) GN=rdxA PE=1 SV=1
Sulfate adenylyltransferase subunit 2	343	63250	0.000337722	0.00966187	28.6089	<e-15	Q9X5U0	Streptomyces lavendulae GN=mmcV PE=3 SV=1
Putative beta-lactamase hcpC	420	75726	0.000413538	0.0115677	27.9725	<e-15	O25728	Helicobacter pylori (strain ATCC 700392 / 26695) GN=hcpC PE=1 SV=1
Enoyl-[acyl-carrier-protein] reductase [NADH] FabI	327	56943	0.000321969	0.00869844	27.0164	<e-15	P16657	Salmonella typhimurium (strain LT2 / SGSC1412 / ATCC 700720) GN=fabI PE=1 SV=3
dTDP-4-dehydro-6-deoxyglucose reductase	222	38653	0.000218584	0.00590451	27.0125	<e-15	Q331Q7	Streptomyces sp. GN=gerKI PE=1 SV=1
Bacitracin transport ATP-binding protein BcrA	834	124019	0.000821168	0.0189448	23.0705	<e-15	P42332	Bacillus licheniformis GN=bcrA PE=3 SV=1
DNA gyrase subunit B, novobiocin-resistant	127	15856	0.000125046	0.00242211	19.3698	<e-15	P50074	Streptomyces spheroides GN=gyrBR PE=2 SV=1
Plipastatin synthase subunit B	68	8463	6.69537e-05	0.00129278	19.3086	<e-15	P39846	Bacillus subtilis (strain 168) GN=ppsB PE=1 SV=1
Efflux pump membrane transporter BepE	3172	368878	0.00312319	0.0563487	18.042	<e-15	Q8G2M6	Brucella suis biovar 1 (strain 1330) GN=bepE PE=1 SV=1
Vancomycin C-type resistance protein VanC	73	8448	7.18768e-05	0.00129049	17.9542	<e-15	P29753	Enterococcus gallinarum GN=vanC PE=2 SV=1
Probable macrolide-specific efflux protein macA	92	10279	9.05844e-05	0.00157019	17.334	<e-15	P58411	Yersinia pestis GN=macA PE=3 SV=1
Phenazine biosynthesis protein phzG	67	7253	6.59691e-05	0.00110795	16.7949	<e-15	Q51793	Pseudomonas fluorescens GN=phzG PE=1 SV=1
Type III pantothenate kinase	85	8577	8.36921e-05	0.0013102	15.6549	<e-15	Q9HWC1	Pseudomonas aeruginosa (strain ATCC 15692 / PAO1 / 1C / PRS 101 / LMG 12228) GN=coaX PE=1 SV=1
2-amino-4-deoxychorismate synthase	535	50306	0.000526768	0.00768459	14.5882	<e-15	Q8GMH4	Streptomyces globisporus GN=sgcD PE=1 SV=1
Putative polyketide biosynthesis enoyl-CoA isomerase pksI	90	7967	8.86152e-05	0.00121701	13.7337	<e-15	P40802	Bacillus subtilis (strain 168) GN=pksI PE=1 SV=2
Phosphonate-transporting ATPase	342	26758	0.000336738	0.00408747	12.1384	<e-15	F0SYA2	Syntrophobotulus glycolicus (strain DSM 8271 / FlGlyR) GN=Sgly_1639 PE=3 SV=1
ABC transporter	175	13624	0.000172307	0.00208116	12.0782	<e-15	H7FTC2	Flavobacterium frigoris PS1 GN=HJ01_01898 PE=3 SV=1
Sensor histidine kinase GraS	120	8847	0.000118154	0.00135144	11.438	<e-15	Q49VK4	Staphylococcus saprophyticus subsp. saprophyticus (strain ATCC 15305 / DSM 20229) GN=graS PE=3 SV=2
Beta-lactamase blaTLA-1	297	20902	0.00029243	0.00319292	10.9186	<e-15	E0XN37	Escherichia coli PE=4 SV=1
Linear gramicidin synthase subunit D	124	8613	0.000122092	0.0013157	10.7763	<e-15	Q70LM4	Brevibacillus parabrevis GN=lgrD PE=1 SV=1
Tellurite resistance protein tehA	1172	76711	0.00115397	0.0117181	10.1547	<e-15	P25396	Escherichia coli (strain K12) GN=tehA PE=1 SV=1
Streptomycin 3''-kinase	257	15639	0.000253046	0.00238897	9.44085	<e-15	P13082	Klebsiella pneumoniae GN=str PE=3 SV=1
Multidrug resistance protein MdtK	2242	125034	0.0022075	0.0190998	8.65222	<e-15	Q7WTR3	Erwinia amylovora GN=mdtK PE=3 SV=1
Multidrug transporter MdfA	939	48248	0.000924552	0.00737022	7.97166	<e-15	P0AEY8	Escherichia coli (strain K12) GN=mdfA PE=1 SV=1
Multidrug resistance protein MdtG	1095	53258	0.00107815	0.00813553	7.54581	<e-15	B1EL87	Escherichia albertii TW07627 GN=mdtG PE=3 SV=1
Small GTP-binding protein	749	35480	0.000737475	0.00541981	7.34915	<e-15	F3ZU25	Bacteroides coprosuis DSM 18011 GN=Bcop_0916 PE=3 SV=1
Chloramphenicol resistance protein	279	13088	0.000274707	0.00199928	7.27787	<e-15	P31141	Streptomyces lividans GN=cmlR PE=3 SV=1
Dual-specificity RNA methyltransferase RlmN	784	36733	0.000771937	0.00561122	7.26901	<e-15	P36979	Escherichia coli (strain K12) GN=rlmN PE=1 SV=1
Uncharacterized protein in cib 5'region (Fragment)	247	11408	0.0002432	0.00174265	7.16552	<e-15	P04481	Escherichia coli PE=3 SV=2
Lysylphosphatidylglycerol biosynthesis bifunctional protein LysX	4085	169705	0.00402215	0.0259236	6.44522	<e-15	A1TAC7	Mycobacterium vanbaalenii (strain DSM 7251 / PYR-1) GN=lysX PE=3 SV=1
Sensor protein VanS	1783	73824	0.00175557	0.0112771	6.42364	<e-15	Q06240	Enterococcus faecium GN=vanS PE=3 SV=1
Actinorhodin polyketide putative beta-ketoacyl synthase 1	3543	146147	0.00348849	0.022325	6.39961	<e-15	Q02059	Streptomyces coelicolor (strain ATCC BAA-471 / A3(2) / M145) GN=SCO5087 PE=1 SV=2
Peptidoglycan synthase FtsI	1142	46346	0.00112443	0.00707967	6.29624	<e-15	P0AD68	Escherichia coli (strain K12) GN=ftsI PE=1 SV=1
DNA topoisomerase 4 subunit B	1566	57440	0.0015419	0.00877436	5.6906	<e-15	P20083	Escherichia coli (strain K12) GN=parE PE=1 SV=3
Erythromycin biosynthesis sensory transduction protein eryC1	603	22074	0.000593722	0.00337196	5.67935	<e-15	P14290	Saccharopolyspora erythraea (strain NRRL 23338) GN=eryC1 PE=3 SV=2
Triostin synthetase I	390	14152	0.000383999	0.00216182	5.62974	<e-15	P80436	Streptomyces triostinicus GN=trsA PE=1 SV=2
Beta-lactamase	2133	76571	0.00210018	0.0116967	5.5694	<e-15	A6EA88	Pedobacter sp. BAL39 GN=PBAL39_09056 PE=4 SV=1
Penicillin-binding protein 1A	4668	163497	0.00459618	0.0249753	5.43393	<e-15	Q9KNU5	Vibrio cholerae serotype O1 (strain ATCC 39315 / El Tor Inaba N16961) GN=mrcA PE=3 SV=2
Catalase-peroxidase	1348	46912	0.00132726	0.00716613	5.3992	<e-15	Q08129	Mycobacterium tuberculosis GN=katG PE=1 SV=3
D-alanyl-D-alanine carboxypeptidase dacB	1383	47110	0.00136172	0.00719638	5.28477	<e-15	P24228	Escherichia coli (strain K12) GN=dacB PE=1 SV=2
L-lysine-epsilon aminotransferase	1961	61625	0.00193083	0.00941364	4.87545	<e-15	Q01767	Streptomyces clavuligerus (strain ATCC 27064 / DSM 738 / JCM 4710 / NBRC 13307 / NCIMB 12785 / NRRL 3585 / VKM Ac-602) GN=lat PE=1 SV=1
Multidrug resistance protein B homolog	1480	45960	0.00145723	0.00702071	4.81785	<e-15	P44927	Haemophilus influenzae (strain ATCC 51907 / DSM 11121 / KW20 / Rd) GN=emrB PE=3 SV=1
Multidrug resistance protein B homolog	1480	45960	0.00145723	0.00702071	4.81785	<e-15	P44927	Haemophilus influenzae (strain ATCC 51907 / DSM 11121 / KW20 / Rd) GN=emrB PE=3 SV=1
Phosphoethanolamine transferase eptA	1528	47279	0.00150449	0.00722219	4.80043	<e-15	P30845	Escherichia coli (strain K12) GN=eptA PE=1 SV=2
Streptomycin-6-phosphate phosphatase	1077	31954	0.00106043	0.00488119	4.60304	<e-15	P09401	Streptomyces griseus GN=strK PE=3 SV=2
Multidrug resistance protein MdtN	480	13877	0.000472614	0.00211981	4.48528	<e-15	Q83P86	Shigella flexneri GN=mdtN PE=3 SV=4
Transcriptional regulatory protein BasR	756	19184	0.000744368	0.00293049	3.93688	<e-15	P36556	Salmonella typhimurium (strain LT2 / SGSC1412 / ATCC 700720) GN=basR PE=1 SV=1
Ribosomal RNA small subunit methyltransferase A	4816	122060	0.0047419	0.0186455	3.93208	<e-15	P06992	Escherichia coli (strain K12) GN=rsmA PE=1 SV=1
Putative ketoacyl reductase	1145	28831	0.00112738	0.00440413	3.90651	<e-15	P16544	Streptomyces coelicolor (strain ATCC BAA-471 / A3(2) / M145) GN=actIII PE=1 SV=1
Antilisterial bacteriocin subtilosin biosynthesis protein AlbA	1116	27627	0.00109883	0.00422021	3.84065	<e-15	P71011	Bacillus subtilis (strain 168) GN=albA PE=2 SV=1
O-methyltransferase mdmC	1798	43924	0.00177033	0.00670969	3.79007	<e-15	Q00719	Streptomyces mycarofaciens GN=mdmC PE=3 SV=1
Lactococcin-G-processing and transport ATP-binding protein LagD	1392	31290	0.00137058	0.00477976	3.4874	<e-15	P59852	Lactococcus lactis subsp. lactis GN=lagD PE=1 SV=1
Undecaprenyl-phosphate 4-deoxy-4-formamido-L-arabinose transferase	2260	50676	0.00222523	0.00774111	3.4788	<e-15	D0KKM9	Pectobacterium wasabiae (strain WPP163) GN=arnC PE=3 SV=1
Multidrug resistance protein MdtF	6778	136820	0.00667371	0.0209002	3.13172	<e-15	Q8FCI8	Escherichia coli O6:H1 (strain CFT073 / ATCC 700928 / UPEC) GN=mdtF PE=3 SV=1
DNA gyrase subunit A	18169	328043	0.0178894	0.0501108	2.80114	<e-15	P0AES5	Shigella flexneri GN=gyrA PE=1 SV=1
DNA-directed RNA polymerase subunit beta	8160	144162	0.00803445	0.0220217	2.74092	<e-15	O86094	Legionella pneumophila GN=rpoB PE=3 SV=1
UDP-4-amino-4-deoxy-L-arabinose--oxoglutarate aminotransferase	8419	130906	0.00828946	0.0199968	2.41232	<e-15	G5WVP8	Escherichia coli O104:H4 str. 11-4632 C1 GN=arnB PE=3 SV=1
Isoleucine--tRNA ligase	13303	206396	0.0130983	0.0315284	2.40706	<e-15	P00956	Escherichia coli (strain K12) GN=ileS PE=1 SV=5
Para-aminobenzoate synthase	1605	24101	0.0015803	0.00368159	2.32967	<e-15	P32483	Streptomyces griseus GN=pab PE=3 SV=1
D-specific alpha-keto acid dehydrogenase	2901	42869	0.00285636	0.00654854	2.29261	<e-15	Q47748	Enterococcus faecalis (strain ATCC 700802 / V583) GN=vanHB PE=3 SV=2
Multidrug resistance protein MexB	3433	48003	0.00338018	0.00733279	2.16935	<e-15	P52002	Pseudomonas aeruginosa (strain ATCC 15692 / PAO1 / 1C / PRS 101 / LMG 12228) GN=mexB PE=1 SV=2
Macrolide efflux protein A	2723	34529	0.0026811	0.00527454	1.9673	<e-15	P95827	Streptococcus pyogenes GN=mefA PE=3 SV=1
Bifunctional polymyxin resistance protein ArnA	7426	79721	0.00731174	0.0121779	1.66553	<e-15	C6C762	Dickeya dadantii (strain Ech703) GN=arnA PE=3 SV=1
Regulatory protein VanR	7558	78772	0.00744171	0.012033	1.61696	<e-15	Q06239	Enterococcus faecium GN=vanR PE=3 SV=1
DNA gyrase subunit B	21897	104836	0.0215601	0.0160144	0.742781	<e-15	P0A4L9	Streptococcus pneumoniae serotype 4 (strain ATCC BAA-334 / TIGR4) GN=gyrB PE=3 SV=1
Swarming motility protein SwrC	8595	30752	0.00846275	0.00469758	0.555089	<e-15	O31501	Bacillus subtilis (strain 168) GN=swrC PE=1 SV=2
Tylosin resistance ATP-binding protein TlrC	19273	61933	0.0189765	0.00946069	0.498549	<e-15	P25256	Streptomyces fradiae GN=tlrC PE=3 SV=1
DNA polymerase III PolC-type	21891	70329	0.0215542	0.0107432	0.49843	<e-15	P13267	Bacillus subtilis (strain 168) GN=polC PE=1 SV=2
UDP-3-O-(3-hydroxymyristoyl)glucosamine N-acyltransferase	4741	14600	0.00466805	0.00223025	0.477769	<e-15	P21645	Escherichia coli (strain K12) GN=lpxD PE=1 SV=2
Undecaprenyl-diphosphatase	37194	107309	0.0366217	0.0163922	0.447609	<e-15	F4DFJ7	Aeromonas veronii (strain B565) GN=uppP PE=3 SV=1
Penicillin-binding protein 2	27616	75430	0.0271911	0.0115225	0.423758	<e-15	P0AD65	Escherichia coli (strain K12) GN=mrdA PE=3 SV=1
dTDP-4-dehydrorhamnose reductase	3520	9538	0.00346584	0.001457	0.420387	<e-15	P29781	Streptomyces griseus GN=strL PE=1 SV=1
ABC transporter related protein	76085	188576	0.0749143	0.0288063	0.384523	<e-15	E6UPG7	Clostridium thermocellum (strain DSM 1313 / LMG 6656 / LQ8) GN=Clo1313_2436 PE=3 SV=1
Multidrug resistance ABC transporter ATP-binding/permease protein BmrA	22360	53847	0.022016	0.0082255	0.373615	<e-15	O06967	Bacillus subtilis (strain 168) GN=bmrA PE=1 SV=1
Multidrug resistance ABC transporter ATP-binding and permease protein	2751	6152	0.00270867	0.00093976	0.346945	<e-15	Q9CHL8	Lactococcus lactis subsp. lactis (strain IL1403) GN=lmrA PE=1 SV=2
Multidrug resistance protein hmrM	3169	6506	0.00312024	0.000993836	0.318513	<e-15	P45272	Haemophilus influenzae (strain ATCC 51907 / DSM 11121 / KW20 / Rd) GN=hmrM PE=3 SV=1
Erythromycin resistance ATP-binding protein MsrA	2844	5823	0.00280024	0.000889503	0.317653	<e-15	P23212	Staphylococcus epidermidis GN=msrA PE=3 SV=1
Isoleucine--tRNA ligase 1	4838	9624	0.00476356	0.00147013	0.308621	<e-15	P18330	Pseudomonas fluorescens GN=ileS1 PE=3 SV=2
Polyketide synthase PksJ	2036	3835	0.00200467	0.000585823	0.292229	<e-15	P40806	Bacillus subtilis (strain 168) GN=pksJ PE=1 SV=3
Elongation factor Tu	19806	34907	0.0195013	0.00533229	0.273433	<e-15	P0A6N2	Escherichia coli O6:H1 (strain CFT073 / ATCC 700928 / UPEC) GN=tufA PE=3 SV=2
dTDP-glucose 4,6-dehydratase	42875	73795	0.0422153	0.0112727	0.267029	<e-15	P29782	Streptomyces griseus GN=strE PE=1 SV=1
Regulatory protein VanRB	31679	52503	0.0311916	0.0080202	0.257127	<e-15	Q47744	Enterococcus faecalis (strain ATCC 700802 / V583) GN=vanRB PE=3 SV=1
Vancomycin/teicoplanin A-type resistance protein VanA	18094	24867	0.0178156	0.00379861	0.213218	<e-15	P25051	Enterococcus faecium GN=vanA PE=1 SV=1
30S ribosomal protein S12	21102	28372	0.0207773	0.00433402	0.208594	<e-15	P63196	Haemophilus influenzae (strain ATCC 51907 / DSM 11121 / KW20 / Rd) GN=rpsL PE=3 SV=2
Uncharacterized ABC transporter ATP-binding protein yknY	2945	3868	0.00289969	0.000590864	0.203768	<e-15	F9YUQ9	Capnocytophaga canimorsus (strain 5) GN=Ccan_09160 PE=3 SV=1
Skin peptide tyrosine-tyrosine	3003	3930	0.00295679	0.000600335	0.203036	<e-15	P80952	Phyllomedusa bicolor PE=1 SV=1
Pentalenene oxygenase	1915	2425	0.00188553	0.000370435	0.196462	<e-15	Q82IY3	Streptomyces avermitilis (strain ATCC 31267 / DSM 46492 / JCM 5070 / NCIMB 12804 / NRRL 8165 / MA-4680) GN=ptlI PE=1 SV=1
Response regulator protein VraR	1499	1664	0.00147594	0.000254187	0.172221	<e-15	Q7A4R9	Staphylococcus aureus (strain N315) GN=vraR PE=1 SV=1
ABC transporter-related protein	8779	9136	0.00864392	0.00139559	0.161453	<e-15	B4UKE3	Anaeromyxobacter sp. (strain K) GN=AnaeK_3059 PE=3 SV=1
Histone H2B	1533	1590	0.00150941	0.000242883	0.160913	<e-15	Q75VN4	Rhacophorus schlegelii GN=histh2b PE=1 SV=3
L-amino-acid oxidase	1368	1309	0.00134695	0.000199959	0.148453	<e-15	P86810	Siganus canaliculatus PE=1 SV=2
Basic phospholipase A2 BFPA	2785	2644	0.00274215	0.000403889	0.147289	<e-15	A6MEY4	Bungarus fasciatus PE=1 SV=1
Pleiotrophin-A	9465	8977	0.00931937	0.0013713	0.147145	<e-15	P48532	Xenopus laevis GN=ptn-a PE=2 SV=1
Polyketide synthase PksL	17933	16913	0.0176571	0.00258358	0.14632	<e-15	Q05470	Bacillus subtilis (strain 168) GN=pksL PE=1 SV=3
Multidrug export protein mepA	23545	19763	0.0231827	0.00301893	0.130223	<e-15	Q4L8N9	Staphylococcus haemolyticus (strain JCSC1435) GN=mepA PE=3 SV=2
Dihydropteroate synthase	10084	8255	0.00992884	0.00126101	0.127005	<e-15	P0AC15	Shigella flexneri GN=folP PE=3 SV=1
Diaminopimelate decarboxylase	17104	13895	0.0168408	0.00212256	0.126036	<e-15	Q5HG20	Staphylococcus aureus (strain COL) GN=lysA PE=3 SV=1
DNA-directed RNA polymerase subunit beta'	22909	17751	0.0225565	0.00271159	0.120213	<e-15	P37871	Bacillus subtilis (strain 168) GN=rpoC PE=3 SV=4
Fluoroquinolones export ATP-binding protein Rv2688c/MT2762	2138	1619	0.0021051	0.000247313	0.117483	<e-15	O07190	Mycobacterium tuberculosis GN=Rv2688c PE=1 SV=1
GTP-binding elongation factor protein, TetM/TetO	3921	2944	0.00386067	0.000449716	0.116487	<e-15	C3F395	Bacillus thuringiensis serovar monterrey BGSC 4AJ1 PE=3 SV=1
Bacitracin export ATP-binding protein BceA	7359	5393	0.00724577	0.000823818	0.113696	<e-15	O34697	Bacillus subtilis (strain 168) GN=bceA PE=2 SV=1
Maritimacin	6109	4401	0.006015	0.000672283	0.111768	<e-15	A5IJ00	Thermotoga petrophila (strain RKU-1 / ATCC BAA-488 / DSM 13995) GN=Tpet_0144 PE=3 SV=1
Gramicidin S synthase 2	1614	1121	0.00158917	0.00017124	0.107755	<e-15	P0C063	Aneurinibacillus migulanus GN=grsB PE=3 SV=2
Probable multidrug resistance ABC transporter ATP-binding/permease protein YheI	4752	3293	0.00467888	0.000503028	0.10751	<e-15	O07550	Bacillus subtilis (strain 168) GN=yheI PE=1 SV=1
Sensor protein VanSB	1436	917	0.0014139	0.000140078	0.0990718	<e-15	Q47745	Enterococcus faecalis (strain ATCC 700802 / V583) GN=vanSB PE=3 SV=1
Mycosubtilin synthase subunit A	23510	14062	0.0231483	0.00214807	0.0927961	<e-15	Q9R9J1	Bacillus subtilis GN=mycA PE=3 SV=1
ABC transporter ATP-binding protein	2332	1377	0.00229612	0.000210346	0.0916095	<e-15	E8LWT5	Vibrio brasiliensis LMG 20546 PE=3 SV=1
Isoleucine--tRNA ligase 2	22674	13269	0.0223251	0.00202693	0.0907915	<e-15	Q8L1B1	Pseudomonas fluorescens GN=ileS2 PE=1 SV=3
ABC-type antimicrobial peptide transport system, ATPase component	16466	9581	0.0162126	0.00146356	0.090273	<e-15	J2R373	Pseudomonas sp. GM24 PE=3 SV=1
Macrolide export ATP-binding/permease protein, putative	1757	987	0.00172997	0.000150771	0.0871526	<e-15	B0C5Z3	Acaryochloris marina (strain MBIC 11017) GN=AM1_5039 PE=3 SV=1
50S ribosomal protein L22	1383	736	0.00136172	0.000112429	0.082564	<e-15	P61175	Escherichia coli (strain K12) GN=rplV PE=1 SV=1
Glucose-1-phosphate thymidylyltransferase	26824	13744	0.0264113	0.00209949	0.0794922	<e-15	P08075	Streptomyces griseus GN=strD PE=3 SV=1
Macrolide export ATP-binding/permease MacB	1651	774	0.0016256	0.000118234	0.0727326	<e-15	J1IYQ1	Bartonella birtlesii LL-WM9 PE=3 SV=1
L-glutamine:2-deoxy-scyllo-inosose aminotransferase	2159	973	0.00212578	0.000148632	0.069919	<e-15	Q2MF17	Streptoalloteichus tenebrarius (strain ATCC 17920 / DSM 40477 / NCIB 11028) GN=tbmB PE=3 SV=1
Multidrug resistance protein pmpM	1572	699	0.00154781	0.000106777	0.0689858	<e-15	Q9I3Y3	Pseudomonas aeruginosa (strain ATCC 15692 / PAO1 / 1C / PRS 101 / LMG 12228) GN=pmpM PE=3 SV=1
Phenoxazinone synthase	1043	452	0.00102695	6.90461e-05	0.067234	<e-15	Q53692	Streptomyces antibioticus GN=phsA PE=1 SV=3
Alanine-anticapsin ligase BacD	3417	1425	0.00336442	0.000217679	0.0647001	<e-15	P39641	Bacillus subtilis (strain 168) GN=bacD PE=1 SV=1
ABC superfamily ATP binding cassette transporter, ABC protein	1718	711	0.00169157	0.00010861	0.0642069	<e-15	F5SEL9	Desmospora sp. 8437 GN=HMPREF9374_1550 PE=3 SV=1
Dihydrofolate reductase type 1 from Tn4003	2739	1054	0.00269686	0.000161006	0.0597013	<e-15	P13955	Staphylococcus aureus GN=dfrA PE=1 SV=3
ABC transporter, ATP-binding protein	15039	5779	0.0148076	0.000882782	0.0596168	<e-15	F3Y553	Capnocytophaga sp. oral taxon 329 str. F0087 GN=HMPREF9074_06154 PE=3 SV=1
Doxorubicin resistance ATP-binding protein DrrA	6586	2327	0.00648466	0.000355465	0.0548163	<e-15	P96205	Mycobacterium tuberculosis GN=drrA PE=1 SV=1
ABC transporter related protein (Fragment)	4844	1688	0.00476947	0.000257854	0.0540634	<e-15	D5QWB1	Methylosinus trichosporium OB3b GN=MettrDRAFT_4087 PE=3 SV=1
Tetracycline resistance protein tetW	6751	2297	0.00664713	0.000350883	0.0527871	<e-15	F7JKA6	Lachnospiraceae bacterium 1_4_56FAA GN=HMPREF0988_00846 PE=3 SV=1
Phosphatidylglycerol lysyltransferase	7736	2563	0.00761697	0.000391516	0.0514005	<e-15	Q4L667	Staphylococcus haemolyticus (strain JCSC1435) GN=mprF PE=3 SV=1
Acetyl-coenzyme A carboxylase carboxyl transferase subunit alpha	4692	1542	0.00461981	0.000235551	0.0509872	<e-15	O34847	Bacillus subtilis (strain 168) GN=accA PE=1 SV=1
dTDP-3-amino-3,4,6-trideoxy-alpha-D-glucopyranose	1358	431	0.00133711	6.58382e-05	0.0492394	<e-15	Q9ZGH6	Streptomyces venezuelae GN=desVI PE=1 SV=1
Probable macrolide acetyltransferase (Fragment)	1197	364	0.00117858	5.56035e-05	0.0471783	<e-15	P26840	Lysinibacillus sphaericus PE=3 SV=1
ABC transporter, ATPase subunit	7996	2266	0.00787297	0.000346147	0.0439665	<e-15	A3X069	Nitrobacter sp. Nb-311A GN=NB311A_13981 PE=3 SV=1
Tyrocidine synthase 3	4604	1301	0.00453316	0.000198737	0.0438407	<e-15	O30409	Brevibacillus parabrevis GN=tycC PE=1 SV=1
Putative macrolide efflux ABC transporter, ATP-binding protein	3416	944	0.00336344	0.000144203	0.0428735	<e-15	Q1D4P9	Myxococcus xanthus (strain DK 1622) GN=MXAN_4199 PE=3 SV=1
Beta-lactamase OXA-5	3274	893	0.00322362	0.000136412	0.0423163	<e-15	Q00982	Pseudomonas aeruginosa GN=bla PE=3 SV=1
Transcriptional regulator SlyA	1700	418	0.00167384	6.38524e-05	0.0381472	<e-15	Q9RA96	Serratia marcescens GN=slyA PE=3 SV=1
Bacitracin synthase 3	17725	3653	0.0174523	0.000558021	0.0319741	<e-15	O68008	Bacillus licheniformis GN=bacC PE=3 SV=1
Lincosamide resistance protein	1395	273	0.00137354	4.17026e-05	0.0303615	<e-15	P06107	Staphylococcus haemolyticus GN=linA PE=1 SV=1
ABC transporter ATP-binding protein/permease	4569	620	0.0044987	9.47093e-05	0.0210526	<e-15	I6ZJJ2	Pseudomonas stutzeri DSM 10701 PE=3 SV=1
