# Supplementary material for: The intestinal microbiome of fish under starvation
Source: BMC Genomics. 2014 Apr 5;15:266. doi: 10.1186/1471-2164-15-266 (PMC4234480; doi:10.1186/1471-2164-15-266)
Supplement: Additional file 8 — Primers used in the expression analysis of selected genes from the Asian seabass. [file 1471-2164-15-266-S8.xls]

## Sheet: Primer information
Additional file 8 Primers used in the expression analysis of selected genes from the intestines of the Asian seabass
Primer Name	Gene information	Sequence(5'-3')	Tm	PCR Prod Size (bp)
isotig00208f	Ig mu chain C region membrane-bound form	GCCCGGACCAGAAAACAACGATA	61	123
isotig00208r		GGGCAAAGCAGGAGAAGGAAACC	61
isotig00433f	Class I histocompatibility antigen	GCAGCAATGGCGATGACAAGAGC	63	240
isotig00433r		TCATGATGGCGTGGAGAAAGGAGA	62
isotig00533f	CD46	CATGGGCCTCACTTCCTTCCTTCT	61	260
isotig00533r		CACAGTTCTTCCTTTGGCATTTCA	57
isotig02593f	Mucin-2	CATACCTCTCCGCTGTGCTGTGG	61	197
isotig02593r		CTGGGGCGAGTGGAAGTCAAAC	60
isotig07838f	Complement factor D	GAAGGAAGGTCGTGCTGGGTGTC	61	215
isotig07838r		ACTGGGGCTGGGATTTGTGC	58
isotig11749f	Lactose-binding lectin l-2	TGCGTCCCTCAGTGTGGTCAAAGT	62	163
isotig11749r		TTCAACGGCCGCTGCTACAAGT	61
isotig14042f	C-C motif chemokine 25	TGGCGCAAACCGTCCTCTGT	60	159
isotig14042r		ACTGCTGCCTCCGCTACGCTAAG	61
isotig00788F	Acidic mammalian chitinase	CAGGTTTGGGAGTGGTGGTAGAG	56	131
isotig00788R		GTGGGCCCTTGATTTAGATGACTT	57
isotig03802F	Apolipoprotein Eb	GACGCGTTTCGAGCCTTACTTCT	58	200
isotig03802R		TGCGCACCTCCTCCATCTTCT	58
isotig03837F	Placenta-specific gene 8 protein	GCGCCACAGCAGTATCCTTTCA	59	164
isotig03837R		GGCCATCCGCAGCGTCTACAG	61
isotig04197F	Apolipoprotein A-I	CGTAGTCCCAGAAAGCATCAGTCA	57	104
isotig04197R		TGTGCTCGTCCTTGCCGTTTTCAG	64
isotig04363F	Apolipoprotein A-IV	GAGATCCTGGCATTCACTTCCTGT	57	189
isotig04363R		GGTTCTTGCACTTGCTGTTTTCTC	56
isotig07101F	Complement C1q-like protein 2	CTGTGTTTGGGCTGTAGGCATTTC	59	109
isotig07101R		TCTTTGTTGGCTTCAGGCTCAGG	59
isotig07782F	Phosphoethanolamine N-methyltransferase 3	CAGGCCCCTCCACTTGTAATGATG	60	250
isotig07782R		AAAATGGAAGTCCCCGAAAACAGC	60
EF1A-F2	EF1A; Elongation factor-1 alpha	AGGGGCAGCAGCTTTGGTGAAGAC	63	101
EF1A-R2	101	GGAGTCGACATGGCCAATGACCAC	63
